# Supplementary material for: Transcriptional and metabolic effects of aspartate-glutamate carrier isoform 1 (AGC1) downregulation in mouse oligodendrocyte precursor cells (OPCs)
Source: Cell Mol Biol Lett. 2024 Mar 29;29:44. doi: 10.1186/s11658-024-00563-z (PMC10979587; doi:10.1186/s11658-024-00563-z)
Supplement: Supplementary file 1 — Additional file 1: Full results of differential expression analysis. [file 11658_2024_563_MOESM1_ESM.xlsx]

## Sheet: Supplementary_File_S1
ENSEMBL id	baseMean	log2FoldChange	lfcSE	pvalue	padj	symbol
ENSMUSG00000036860	4025.84	-3.77738	0.105514	5.9918e-282	9.18423e-278	Mrpl55
ENSMUSG00000048076	60177.9	-2.8173	0.0805198	1.00095e-269	7.6713e-266	Arf1
ENSMUSG00000020444	5630.08	-2.916	0.0856976	4.97181e-255	2.54026e-251	Guk1
ENSMUSG00000020472	13809.8	-2.85216	0.0854929	2.7397e-245	1.0145e-241	Zkscan17
ENSMUSG00000022860	2227.29	-6.1052	0.183059	3.30931e-245	1.0145e-241	Chodl
ENSMUSG00000005417	38117.9	-3.04346	0.0945441	1.39132e-228	3.55437e-225	Mprip
ENSMUSG00000020455	4374.45	-3.09626	0.0997534	8.24605e-213	1.80565e-209	Trim11
ENSMUSG00000019373	16100.6	-3.07959	0.101867	4.72091e-202	9.04525e-199	Cops3
ENSMUSG00000020496	41867	-2.8829	0.095531	2.50307e-201	4.263e-198	Rnf187
ENSMUSG00000005267	3755.25	-3.00496	0.0996867	6.21908e-201	9.5326e-198	Zfp287
ENSMUSG00000018501	37109.5	-2.36183	0.0791809	3.36728e-197	4.69215e-194	Ncor1
ENSMUSG00000061650	3310.88	-2.76022	0.0928631	1.96406e-195	2.50875e-192	Med9
ENSMUSG00000032615	2774.73	-2.82972	0.108399	1.98757e-151	2.3435e-148	Nt5m
ENSMUSG00000062115	20945.8	-2.66577	0.102466	1.83738e-150	2.01167e-147	Rai1
ENSMUSG00000042709	2919.52	-2.31208	0.0889466	3.52264e-150	3.59966e-147	Atpaf2
ENSMUSG00000048497	3226.49	-2.6609	0.104473	1.93907e-144	1.85763e-141	Mmgt2
ENSMUSG00000009894	11686.8	-2.96089	0.116389	5.67368e-144	5.11566e-141	Snap47
ENSMUSG00000000538	28392.5	-2.50321	0.101021	8.31262e-137	7.07866e-134	Tom1l2
ENSMUSG00000037001	1551.77	-2.8592	0.115586	2.27299e-136	1.8337e-133	Zfp39
ENSMUSG00000036819	2853.89	-2.78729	0.115787	2.36713e-129	1.81417e-126	Jmjd4
ENSMUSG00000014245	2024.58	-2.50697	0.10587	2.91417e-125	2.12707e-122	Pigl
ENSMUSG00000046417	1385.51	-2.93849	0.125846	8.28786e-122	5.77438e-119	Lrrc75a
ENSMUSG00000020538	11558.4	-3.85017	0.168458	5.11495e-117	3.40878e-114	Srebf1
ENSMUSG00000014243	815.293	-2.77522	0.122353	3.45343e-115	2.20559e-112	Zswim7
ENSMUSG00000020441	1906.35	-3.63315	0.161056	6.63121e-114	4.06573e-111	2310033P09Rik
ENSMUSG00000079685	712.468	-4.23197	0.196062	5.13143e-105	3.02518e-102	Ulbp1
ENSMUSG00000049287	2314.93	-2.61269	0.121155	1.92432e-104	1.09244e-101	Iba57
ENSMUSG00000042298	2455.87	-2.32727	0.110191	3.16457e-100	1.73238e-97	Ttc19
ENSMUSG00000000301	928.159	-2.93803	0.139909	2.15663e-99	1.13989e-96	Pemt
ENSMUSG00000018509	2980.25	-2.14376	0.105311	2.49062e-93	1.27254e-90	Cenpv
ENSMUSG00000054519	593.56	-2.74216	0.136339	4.12813e-91	2.04116e-88	Zfp867
ENSMUSG00000098404	1069.59	-3.07612	0.15557	1.96472e-88	9.41101e-86	Mrip-ps
ENSMUSG00000020267	24300.1	-1.49446	0.079483	3.78135e-80	1.75638e-77	Hint1
ENSMUSG00000024659	827.128	3.26309	0.176393	7.67498e-78	3.46006e-75	Anxa1
ENSMUSG00000072915	1284.7	-2.71238	0.147347	5.3935e-77	2.36204e-74	Gm12258
ENSMUSG00000035299	668.056	2.96316	0.162182	6.39239e-76	2.72174e-73	Mid1
ENSMUSG00000029762	385.33	-3.93574	0.214731	7.24376e-76	3.00088e-73	Akr1b8
ENSMUSG00000015829	7027.4	2.59865	0.149714	1.09955e-68	4.43525e-66	Tnr
ENSMUSG00000033685	1179.53	-4.36725	0.253607	7.90072e-68	3.10519e-65	Ucp2
ENSMUSG00000032633	9768.34	-2.79543	0.166277	8.78076e-65	3.36479e-62	Flcn
ENSMUSG00000020491	2127.05	-2.96066	0.1843	2.23354e-59	8.35017e-57	2810021J22Rik
ENSMUSG00000042569	2191.24	-1.5151	0.0954613	7.23518e-58	2.6405e-55	Dhrs7b
ENSMUSG00000020536	5767.69	-1.31153	0.0828835	1.75557e-57	6.25799e-55	Llgl1
ENSMUSG00000019505	79408.4	-1.15393	0.0731039	3.76037e-57	1.30997e-54	Ubb
ENSMUSG00000020241	1501.15	2.17618	0.138585	1.0232e-56	3.48525e-54	Col6a2
ENSMUSG00000006651	787.454	3.42921	0.221905	5.19756e-55	1.73192e-52	Aplp1
ENSMUSG00000008348	21052.8	1.63845	0.107169	6.6289e-54	2.16187e-51	Ubc
ENSMUSG00000044708	7236.15	1.59841	0.105624	5.89395e-53	1.88213e-50	Kcnj10
ENSMUSG00000032281	508.633	2.63131	0.174337	1.00769e-52	3.15223e-50	Acsbg1
ENSMUSG00000044285	8920.62	-1.24095	0.0822524	1.63771e-52	5.02056e-50	Ubb-ps
ENSMUSG00000056598	457.006	-2.12964	0.141947	4.35689e-52	1.30946e-49	Drc3
ENSMUSG00000037533	4529.18	-1.50389	0.102607	8.56246e-50	2.52395e-47	Rapgef6
ENSMUSG00000058589	1298.46	2.65833	0.182619	3.19393e-49	9.23707e-47	Anks1b
ENSMUSG00000018583	21118.5	-1.59259	0.10949	5.55798e-49	1.57764e-46	G3bp1
ENSMUSG00000037892	311.578	-3.7642	0.25942	1.02329e-48	2.85182e-46	Pcdh18
ENSMUSG00000037820	410.259	2.89176	0.199821	1.21142e-48	3.31583e-46	Tgm2
ENSMUSG00000102697	675.079	2.18844	0.151802	3.21499e-48	8.64549e-46	Pcdhac2
ENSMUSG00000032554	739.213	-2.68006	0.188335	3.48948e-47	9.22184e-45	Trf
ENSMUSG00000068373	722.002	2.46393	0.173378	3.6955e-47	9.60078e-45	D430041D05Rik
ENSMUSG00000018593	37215.5	-1.37977	0.0983839	3.24679e-46	8.29448e-44	Sparc
ENSMUSG00000018585	2897.18	-1.41878	0.102279	6.96239e-45	1.7495e-42	Atox1
ENSMUSG00000048067	296.555	3.0428	0.225489	8.5912e-43	2.12397e-40	Olfr1349
ENSMUSG00000026442	1776.31	1.48771	0.110109	1.30917e-42	3.18523e-40	Nfasc
ENSMUSG00000001034	3632.41	-1.23641	0.0919437	2.62323e-42	6.28263e-40	Mapk7
ENSMUSG00000021509	153.164	4.10729	0.307692	1.0198e-41	2.40484e-39	Slc25a48
ENSMUSG00000016024	608.287	-3.58387	0.271169	2.6539e-41	6.16348e-39	Lbp
ENSMUSG00000044080	889.291	2.53389	0.192945	1.22457e-40	2.80152e-38	S100a1
ENSMUSG00000020902	841.952	2.03251	0.156379	7.6694e-40	1.72877e-37	Ntn1
ENSMUSG00000024810	734.945	2.4051	0.18568	1.0662e-39	2.3685e-37	Il33
ENSMUSG00000042506	13760.4	-1.23209	0.0954319	3.32893e-39	7.2894e-37	Usp22
ENSMUSG00000042109	305.484	-3.51212	0.273169	3.91056e-39	8.4424e-37	Csdc2
ENSMUSG00000001119	4990.18	1.1187	0.0892754	5.01291e-37	1.06719e-34	Col6a1
ENSMUSG00000022708	4467.36	1.12398	0.0906248	2.52221e-36	5.29596e-34	Zbtb20
ENSMUSG00000032607	473.826	1.9345	0.157135	4.78254e-36	9.90631e-34	Amt
ENSMUSG00000026587	1161.31	1.81931	0.151368	1.6103e-34	3.29101e-32	Astn1
ENSMUSG00000034320	6178.56	1.34736	0.11199	1.98966e-34	4.01283e-32	Slc26a2
ENSMUSG00000021957	11361.5	-0.959038	0.0798839	3.41739e-34	6.80283e-32	Tkt
ENSMUSG00000020522	3454.73	-1.04528	0.0873983	5.76481e-34	1.13286e-31	Mfap3
ENSMUSG00000028289	1460.3	-1.41069	0.118819	1.24513e-33	2.40434e-31	Epha7
ENSMUSG00000025932	453.04	2.62618	0.221881	1.25488e-33	2.40434e-31	Eya1
ENSMUSG00000025885	6972.4	1.64966	0.139483	2.01997e-33	3.82247e-31	Myo5b
ENSMUSG00000040838	189.673	-3.28008	0.277301	2.23641e-33	4.18044e-31	Gm11639
ENSMUSG00000051359	6630.88	1.30407	0.109701	2.39022e-33	4.41413e-31	Ncald
ENSMUSG00000047342	708.699	-1.77031	0.150298	3.20724e-33	5.85244e-31	Zfp286
ENSMUSG00000029999	8447.22	0.900906	0.0764346	4.3597e-33	7.86181e-31	Tgfa
ENSMUSG00000038521	93.8146	-4.71528	0.402143	5.19402e-33	9.25743e-31	C1s1
ENSMUSG00000047804	1861.77	-1.20443	0.104539	8.82384e-32	1.55462e-29	Akap10
ENSMUSG00000020537	5082.17	-1.1923	0.104804	4.77155e-31	8.31117e-29	Drg2
ENSMUSG00000019823	140.243	-4.24494	0.382624	4.05569e-30	6.98489e-28	Mical1
ENSMUSG00000029816	510.408	3.41464	0.308709	1.18348e-29	2.0156e-27	Gpnmb
ENSMUSG00000025558	2368.3	1.30665	0.118271	1.83535e-29	3.09146e-27	Dock9
ENSMUSG00000032702	2559.27	1.61836	0.146917	2.39002e-29	3.98199e-27	Kank1
ENSMUSG00000031375	94.957	4.72889	0.42912	5.55422e-29	9.15431e-27	Bgn
ENSMUSG00000042323	4324.14	-1.04965	0.0959971	7.90589e-29	1.28916e-26	Pbrm1
ENSMUSG00000041757	1419.58	1.49145	0.136811	9.04862e-29	1.45997e-26	Plekha6
ENSMUSG00000044461	1540.27	-1.54835	0.142505	1.19909e-28	1.91455e-26	Shisa2
ENSMUSG00000022048	4306.29	-0.893246	0.0818549	1.2154e-28	1.92058e-26	Dpysl2
ENSMUSG00000002812	5796.83	-1.07834	0.0990915	1.42208e-28	2.22424e-26	Flii
ENSMUSG00000026463	558.561	-1.50793	0.139249	1.83223e-28	2.83681e-26	Atp2b4
ENSMUSG00000041936	4777.9	-1.05157	0.0968605	1.85887e-28	2.84928e-26	Agrn
ENSMUSG00000014813	153.516	-4.43077	0.416168	8.57423e-28	1.30124e-25	Stc1
ENSMUSG00000005686	134.995	3.33712	0.314211	1.6328e-27	2.45369e-25	Ampd3
ENSMUSG00000028003	463.034	1.69957	0.160318	1.89604e-27	2.8216e-25	Lrat
ENSMUSG00000039533	341.632	1.75613	0.165784	2.35573e-27	3.47198e-25	Mmd2
ENSMUSG00000043284	2268.79	-1.17083	0.110591	2.85726e-27	4.17105e-25	Tmem11
ENSMUSG00000037946	210.158	2.29269	0.218949	7.11113e-27	1.0283e-24	Fgd3
ENSMUSG00000026527	176.176	2.27295	0.217319	9.72079e-27	1.39253e-24	Rgs7
ENSMUSG00000022209	151.877	-2.74282	0.264059	1.51874e-26	2.15548e-24	Dhrs2
ENSMUSG00000070436	341.812	-1.75608	0.170243	2.73195e-26	3.84177e-24	Serpinh1
ENSMUSG00000082365	111.961	-6.03918	0.578474	4.44544e-26	6.19452e-24	Btf3-ps11
ENSMUSG00000047793	561.686	1.55897	0.151466	4.64367e-26	6.41244e-24	Sned1
ENSMUSG00000068099	126.336	2.57239	0.250006	5.44198e-26	7.44774e-24	1500009C09Rik
ENSMUSG00000029064	6561.6	-0.840496	0.0813549	6.80538e-26	9.23123e-24	Gnb1
ENSMUSG00000021213	456.378	-1.60796	0.156816	7.82691e-26	1.05238e-23	Akr1c13
ENSMUSG00000028573	103.681	-3.47612	0.34301	1.3605e-25	1.81337e-23	Fggy
ENSMUSG00000021947	3437.94	-1.05783	0.103906	2.34431e-25	3.09773e-23	Cryl1
ENSMUSG00000042312	152.786	2.27376	0.224222	2.40322e-25	3.14843e-23	S100a13
ENSMUSG00000021733	2681.08	-1.25586	0.124095	3.67112e-25	4.76873e-23	Slc4a7
ENSMUSG00000040447	471.833	1.44362	0.142975	4.56437e-25	5.87921e-23	Spns2
ENSMUSG00000071726	74.2996	-5.17583	0.506395	4.80762e-25	6.14094e-23	Gm5941
ENSMUSG00000018931	4420.7	-1.38945	0.13791	6.37309e-25	8.07328e-23	Natd1
ENSMUSG00000028354	1095.75	1.05391	0.104433	6.56017e-25	8.24215e-23	Fmn2
ENSMUSG00000027966	23486.9	0.78882	0.0779754	6.64114e-25	8.27605e-23	Col11a1
ENSMUSG00000041020	748.955	1.51394	0.151366	1.02881e-24	1.27174e-22	Map7d2
ENSMUSG00000024339	101.587	4.57658	0.456709	1.49952e-24	1.83878e-22	Tap2
ENSMUSG00000025002	371.435	-2.57489	0.259918	2.32704e-24	2.83087e-22	Cyp2c55
ENSMUSG00000037275	5944.71	-1.07632	0.10821	2.36426e-24	2.8535e-22	Gemin5
ENSMUSG00000022129	364.655	1.98404	0.200301	2.54295e-24	3.04519e-22	Dct
ENSMUSG00000095180	1504.83	1.48755	0.150029	2.67548e-24	3.17905e-22	Rhox5
ENSMUSG00000040289	544.314	1.33817	0.13595	5.72074e-24	6.7452e-22	Hey1
ENSMUSG00000026566	13499.3	1.17183	0.118896	5.90177e-24	6.90552e-22	Mpzl1
ENSMUSG00000038543	66.1589	-4.92473	0.496302	6.5047e-24	7.55333e-22	BC028528
ENSMUSG00000021792	1228.31	-1.25879	0.128073	7.07305e-24	8.15156e-22	Prxl2a
ENSMUSG00000002320	2000.87	-0.888906	0.0906361	1.28734e-23	1.47257e-21	Tm9sf1
ENSMUSG00000002341	163.9	2.24553	0.231011	1.77082e-23	2.0106e-21	Ncan
ENSMUSG00000079387	96.1827	-6.788	0.676081	1.82033e-23	2.05162e-21	Luzp4
ENSMUSG00000025026	3179.72	0.954763	0.0978837	1.89258e-23	2.11748e-21	Add3
ENSMUSG00000049612	1559.93	1.84818	0.191847	3.72278e-23	4.13499e-21	Omg
ENSMUSG00000102252	144.818	2.69921	0.280226	3.82527e-23	4.21825e-21	Snrpn
ENSMUSG00000095872	407.258	-1.66809	0.173171	4.15068e-23	4.54441e-21	Gm15128
ENSMUSG00000074457	3489.31	-1.09188	0.113404	5.77821e-23	6.28145e-21	S100a16
ENSMUSG00000022206	478.741	1.21257	0.126056	5.87997e-23	6.34706e-21	Npr3
ENSMUSG00000040896	359.104	2.50788	0.261545	6.05499e-23	6.49028e-21	Kcnd3
ENSMUSG00000070942	81.8218	-3.09433	0.322542	7.13395e-23	7.5937e-21	Il1rl2
ENSMUSG00000031790	19900.7	-0.971019	0.10096	7.3411e-23	7.7603e-21	Mmp15
ENSMUSG00000040430	1839.64	1.34184	0.140108	8.30647e-23	8.72066e-21	Pitpnc1
ENSMUSG00000029076	2750.27	-0.974995	0.1017	9.96017e-23	1.03857e-20	Sdf4
ENSMUSG00000045498	221.185	2.07362	0.218937	1.5519e-22	1.60726e-20	Pcdhb3
ENSMUSG00000024935	909.892	1.47358	0.15645	3.34778e-22	3.44395e-20	Slc1a1
ENSMUSG00000042751	963.272	1.56924	0.1669	4.00936e-22	4.09703e-20	Nmnat2
ENSMUSG00000029062	1916.69	-0.940415	0.0995623	4.04453e-22	4.1056e-20	Cdk11b
ENSMUSG00000035992	3644.35	-1.13405	0.120572	4.67693e-22	4.71632e-20	Fnip1
ENSMUSG00000029063	2190.89	-0.845234	0.0894956	4.73685e-22	4.74552e-20	Nadk
ENSMUSG00000001555	2439.9	1.37356	0.147457	9.32867e-22	9.28505e-20	Fkbp10
ENSMUSG00000026675	3765.72	0.911852	0.0974016	9.73148e-22	9.6235e-20	Hsd17b7
ENSMUSG00000049323	5907.36	-1.16774	0.125968	1.61951e-21	1.59127e-19	Smcr8
ENSMUSG00000018415	4912.48	-1.05697	0.11426	2.07047e-21	2.02141e-19	Gid4
ENSMUSG00000024565	587.64	1.90407	0.207465	2.66443e-21	2.58483e-19	Sall3
ENSMUSG00000020400	2492.41	-1.33097	0.144719	2.8169e-21	2.71556e-19	Tnip1
ENSMUSG00000065990	557.131	-1.14789	0.124568	2.83547e-21	2.71638e-19	Aurkaip1
ENSMUSG00000013367	340.803	2.18542	0.238373	3.19063e-21	3.03371e-19	Iglon5
ENSMUSG00000037578	469.44	-2.29121	0.250386	3.20629e-21	3.03371e-19	Pkd2l1
ENSMUSG00000072931	87.3163	-6.60491	0.703584	3.32465e-21	3.12639e-19	Gm15080
ENSMUSG00000024140	152.528	2.31757	0.252669	3.60172e-21	3.36629e-19	Epas1
ENSMUSG00000039607	838.823	-1.59968	0.175374	5.09814e-21	4.73601e-19	Rbms3
ENSMUSG00000020387	410.095	1.51313	0.165797	5.16139e-21	4.76589e-19	Jade2
ENSMUSG00000029864	158.268	-2.27703	0.251018	6.37232e-21	5.8488e-19	Gstk1
ENSMUSG00000042650	10898.3	-1.12847	0.123916	7.32336e-21	6.68169e-19	Alkbh5
ENSMUSG00000056665	1295.85	1.0591	0.116011	7.3727e-21	6.68691e-19	Them6
ENSMUSG00000029126	577.714	2.16483	0.239614	9.12604e-21	8.22846e-19	Nsg1
ENSMUSG00000032537	68.7511	-3.56256	0.395451	1.22598e-20	1.09894e-18	Ephb1
ENSMUSG00000020523	3138.31	-0.899353	0.0991368	1.46557e-20	1.30607e-18	Fam114a2
ENSMUSG00000030257	595.593	1.18166	0.131561	2.2835e-20	2.02321e-18	Srgap3
ENSMUSG00000020261	2024.35	-1.2555	0.139859	2.80389e-20	2.47e-18	Slc36a1
ENSMUSG00000036957	136.082	2.65629	0.297688	3.20157e-20	2.8023e-18	Lrfn3
ENSMUSG00000051375	3899.64	0.935658	0.103698	3.21767e-20	2.8023e-18	Pcdh1
ENSMUSG00000040265	1306.95	1.14126	0.128273	5.35444e-20	4.63689e-18	Dnm3
ENSMUSG00000042331	24416.2	-1.07489	0.12084	5.53782e-20	4.76875e-18	Specc1
ENSMUSG00000020528	1428.43	-1.13092	0.128368	6.81426e-20	5.83514e-18	Prpsap2
ENSMUSG00000029071	831.412	-1.1909	0.134839	7.08376e-20	6.03222e-18	Dvl1
ENSMUSG00000012519	178.371	2.12283	0.241644	1.02481e-19	8.6786e-18	Mlkl
ENSMUSG00000020519	1039.23	-0.966232	0.109392	1.10972e-19	9.34608e-18	Sap30l
ENSMUSG00000034755	71.0469	-4.28117	0.488385	1.23063e-19	1.03077e-17	Pcdh11x
ENSMUSG00000090125	597.439	-1.57218	0.180176	1.79307e-19	1.49371e-17	Pou3f1
ENSMUSG00000030551	88.9238	2.97688	0.345919	1.88615e-19	1.56276e-17	Nr2f2
ENSMUSG00000049313	512.447	1.67263	0.19192	2.10487e-19	1.73459e-17	Sorl1
ENSMUSG00000002814	1299.06	-1.22142	0.140937	2.51592e-19	2.06225e-17	Top3a
ENSMUSG00000001300	310.553	-1.99052	0.22975	2.77224e-19	2.26026e-17	Efnb2
ENSMUSG00000020696	420.534	1.26306	0.145757	3.87761e-19	3.14476e-17	Rffl
ENSMUSG00000062760	1358.46	1.84136	0.213889	4.35515e-19	3.51346e-17	Shisal1
ENSMUSG00000071547	2403.64	-0.971116	0.112066	4.82288e-19	3.87042e-17	Nt5dc2
ENSMUSG00000020690	84.335	-3.94855	0.469241	5.29067e-19	4.22372e-17	Efcab3
ENSMUSG00000040298	418.124	1.17075	0.135656	5.73872e-19	4.55767e-17	Btbd16
ENSMUSG00000047976	1172.72	1.8438	0.21495	5.96061e-19	4.70949e-17	Kcna1
ENSMUSG00000043004	210.548	-2.65925	0.31198	6.33256e-19	4.97772e-17	Gng2
ENSMUSG00000033342	355.63	1.75961	0.205422	7.33347e-19	5.73507e-17	Plppr5
ENSMUSG00000059430	167.485	-1.93441	0.227192	8.65396e-19	6.73339e-17	Actg2
ENSMUSG00000053101	376.2	2.79108	0.326985	8.91906e-19	6.90461e-17	Gpr141
ENSMUSG00000001039	271.101	-1.58049	0.186783	1.83647e-18	1.41455e-16	B9d1
ENSMUSG00000063687	418.602	1.33801	0.157832	1.90384e-18	1.4591e-16	Pcdhb5
ENSMUSG00000042873	998.753	1.12995	0.133091	1.999e-18	1.52441e-16	Lhfpl4
ENSMUSG00000027750	832.071	1.37	0.16197	2.14333e-18	1.62639e-16	Postn
ENSMUSG00000021196	4530.06	0.865425	0.10168	2.24407e-18	1.69444e-16	Pfkp
ENSMUSG00000029048	1143.58	-0.916443	0.107877	2.29979e-18	1.728e-16	Rer1
ENSMUSG00000052512	2144.41	2.17476	0.25839	2.31864e-18	1.73367e-16	Nav2
ENSMUSG00000095567	2040.97	-0.997308	0.117871	2.67939e-18	1.99367e-16	Noc2l
ENSMUSG00000004031	507.208	1.26499	0.150538	3.49252e-18	2.58615e-16	Brinp2
ENSMUSG00000039202	10873.7	1.20355	0.143902	5.26546e-18	3.88024e-16	Abhd2
ENSMUSG00000032372	62.8661	3.33414	0.40007	5.7104e-18	4.18799e-16	Plscr2
ENSMUSG00000037747	6243.09	1.25237	0.150011	5.73917e-18	4.18905e-16	Phyhipl
ENSMUSG00000022358	1677.22	1.30743	0.156755	5.96859e-18	4.33586e-16	Fbxo32
ENSMUSG00000021936	1371.96	-0.883038	0.105355	6.44183e-18	4.65757e-16	Mapk8
ENSMUSG00000049493	338.683	1.79992	0.216998	6.73079e-18	4.84364e-16	Pls1
ENSMUSG00000098557	1306.8	-1.08404	0.13013	7.24554e-18	5.18971e-16	Kctd12
ENSMUSG00000041329	7105.35	1.54446	0.186552	8.78284e-18	6.26155e-16	Atp1b2
ENSMUSG00000031934	380.534	1.17607	0.141822	1.02987e-17	7.30829e-16	Panx1
ENSMUSG00000059921	4343.41	0.779798	0.0937157	1.27664e-17	9.01764e-16	Unc5c
ENSMUSG00000027971	123.483	-1.97044	0.239944	1.31385e-17	9.22243e-16	Ndst4
ENSMUSG00000048960	849.585	1.65507	0.201402	1.31766e-17	9.22243e-16	Prex2
ENSMUSG00000030281	338.064	-1.58614	0.192915	1.35084e-17	9.41168e-16	Il17rc
ENSMUSG00000033805	121.399	1.90438	0.232445	1.69335e-17	1.17446e-15	Ephx4
ENSMUSG00000056895	267.987	-1.68477	0.206689	1.85325e-17	1.27957e-15	H2bu2
ENSMUSG00000023286	904.953	-0.899807	0.109289	2.16285e-17	1.48664e-15	Ube2j2
ENSMUSG00000026159	7143.71	0.712181	0.0860403	2.21034e-17	1.5125e-15	Agfg1
ENSMUSG00000000552	1157.62	1.14097	0.139528	2.74341e-17	1.86893e-15	Zfp385a
ENSMUSG00000024538	1919.3	1.00202	0.122497	3.10019e-17	2.10265e-15	Ppic
ENSMUSG00000004798	2581.9	-1.03507	0.126785	3.16682e-17	2.13837e-15	Ulk2
ENSMUSG00000026608	7761.86	0.685513	0.0837556	3.70604e-17	2.4915e-15	Kctd3
ENSMUSG00000006289	948.266	-1.05103	0.129666	4.98291e-17	3.33528e-15	Osgep
ENSMUSG00000049755	934.717	-0.882469	0.10855	5.20091e-17	3.46607e-15	Zfp672
ENSMUSG00000029036	1127.19	-1.13406	0.140321	5.66038e-17	3.75595e-15	Atad3a
ENSMUSG00000037321	51.0594	5.18231	0.628796	6.26748e-17	4.14086e-15	Tap1
ENSMUSG00000038156	5284.64	0.862937	0.106912	9.06495e-17	5.96341e-15	Spon1
ENSMUSG00000039913	243.414	1.37113	0.171762	1.08752e-16	7.12373e-15	Pak5
ENSMUSG00000027858	985.498	0.836786	0.103966	1.1251e-16	7.3385e-15	Tspan2
ENSMUSG00000055172	92.0267	-2.33714	0.293513	1.13518e-16	7.37288e-15	C1ra
ENSMUSG00000045312	5517.19	1.3106	0.164501	1.30106e-16	8.4146e-15	Lhfpl2
ENSMUSG00000035385	46.9595	4.45025	0.55261	1.51451e-16	9.75398e-15	Ccl2
ENSMUSG00000022415	4085.71	0.92007	0.115205	1.55045e-16	9.94366e-15	Syngr1
ENSMUSG00000053846	237.301	2.6261	0.333305	1.68089e-16	1.07353e-14	Lipg
ENSMUSG00000026227	48.5453	3.74526	0.472813	1.87823e-16	1.19458e-14	2810459M11Rik
ENSMUSG00000047414	1413.16	-1.44289	0.182547	1.90179e-16	1.20457e-14	Flrt2
ENSMUSG00000020515	2988.78	-0.774566	0.0969579	2.02183e-16	1.27533e-14	Cnot8
ENSMUSG00000012405	12344	-0.714899	0.0895272	2.43022e-16	1.52666e-14	Rpl15
ENSMUSG00000021843	4469.85	-0.685662	0.0859222	2.68062e-16	1.67708e-14	Ktn1
ENSMUSG00000024176	925.333	1.22775	0.155929	2.84162e-16	1.77059e-14	Sox8
ENSMUSG00000024589	4320.81	0.994283	0.125804	2.89635e-16	1.79738e-14	Nedd4l
ENSMUSG00000032046	3043.16	0.98588	0.12484	3.3998e-16	2.10129e-14	Abhd12
ENSMUSG00000020520	4312.59	-0.851827	0.107994	3.94352e-16	2.42756e-14	Galnt10
ENSMUSG00000025083	4597.05	0.710299	0.0897109	4.15529e-16	2.54769e-14	Afap1l2
ENSMUSG00000020534	3687.04	-1.2143	0.155664	4.97295e-16	3.03687e-14	Shmt1
ENSMUSG00000032315	67.8811	-3.00044	0.384925	5.00653e-16	3.04524e-14	Cyp1a1
ENSMUSG00000054256	334.955	1.71072	0.220253	5.28687e-16	3.20305e-14	Msi1
ENSMUSG00000013646	3483.3	-1.0739	0.137635	5.74941e-16	3.46957e-14	Sh3bp5l
ENSMUSG00000070366	228.114	2.01451	0.260309	5.86263e-16	3.52402e-14	Plpp4
ENSMUSG00000021840	4336.76	-0.740749	0.0942579	6.20156e-16	3.71318e-14	Mapk1ip1l
ENSMUSG00000049532	1440.89	-0.824016	0.105184	6.34292e-16	3.78305e-14	Sall2
ENSMUSG00000039735	1462.52	-0.874331	0.111789	6.5563e-16	3.89515e-14	Fnbp1l
ENSMUSG00000074505	106.775	-8.43115	1.01662	6.95837e-16	4.11807e-14	Fat3
ENSMUSG00000052854	130.606	-2.12413	0.275342	7.35053e-16	4.33342e-14	Nrk
ENSMUSG00000055538	8045.92	-0.646238	0.0821932	7.62487e-16	4.47793e-14	Zcchc24
ENSMUSG00000030774	567.405	0.967493	0.124358	8.17563e-16	4.78306e-14	Pak1
ENSMUSG00000039621	8827.84	0.664163	0.0850077	1.09603e-15	6.38783e-14	Prex1
ENSMUSG00000048814	365.495	1.86795	0.243813	1.19703e-15	6.95003e-14	Lonrf2
ENSMUSG00000018340	305.36	-1.52624	0.199295	1.31844e-15	7.62605e-14	Anxa6
ENSMUSG00000067276	3614.4	1.04198	0.135265	1.37236e-15	7.90811e-14	Capn6
ENSMUSG00000053604	564.129	-0.958929	0.124737	1.68181e-15	9.65498e-14	Rpia
ENSMUSG00000035864	379.633	-1.39116	0.182376	1.84811e-15	1.05701e-13	Syt1
ENSMUSG00000041653	592.774	-1.32544	0.174068	1.88087e-15	1.07175e-13	Pnpla3
ENSMUSG00000042354	2331.97	-0.77777	0.101027	2.02785e-15	1.15122e-13	Gnl3
ENSMUSG00000029338	1843.92	-0.698748	0.0906696	2.29107e-15	1.29585e-13	Antxr2
ENSMUSG00000027339	5492.79	0.856657	0.111974	2.63515e-15	1.48296e-13	Rassf2
ENSMUSG00000021676	172.914	-1.54374	0.20401	2.64123e-15	1.48296e-13	Iqgap2
ENSMUSG00000001240	257.247	1.89217	0.252556	3.28952e-15	1.84021e-13	Ramp2
ENSMUSG00000030077	7060.1	0.803782	0.105529	3.9196e-15	2.18471e-13	Chl1
ENSMUSG00000020919	821.397	1.03279	0.136962	4.79507e-15	2.663e-13	Stat5b
ENSMUSG00000023092	989.081	0.924845	0.122745	5.25074e-15	2.90079e-13	Fhl1
ENSMUSG00000026509	3500.61	0.628315	0.0823865	5.26109e-15	2.90079e-13	Capn2
ENSMUSG00000039911	347.924	1.42761	0.19075	5.34365e-15	2.93575e-13	Spsb1
ENSMUSG00000041836	204.022	1.86035	0.249828	6.46241e-15	3.52979e-13	Ptpre
ENSMUSG00000033467	213.637	1.93683	0.26023	6.47098e-15	3.52979e-13	Crlf2
ENSMUSG00000020953	187.093	1.84411	0.248021	6.51993e-15	3.54388e-13	Coch
ENSMUSG00000039384	686.919	1.52021	0.204308	7.14723e-15	3.85986e-13	Dusp10
ENSMUSG00000037936	9650.64	-0.774432	0.102757	7.15163e-15	3.85986e-13	Scarb1
ENSMUSG00000031837	93.9314	2.01939	0.272482	8.02662e-15	4.31691e-13	Necab2
ENSMUSG00000018932	3489.54	-0.849154	0.113438	9.17414e-15	4.91683e-13	Map2k3
ENSMUSG00000024059	175.201	2.0113	0.272399	9.43891e-15	5.0411e-13	Clip4
ENSMUSG00000002728	2000.15	0.820138	0.109588	9.91733e-15	5.27822e-13	Naa20
ENSMUSG00000022055	71.5677	2.47912	0.336456	1.25899e-14	6.67746e-13	Nefl
ENSMUSG00000022479	869.947	0.847074	0.113872	1.51006e-14	7.98147e-13	Vdr
ENSMUSG00000027792	4219.23	-1.09302	0.148193	1.5157e-14	7.98371e-13	Bche
ENSMUSG00000026494	1497.37	1.58836	0.216688	1.54579e-14	8.11435e-13	Kif26b
ENSMUSG00000002459	69.8202	2.7834	0.378709	1.55615e-14	8.14084e-13	Rgs20
ENSMUSG00000025950	7632.85	-0.607546	0.0811678	1.58386e-14	8.25762e-13	Idh1
ENSMUSG00000035891	4105.1	1.95815	0.26758	1.60307e-14	8.32945e-13	Cerk
ENSMUSG00000036964	68.4677	-2.44685	0.334449	1.69365e-14	8.77034e-13	Trim17
ENSMUSG00000029068	1048.63	-1.00109	0.135893	1.83756e-14	9.48354e-13	Ccnl2
ENSMUSG00000030691	2930.77	0.777114	0.104869	1.89129e-14	9.72811e-13	Fchsd2
ENSMUSG00000039198	56.1773	-10.2886	2.96142	1.91227e-14	9.80309e-13	Ptchd3
ENSMUSG00000041556	869.132	0.877945	0.118895	1.9462e-14	9.94378e-13	Fbxo2
ENSMUSG00000021982	523.82	-0.916137	0.124532	2.19617e-14	1.11837e-12	Cdadc1
ENSMUSG00000010751	1085.39	-1.01699	0.138574	2.23254e-14	1.13312e-12	Tnfrsf22
ENSMUSG00000004626	166.189	-1.89274	0.260836	2.29502e-14	1.16099e-12	Stxbp2
ENSMUSG00000031373	379.327	1.22165	0.16733	2.45484e-14	1.23775e-12	Car5b
ENSMUSG00000051599	174.565	1.97201	0.272222	2.5902e-14	1.30172e-12	Pcdhb2
ENSMUSG00000028337	40.2142	5.09811	0.689581	3.4081e-14	1.70717e-12	Coro2a
ENSMUSG00000032470	1150.08	1.01287	0.139437	3.96016e-14	1.97724e-12	Mras
ENSMUSG00000029050	1948.94	-0.890443	0.122367	4.08636e-14	2.03363e-12	Ski
ENSMUSG00000032232	79.1297	-2.08237	0.289865	4.14784e-14	2.05754e-12	Cgnl1
ENSMUSG00000020514	1690.58	-1.0419	0.144049	4.62289e-14	2.28579e-12	Mrpl22
ENSMUSG00000034751	134.092	-2.40371	0.338442	4.70193e-14	2.3174e-12	Mast4
ENSMUSG00000037712	3733.03	-0.704195	0.0965016	4.91652e-14	2.4154e-12	Fermt2
ENSMUSG00000040759	1579.15	-0.976208	0.134722	5.31077e-14	2.60075e-12	Cmtm5
ENSMUSG00000041650	1148.79	-1.23878	0.173401	7.30382e-14	3.56538e-12	Pcca
ENSMUSG00000059939	638.528	-1.36367	0.19153	8.1655e-14	3.97336e-12	9430015G10Rik
ENSMUSG00000036560	2889	-0.778434	0.108013	8.53307e-14	4.13908e-12	Lgi4
ENSMUSG00000052920	922.6	1.36787	0.192635	9.56824e-14	4.62656e-12	Prkg1
ENSMUSG00000022707	657.285	-0.808718	0.112651	9.79876e-14	4.72312e-12	Gbe1
ENSMUSG00000036975	730.775	0.924458	0.129282	9.99153e-14	4.80095e-12	Tmem177
ENSMUSG00000026389	522.226	1.47032	0.208311	1.23268e-13	5.90455e-12	Steap3
ENSMUSG00000015843	106.793	2.1732	0.308665	1.26108e-13	6.02175e-12	Rxrg
ENSMUSG00000029090	8813.4	1.00633	0.141705	1.29159e-13	6.14831e-12	Adgra3
ENSMUSG00000045103	562.723	1.31703	0.186887	1.40102e-13	6.64855e-12	Dmd
ENSMUSG00000102918	26279.3	0.955826	0.135638	1.54983e-13	7.33205e-12	Pcdhgc3
ENSMUSG00000024776	913.095	0.844428	0.118923	1.61743e-13	7.6283e-12	Stambpl1
ENSMUSG00000031066	535.21	-1.29134	0.183726	1.6827e-13	7.91179e-12	Usp11
ENSMUSG00000058586	48.4946	4.40893	0.620971	2.08594e-13	9.77774e-12	Serhl
ENSMUSG00000056602	1896.67	0.782972	0.110361	2.22658e-13	1.04052e-11	Fry
ENSMUSG00000023034	5154.88	-0.770814	0.109225	2.54194e-13	1.18428e-11	Nr4a1
ENSMUSG00000055013	5684.05	0.924481	0.131736	2.64488e-13	1.22851e-11	Agap1
ENSMUSG00000031465	101.439	2.1429	0.309818	2.86606e-13	1.32722e-11	Angpt2
ENSMUSG00000026617	1770.31	0.774743	0.110271	3.11161e-13	1.43659e-11	Bpnt1
ENSMUSG00000033208	7293.26	1.04934	0.150646	3.12653e-13	1.43914e-11	S100b
ENSMUSG00000046240	794.487	1.14284	0.164898	3.79071e-13	1.73964e-11	Hepacam
ENSMUSG00000058006	6087.14	-0.833721	0.119448	3.85843e-13	1.76543e-11	Mdn1
ENSMUSG00000017453	77.6519	-2.27233	0.330839	4.03878e-13	1.84245e-11	Pipox
ENSMUSG00000037541	79.1745	2.01755	0.294697	4.252e-13	1.93396e-11	Shank2
ENSMUSG00000035456	230.485	-1.71313	0.249976	4.42038e-13	2.0046e-11	Prdm8
ENSMUSG00000029034	636.939	-1.21044	0.175811	4.44014e-13	2.00763e-11	Ints11
ENSMUSG00000031775	1140.29	1.19435	0.173112	4.6886e-13	2.11373e-11	Pllp
ENSMUSG00000051242	272.067	1.69095	0.246873	4.88541e-13	2.196e-11	Pcdhb9
ENSMUSG00000001768	3135.8	0.86438	0.12451	4.92505e-13	2.20734e-11	Rin2
ENSMUSG00000104252	194.12	1.27186	0.18491	5.06215e-13	2.26218e-11	Pcdha4
ENSMUSG00000068114	2549.3	-1.03543	0.150388	5.64547e-13	2.51552e-11	Ccdc134
ENSMUSG00000085584	123.42	1.79619	0.263822	5.96952e-13	2.6522e-11	Rtl9
ENSMUSG00000079017	165.073	-1.69608	0.248726	6.25318e-13	2.7702e-11	Ifi27l2a
ENSMUSG00000037331	24090.5	-0.867519	0.125803	6.63287e-13	2.92993e-11	Larp1
ENSMUSG00000013523	13592.2	0.630789	0.0904958	6.76056e-13	2.97775e-11	Bcas1
ENSMUSG00000024646	2232.14	0.799865	0.115822	7.27848e-13	3.19669e-11	Cyb5a
ENSMUSG00000032841	100.86	2.38132	0.354281	8.08903e-13	3.54253e-11	Prr5l
ENSMUSG00000042082	7362.25	0.852445	0.12413	8.22218e-13	3.59059e-11	Arsb
ENSMUSG00000027848	804.294	-0.993051	0.145253	8.46301e-13	3.68525e-11	Olfml3
ENSMUSG00000036617	555.385	1.47384	0.217731	9.42763e-13	4.09368e-11	Etl4
ENSMUSG00000046879	539.698	1.61251	0.239154	1.05143e-12	4.55265e-11	Irgm1
ENSMUSG00000048915	104.581	-1.92184	0.286214	1.1273e-12	4.86742e-11	Efna5
ENSMUSG00000021910	12698.6	-0.657275	0.0956742	1.16517e-12	5.01678e-11	Nisch
ENSMUSG00000035960	2847.75	-0.976064	0.143784	1.18653e-12	5.09443e-11	Apex1
ENSMUSG00000020331	1621.49	1.0541	0.155695	1.27015e-12	5.43821e-11	Hcn2
ENSMUSG00000026956	1420.83	0.713119	0.104253	1.34455e-12	5.74074e-11	Uap1l1
ENSMUSG00000034593	15365.5	0.691295	0.101013	1.44634e-12	6.15821e-11	Myo5a
ENSMUSG00000037852	11356.5	1.12697	0.167197	1.55196e-12	6.5896e-11	Cpe
ENSMUSG00000052298	14619.5	-0.828914	0.121626	1.5959e-12	6.75746e-11	Cdc42se2
ENSMUSG00000049491	170.917	-1.28401	0.191662	1.67911e-12	7.09018e-11	Slc36a3
ENSMUSG00000027346	3586.76	1.09264	0.162895	1.8728e-12	7.88635e-11	Gpcpd1
ENSMUSG00000047067	67.3673	2.45496	0.36992	1.89826e-12	7.97164e-11	Dusp28
ENSMUSG00000039377	169.221	1.40542	0.210684	1.93728e-12	8.11327e-11	Hlx
ENSMUSG00000042202	692.251	-0.82803	0.122932	2.19755e-12	9.17822e-11	Slc35e2
ENSMUSG00000014773	293.771	1.32865	0.200048	2.29968e-12	9.57868e-11	Dll1
ENSMUSG00000046229	726.358	0.749478	0.111254	2.59379e-12	1.07744e-10	Scand1
ENSMUSG00000024780	4654.36	0.596604	0.0879055	2.61344e-12	1.08267e-10	Cdc37l1
ENSMUSG00000027797	5491.43	0.945599	0.141626	2.7383e-12	1.13134e-10	Dclk1
ENSMUSG00000021256	3443.84	0.627717	0.0928148	2.84819e-12	1.17358e-10	Vash1
ENSMUSG00000047261	2515.04	1.21887	0.183981	2.91737e-12	1.19886e-10	Gap43
ENSMUSG00000025586	456.083	1.96758	0.299485	2.98068e-12	1.2216e-10	Cpeb1
ENSMUSG00000021913	744.13	-0.864667	0.129497	3.09652e-12	1.26569e-10	Ogdhl
ENSMUSG00000043036	94.9154	-3.34982	0.514605	3.15774e-12	1.28728e-10	Ccdc63
ENSMUSG00000026259	85.4311	2.01747	0.30779	3.49058e-12	1.41919e-10	Ngef
ENSMUSG00000031647	1432.8	0.851227	0.128297	4.10743e-12	1.66557e-10	Mfap3l
ENSMUSG00000060275	128.974	2.06669	0.316811	4.19453e-12	1.6964e-10	Nrg2
ENSMUSG00000074158	104.014	1.82608	0.279269	4.25865e-12	1.7178e-10	Zfp976
ENSMUSG00000022995	5561.52	0.804616	0.120473	4.463e-12	1.79551e-10	Enah
ENSMUSG00000045062	297.078	1.21964	0.186093	4.72745e-12	1.89692e-10	Pcdhb7
ENSMUSG00000036528	412.256	1.4742	0.225811	4.8123e-12	1.92592e-10	Ppfibp2
ENSMUSG00000040605	334.12	2.1836	0.336877	4.86368e-12	1.94142e-10	Bace2
ENSMUSG00000003949	582.403	1.09813	0.167518	5.09792e-12	2.02963e-10	Hlf
ENSMUSG00000040152	915.375	-1.41834	0.217855	5.21492e-12	2.07084e-10	Thbs1
ENSMUSG00000022052	4593.8	-0.735989	0.111297	6.01239e-12	2.38134e-10	Ppp2r2a
ENSMUSG00000038507	462.111	0.997653	0.152232	6.03688e-12	2.38488e-10	Parp12
ENSMUSG00000024511	96.7292	1.65405	0.255281	6.46023e-12	2.54556e-10	Rab27b
ENSMUSG00000016356	1651.67	-1.05104	0.161033	6.53984e-12	2.57033e-10	Col20a1
ENSMUSG00000031391	607.279	1.59784	0.24771	7.28876e-12	2.85734e-10	L1cam
ENSMUSG00000052468	1614.32	-1.73368	0.269737	7.85398e-12	3.07107e-10	Pmp2
ENSMUSG00000031996	12163.1	-0.627703	0.0951278	8.08738e-12	3.15429e-10	Aplp2
ENSMUSG00000073684	434.98	-0.896541	0.137489	8.44047e-12	3.28364e-10	Faap20
ENSMUSG00000078875	57.8164	-2.28636	0.356324	8.51148e-12	3.30288e-10	Gm14419
ENSMUSG00000026110	898.074	1.00974	0.155617	9.16784e-12	3.5486e-10	Mgat4a
ENSMUSG00000054863	3473.79	0.773158	0.118321	9.57762e-12	3.69788e-10	Tafa5
ENSMUSG00000035954	969.899	0.704993	0.107565	9.77319e-12	3.76391e-10	Dock4
ENSMUSG00000022160	618.16	-0.977913	0.151234	1.00522e-11	3.86166e-10	Mettl3
ENSMUSG00000010025	3226.01	-0.960682	0.150245	1.15372e-11	4.42104e-10	Aldh3a2
ENSMUSG00000026640	954.157	0.686971	0.10514	1.15778e-11	4.42554e-10	Plxna2
ENSMUSG00000022883	2978.59	-1.18602	0.185346	1.27979e-11	4.87975e-10	Robo1
ENSMUSG00000071847	435.592	1.13469	0.177484	1.43611e-11	5.46219e-10	Apcdd1
ENSMUSG00000022676	48.5147	2.89732	0.459891	1.54076e-11	5.84575e-10	Snai2
ENSMUSG00000029373	31.584	-3.79369	0.593017	1.55374e-11	5.88043e-10	Pf4
ENSMUSG00000006731	169.173	1.7371	0.274332	1.66688e-11	6.29308e-10	B4galnt1
ENSMUSG00000025964	4745.87	1.02236	0.16008	1.72636e-11	6.48599e-10	Adam23
ENSMUSG00000021893	1182.49	-0.861495	0.13426	1.72644e-11	6.48599e-10	Capn7
ENSMUSG00000028961	6144.38	-0.665046	0.102876	1.77726e-11	6.66061e-10	Pgd
ENSMUSG00000091679	33.6861	5.92357	0.880599	1.80216e-11	6.73745e-10	Vmn2r96
ENSMUSG00000051331	511.446	1.64786	0.261272	1.86303e-11	6.94804e-10	Cacna1c
ENSMUSG00000027386	125.87	1.54849	0.245962	1.99703e-11	7.42972e-10	Fbln7
ENSMUSG00000031530	1947.06	-0.953503	0.149912	2.15871e-11	8.01181e-10	Dusp4
ENSMUSG00000109196	333.653	1.01175	0.15926	2.18074e-11	8.074e-10	Gm44715
ENSMUSG00000006378	716.088	-0.835429	0.131	2.29279e-11	8.46842e-10	Gcat
ENSMUSG00000036192	514.027	1.34502	0.214159	2.54796e-11	9.38825e-10	Rorb
ENSMUSG00000082082	784.13	-1.65851	0.265329	2.60179e-11	9.56361e-10	Gm13230
ENSMUSG00000051793	43.1803	-4.50111	0.713419	2.63716e-11	9.67041e-10	Olfr284
ENSMUSG00000024805	971.839	0.8765	0.13827	2.89484e-11	1.059e-09	Pcgf5
ENSMUSG00000031253	77.9961	1.82191	0.292342	3.11654e-11	1.13739e-09	Srpx2
ENSMUSG00000037568	403.53	0.898971	0.142776	3.62794e-11	1.32088e-09	Vash2
ENSMUSG00000039646	96.234	-1.78937	0.288971	3.65636e-11	1.32807e-09	Vasn
ENSMUSG00000023156	787.79	-0.714867	0.112667	3.73645e-11	1.35396e-09	Rpp14
ENSMUSG00000034413	499.702	1.00576	0.16063	3.9069e-11	1.41238e-09	Neurl1b
ENSMUSG00000036339	738.275	-0.77566	0.122922	4.00882e-11	1.44582e-09	Tmem260
ENSMUSG00000074093	291.91	-1.09137	0.175056	4.1026e-11	1.47617e-09	Svip
ENSMUSG00000022790	2808.59	0.725035	0.114605	4.14794e-11	1.48899e-09	Igsf11
ENSMUSG00000072676	553.367	-0.804429	0.127719	4.19576e-11	1.50263e-09	Tmem254a
ENSMUSG00000041408	3262.75	-0.589441	0.0925912	4.44794e-11	1.58923e-09	Wapl
ENSMUSG00000094885	251.977	-6.26816	1.03552	4.52832e-11	1.61419e-09	Ott
ENSMUSG00000040724	1698.21	0.708956	0.112162	4.71114e-11	1.67546e-09	Kcna2
ENSMUSG00000032698	117.129	-1.67994	0.27282	4.80795e-11	1.70368e-09	Lmo2
ENSMUSG00000070526	431.336	-0.965873	0.155036	4.81273e-11	1.70368e-09	Peg12
ENSMUSG00000032026	6594.38	0.640123	0.101257	4.865e-11	1.71822e-09	Rexo2
ENSMUSG00000102312	100.719	1.72291	0.280281	5.36716e-11	1.89121e-09	Pcdha3
ENSMUSG00000001227	254.22	1.10946	0.179562	5.83036e-11	2.04972e-09	Sema6b
ENSMUSG00000006675	80.5628	2.21309	0.360149	5.85013e-11	2.05102e-09	P4htm
ENSMUSG00000029670	1404.44	-0.714743	0.113916	5.86081e-11	2.05102e-09	Ing3
ENSMUSG00000047787	61.5436	2.08481	0.341254	6.36095e-11	2.22097e-09	Flrt1
ENSMUSG00000000374	3088.34	0.599464	0.0950011	6.38318e-11	2.22367e-09	Trappc10
ENSMUSG00000045657	192.424	1.29216	0.210554	6.62891e-11	2.30403e-09	Pcdhb10
ENSMUSG00000026198	1091.36	0.633507	0.100804	6.77573e-11	2.34974e-09	Abcb6
ENSMUSG00000044037	78.1798	-2.59945	0.431916	7.07721e-11	2.44874e-09	Als2cl
ENSMUSG00000042256	40.9435	2.65724	0.434694	7.14169e-11	2.46549e-09	Ptchd4
ENSMUSG00000021973	1964.42	-0.604451	0.0962358	7.44863e-11	2.56568e-09	Micu2
ENSMUSG00000021951	411.615	-1.20853	0.197792	7.95351e-11	2.73344e-09	Eef1akmt1
ENSMUSG00000024900	278.3	1.03332	0.168193	8.156e-11	2.79676e-09	Cpt1a
ENSMUSG00000043556	1807.1	-0.929064	0.150967	8.3669e-11	2.86267e-09	Fbxl7
ENSMUSG00000020363	102.894	1.55488	0.255951	8.75663e-11	2.98935e-09	Gfpt2
ENSMUSG00000029038	545.062	-0.79715	0.128924	8.87415e-11	3.02273e-09	Ssu72
ENSMUSG00000028063	3735.23	0.54348	0.0865001	8.97869e-11	3.05156e-09	Lmna
ENSMUSG00000022204	851.193	-0.814269	0.131978	9.09669e-11	3.08483e-09	Ngdn
ENSMUSG00000037509	545.06	0.81272	0.131716	9.54427e-11	3.22946e-09	Arhgef4
ENSMUSG00000030806	655.725	0.759379	0.122728	9.7135e-11	3.27461e-09	Stx1b
ENSMUSG00000024238	4172.22	0.701675	0.113151	9.72044e-11	3.27461e-09	Zeb1
ENSMUSG00000027805	1877.53	0.861766	0.140479	1.07004e-10	3.59684e-09	Pfn2
ENSMUSG00000041377	164.231	1.68007	0.278459	1.07281e-10	3.59827e-09	Ninj2
ENSMUSG00000000120	1113.92	1.55289	0.257604	1.11219e-10	3.72219e-09	Ngfr
ENSMUSG00000052415	26.198	-4.78005	0.768208	1.17128e-10	3.91142e-09	Tchh
ENSMUSG00000055639	485.779	-1.21485	0.201051	1.21257e-10	4.04048e-09	Dach1
ENSMUSG00000026603	3200.54	0.563492	0.090593	1.23241e-10	4.09771e-09	Smyd2
ENSMUSG00000024998	712.013	0.852218	0.139442	1.25611e-10	4.16747e-09	Plce1
ENSMUSG00000040009	213.419	1.1002	0.181383	1.26461e-10	4.18659e-09	Gnaz
ENSMUSG00000044288	776.45	-1.14671	0.189987	1.34899e-10	4.45632e-09	Cnr1
ENSMUSG00000015354	767.679	1.11546	0.184803	1.39181e-10	4.58789e-09	Pcolce2
ENSMUSG00000039367	3404.22	-0.566145	0.0913906	1.43904e-10	4.73338e-09	Sec24c
ENSMUSG00000024789	2921.16	0.725154	0.118212	1.46086e-10	4.79487e-09	Jak2
ENSMUSG00000107470	1308.22	-0.639637	0.103911	1.49778e-10	4.90554e-09	Gm3375
ENSMUSG00000021794	2973.97	-0.788272	0.129447	1.53502e-10	5.01679e-09	Glud1
ENSMUSG00000029066	971.331	-0.71975	0.117654	1.55406e-10	5.06823e-09	Mrpl20
ENSMUSG00000042826	93.3613	1.92795	0.323381	1.55817e-10	5.07084e-09	Fgf11
ENSMUSG00000026826	936.346	-1.17701	0.196153	1.60585e-10	5.21494e-09	Nr4a2
ENSMUSG00000030203	1684.2	-0.611022	0.0992725	1.61125e-10	5.2214e-09	Dusp16
ENSMUSG00000033948	624.79	0.876799	0.144692	1.71253e-10	5.53789e-09	Zswim5
ENSMUSG00000074698	5907.02	0.577341	0.0936924	1.75582e-10	5.66592e-09	Csnk2a1
ENSMUSG00000021945	2613.34	-0.622076	0.101296	1.76838e-10	5.69449e-09	Zmym2
ENSMUSG00000022762	1017.66	0.877759	0.145128	1.79231e-10	5.75946e-09	Ncam2
ENSMUSG00000030720	61.6991	2.19084	0.367358	1.79625e-10	5.76003e-09	Cln3
ENSMUSG00000027457	58.8296	2.18844	0.372328	1.87027e-10	5.98487e-09	Snph
ENSMUSG00000027669	1949.47	0.902927	0.149731	1.91132e-10	6.10349e-09	Gnb4
ENSMUSG00000024867	293.022	1.27541	0.214121	2.00279e-10	6.38229e-09	Pip5k1b
ENSMUSG00000027962	80.4283	1.85322	0.312593	2.11071e-10	6.71223e-09	Vcam1
ENSMUSG00000042428	758.468	1.19753	0.20094	2.13627e-10	6.77945e-09	Mgat3
ENSMUSG00000021972	1430.86	-0.724737	0.119689	2.25947e-10	7.15562e-09	Hmbox1
ENSMUSG00000033854	52.414	-2.33624	0.396336	2.30613e-10	7.28831e-09	Kcnk10
ENSMUSG00000030218	96.373	2.00338	0.340206	2.31116e-10	7.2892e-09	Mgp
ENSMUSG00000026249	23562.2	-0.860484	0.143567	2.48277e-10	7.81436e-09	Serpine2
ENSMUSG00000036104	3183.96	0.612632	0.1009	2.71503e-10	8.52785e-09	Rab3gap1
ENSMUSG00000110298	43.7808	2.48985	0.425435	2.74455e-10	8.60295e-09	Gm8189
ENSMUSG00000074622	1126.89	-1.08394	0.182922	2.81914e-10	8.81872e-09	Mafb
ENSMUSG00000042500	146.14	1.49434	0.253876	2.84492e-10	8.88124e-09	Ago4
ENSMUSG00000026768	7723.6	-1.02301	0.172585	3.03879e-10	9.46718e-09	Itga8
ENSMUSG00000062380	481.974	1.0479	0.176994	3.19088e-10	9.92085e-09	Tubb3
ENSMUSG00000071266	100.274	1.61184	0.275754	3.23817e-10	1.00475e-08	Zfp946
ENSMUSG00000037979	743.025	1.15854	0.196664	3.30917e-10	1.02471e-08	Ccdc92
ENSMUSG00000020340	29877.7	0.737413	0.123105	3.40542e-10	1.05238e-08	Cyfip2
ENSMUSG00000022885	725.93	0.961734	0.162493	3.50882e-10	1.08216e-08	St6gal1
ENSMUSG00000021748	3001.01	-0.59048	0.0977486	3.58671e-10	1.10396e-08	Pdhb
ENSMUSG00000048279	2066.23	-0.645538	0.10742	3.67765e-10	1.12968e-08	Sacs
ENSMUSG00000029059	28.969	-4.66325	0.780671	3.81507e-10	1.16955e-08	Prxl2b
ENSMUSG00000064225	76.2247	2.21507	0.381462	3.94367e-10	1.20656e-08	Paqr9
ENSMUSG00000010663	22212	-0.610026	0.100711	4.25697e-10	1.29982e-08	Fads1
ENSMUSG00000029684	2419.8	-0.683667	0.114623	4.29587e-10	1.30909e-08	Wasl
ENSMUSG00000028803	925.713	0.899809	0.152761	4.61952e-10	1.40492e-08	Nipal3
ENSMUSG00000022031	2728.82	-0.584208	0.0976905	5.16118e-10	1.56291e-08	Elp3
ENSMUSG00000023927	847.998	-0.934209	0.159508	5.16359e-10	1.56291e-08	Satb1
ENSMUSG00000028716	305.531	-2.01148	0.350308	5.1696e-10	1.56291e-08	Pdzk1ip1
ENSMUSG00000025875	52.7288	2.86358	0.508733	5.2595e-10	1.58696e-08	Tspan17
ENSMUSG00000021816	1918.42	-0.587382	0.0984805	5.64325e-10	1.69941e-08	Ppp3cb
ENSMUSG00000034813	190.312	-1.46722	0.25508	5.89149e-10	1.77068e-08	Grip1
ENSMUSG00000030428	2485.37	0.718288	0.121843	6.19617e-10	1.85861e-08	Ttyh1
ENSMUSG00000026223	4520.76	0.548213	0.0918947	6.5718e-10	1.96743e-08	Itm2c
ENSMUSG00000030796	293.219	-1.87857	0.329311	6.59002e-10	1.96904e-08	Tead2
ENSMUSG00000001630	1202.3	-0.857515	0.147272	6.95238e-10	2.07327e-08	Stk38l
ENSMUSG00000071856	914.332	-0.951379	0.164074	7.20821e-10	2.14539e-08	Mcc
ENSMUSG00000025290	17151.6	-0.65909	0.111563	7.90812e-10	2.34914e-08	Rps24
ENSMUSG00000096834	34.716	-7.2381	1.33005	8.19584e-10	2.4299e-08	Gm15127
ENSMUSG00000029033	1811.8	-0.97638	0.169372	8.38733e-10	2.48187e-08	Acap3
ENSMUSG00000023443	188.14	-1.77371	0.313754	9.02621e-10	2.66578e-08	Esx1
ENSMUSG00000027253	3574.61	0.668411	0.11415	9.31992e-10	2.74723e-08	Lrp4
ENSMUSG00000038668	484.377	1.09565	0.19164	9.5167e-10	2.79985e-08	Lpar1
ENSMUSG00000022987	91.8442	-1.50804	0.265973	9.91208e-10	2.91058e-08	Zfp641
ENSMUSG00000031486	47.3533	-2.57031	0.454984	1.0082e-09	2.95483e-08	Adgra2
ENSMUSG00000028293	1406.2	-0.620641	0.106186	1.04407e-09	3.05409e-08	Slc35a1
ENSMUSG00000027577	1492.72	0.83534	0.144827	1.06668e-09	3.1143e-08	Chrna4
ENSMUSG00000054051	1119.1	-0.739398	0.127882	1.13167e-09	3.29544e-08	Ercc6
ENSMUSG00000021189	757.859	-0.632716	0.108556	1.13302e-09	3.29544e-08	Atxn3
ENSMUSG00000041119	1552.03	1.2107	0.213508	1.14568e-09	3.32594e-08	Pde9a
ENSMUSG00000015971	1160.48	-0.65145	0.112041	1.14843e-09	3.32762e-08	Actr8
ENSMUSG00000021917	2288.85	-0.53861	0.0917899	1.1767e-09	3.40311e-08	Spcs1
ENSMUSG00000032667	752.042	-0.956517	0.167717	1.18957e-09	3.43383e-08	Pon2
ENSMUSG00000054555	10341.7	-0.925937	0.162072	1.19592e-09	3.44568e-08	Adam12
ENSMUSG00000032228	16015.2	0.521254	0.0903998	1.2095e-09	3.47828e-08	Tcf12
ENSMUSG00000023963	2055.5	0.828499	0.144479	1.2847e-09	3.68761e-08	Cyp39a1
ENSMUSG00000024535	1005.27	0.700166	0.121162	1.30628e-09	3.74257e-08	Snx24
ENSMUSG00000027864	2882.19	0.676036	0.116868	1.34108e-09	3.83508e-08	Ptgfrn
ENSMUSG00000039081	845.618	-0.826594	0.144408	1.3557e-09	3.86968e-08	Zfp503
ENSMUSG00000038936	1446.97	0.605292	0.104322	1.42572e-09	4.06197e-08	Sccpdh
ENSMUSG00000025280	1381.68	-0.753099	0.131266	1.43462e-09	4.07975e-08	Polr3a
ENSMUSG00000074364	713.206	0.934646	0.164411	1.47145e-09	4.17673e-08	Ehd2
ENSMUSG00000072872	2696.25	-0.682603	0.118698	1.54646e-09	4.38155e-08	Rybp
ENSMUSG00000055022	25180.4	0.824839	0.144998	1.96856e-09	5.56717e-08	Cntn1
ENSMUSG00000031028	3198.25	0.887181	0.157213	1.98587e-09	5.59715e-08	Tub
ENSMUSG00000053931	7290.55	-0.463736	0.0796627	1.98646e-09	5.59715e-08	Cnn3
ENSMUSG00000051166	1114.63	-1.05782	0.188979	2.00969e-09	5.65222e-08	Eml5
ENSMUSG00000043448	45.3403	-2.40482	0.438023	2.01422e-09	5.65456e-08	Gjc2
ENSMUSG00000016831	2045.01	-0.70643	0.124005	2.05057e-09	5.74609e-08	Tox4
ENSMUSG00000027952	2495.42	-0.700792	0.123132	2.1401e-09	5.98603e-08	Pmvk
ENSMUSG00000053754	4217.52	-0.55986	0.0973717	2.22805e-09	6.22067e-08	Chd8
ENSMUSG00000075014	34.5418	-3.83075	0.698652	2.27768e-09	6.34769e-08	Gm10800
ENSMUSG00000021884	306.401	-1.07655	0.193159	2.31777e-09	6.4477e-08	Hacl1
ENSMUSG00000022456	1563.49	1.5245	0.276498	2.32306e-09	6.4507e-08	Septin3
ENSMUSG00000028906	1685.04	0.771093	0.136539	2.36958e-09	6.56798e-08	Epb41
ENSMUSG00000050796	187.832	-1.21109	0.218224	2.38364e-09	6.59503e-08	B3galt6
ENSMUSG00000026701	2667.51	0.542568	0.0943923	2.39928e-09	6.62633e-08	Prdx6
ENSMUSG00000043289	25.6402	4.72861	0.819674	2.41698e-09	6.66323e-08	Mei4
ENSMUSG00000002944	143.908	-2.13748	0.392414	2.56608e-09	7.06157e-08	Cd36
ENSMUSG00000090700	75.1123	-2.6604	0.48873	2.65635e-09	7.29686e-08	Cyp4f40
ENSMUSG00000020099	605.199	-0.908788	0.163045	2.78246e-09	7.62961e-08	Unc5b
ENSMUSG00000051557	257.516	-0.912846	0.164211	2.99941e-09	8.20982e-08	Pusl1
ENSMUSG00000034845	53.5343	2.45317	0.448655	3.01669e-09	8.24238e-08	Plvap
ENSMUSG00000021796	2246.38	-0.603242	0.106321	3.05853e-09	8.34183e-08	Bmpr1a
ENSMUSG00000033538	520.068	1.78218	0.327466	3.13952e-09	8.53826e-08	Casp4
ENSMUSG00000036095	208.569	-1.19892	0.218162	3.14169e-09	8.53826e-08	Dgkb
ENSMUSG00000002475	267.593	1.75312	0.322459	3.14826e-09	8.54097e-08	Abhd3
ENSMUSG00000020889	1493.68	1.22925	0.224034	3.18586e-09	8.62772e-08	Nr1d1
ENSMUSG00000021918	578.525	-0.800726	0.143448	3.22958e-09	8.7307e-08	Nek4
ENSMUSG00000112043	219.865	1.07886	0.195632	3.26842e-09	8.82012e-08	Gm48774
ENSMUSG00000028799	1738.88	-0.52395	0.0920625	3.52084e-09	9.48462e-08	Zfp362
ENSMUSG00000064267	263.223	-1.35675	0.249919	4.01526e-09	1.07975e-07	Hvcn1
ENSMUSG00000028358	35.2319	-2.49409	0.461955	4.15324e-09	1.11447e-07	Zfp618
ENSMUSG00000024598	20020.6	-0.815932	0.147452	4.15889e-09	1.11447e-07	Fbn2
ENSMUSG00000020733	1640.65	-0.694065	0.124517	4.33418e-09	1.15941e-07	Slc9a3r1
ENSMUSG00000032869	1214.78	0.619811	0.110724	4.57583e-09	1.22192e-07	Psmf1
ENSMUSG00000026958	522.565	-0.8679	0.158147	4.95607e-09	1.32116e-07	Dpp7
ENSMUSG00000052942	728.327	0.758655	0.137727	5.39037e-09	1.43444e-07	Glis3
ENSMUSG00000034520	194.454	-1.25543	0.23323	5.48092e-09	1.45601e-07	Gjc1
ENSMUSG00000017466	5399.13	0.887182	0.161939	5.53147e-09	1.46689e-07	Timp2
ENSMUSG00000053279	98.367	2.66595	0.502024	5.69604e-09	1.50793e-07	Aldh1a1
ENSMUSG00000030317	1085.24	1.18156	0.219376	5.89926e-09	1.55903e-07	Timp4
ENSMUSG00000004113	811.222	-1.56924	0.294286	6.00332e-09	1.58277e-07	Cacna1b
ENSMUSG00000073433	242.412	1.02916	0.189956	6.00974e-09	1.58277e-07	Arhgdig
ENSMUSG00000024277	6542.81	0.520795	0.0931562	6.49892e-09	1.70867e-07	Mapre2
ENSMUSG00000028444	221.412	1.37657	0.257528	6.54633e-09	1.71819e-07	Cntfr
ENSMUSG00000049791	1127.91	-1.24684	0.233079	6.59174e-09	1.72715e-07	Fzd4
ENSMUSG00000061232	4534.1	-1.11176	0.207136	6.79628e-09	1.7777e-07	H2-K1
ENSMUSG00000030263	133.969	-1.81501	0.343037	7.33069e-09	1.91422e-07	Lrmp
ENSMUSG00000007589	1098.13	-0.702991	0.128541	7.59524e-09	1.97993e-07	Tinf2
ENSMUSG00000027475	2196.65	0.705307	0.129098	7.94653e-09	2.06799e-07	Kif3b
ENSMUSG00000030878	1525.99	-0.573549	0.103936	8.1761e-09	2.12412e-07	Cdr2
ENSMUSG00000050103	303.006	-1.12587	0.211154	8.21035e-09	2.12925e-07	Agmo
ENSMUSG00000021091	3315.97	1.47432	0.278745	8.2236e-09	2.12925e-07	Serpina3n
ENSMUSG00000022324	2801.22	0.737817	0.135567	8.26494e-09	2.13634e-07	Matn2
ENSMUSG00000026499	2365.51	0.684965	0.125791	8.9219e-09	2.30227e-07	Acbd3
ENSMUSG00000021265	103.677	-1.71416	0.327669	9.38049e-09	2.41654e-07	Slc25a29
ENSMUSG00000045620	232.657	-1.09396	0.205887	9.5257e-09	2.44983e-07	Odf3l1
ENSMUSG00000047259	172.195	1.2018	0.226825	9.71228e-09	2.49363e-07	Mc4r
ENSMUSG00000021823	3720.52	-0.466674	0.0843875	1.07661e-08	2.75957e-07	Vcl
ENSMUSG00000026620	1462.43	0.818472	0.152599	1.14539e-08	2.93098e-07	Mark1
ENSMUSG00000027624	1596.18	0.867227	0.162559	1.15062e-08	2.93945e-07	Epb41l1
ENSMUSG00000017405	807.285	-0.876281	0.164609	1.18146e-08	3.01323e-07	Nek8
ENSMUSG00000021222	369.789	-0.857484	0.16103	1.22092e-08	3.10869e-07	Dcaf4
ENSMUSG00000016179	115.019	-1.23717	0.236215	1.27558e-08	3.24248e-07	Camk1g
ENSMUSG00000021071	310.043	1.50699	0.289495	1.30075e-08	3.30099e-07	Trim9
ENSMUSG00000000915	2770.01	0.78376	0.146624	1.30442e-08	3.30481e-07	Hip1r
ENSMUSG00000020681	34.6992	-2.33202	0.450511	1.30896e-08	3.31084e-07	Ace
ENSMUSG00000036181	990.087	0.770889	0.144205	1.31957e-08	3.33219e-07	H1f2
ENSMUSG00000053819	765.287	0.818011	0.153644	1.33351e-08	3.36184e-07	Camk2d
ENSMUSG00000021737	2238.53	-0.647901	0.120323	1.3662e-08	3.43861e-07	Psmd6
ENSMUSG00000002980	83.0901	1.51582	0.29266	1.44636e-08	3.63441e-07	Bcam
ENSMUSG00000029056	529.481	-0.95658	0.181904	1.48909e-08	3.73565e-07	Pank4
ENSMUSG00000021573	971.442	0.650371	0.121116	1.53468e-08	3.84372e-07	Tppp
ENSMUSG00000043702	879.548	-0.623186	0.115878	1.53785e-08	3.84539e-07	Pde12
ENSMUSG00000037243	984.427	-0.675667	0.125882	1.54178e-08	3.84894e-07	Zfp692
ENSMUSG00000022185	7285.11	-0.509343	0.0937241	1.58376e-08	3.94611e-07	Acin1
ENSMUSG00000025025	2107.87	0.523936	0.096488	1.58586e-08	3.94611e-07	Mxi1
ENSMUSG00000058793	2935.62	0.554738	0.102583	1.63389e-08	4.05903e-07	Cds2
ENSMUSG00000053965	120.548	-1.56353	0.303735	1.71063e-08	4.24281e-07	Pde5a
ENSMUSG00000027985	106.135	-1.88286	0.368545	1.78483e-08	4.4197e-07	Lef1
ENSMUSG00000046008	43.5653	-2.2556	0.444741	1.78909e-08	4.4231e-07	Pnlip
ENSMUSG00000066438	130.101	1.24397	0.240048	1.80009e-08	4.44313e-07	Plekhd1
ENSMUSG00000048304	226.391	-1.12555	0.217292	1.84078e-08	4.53626e-07	Slitrk3
ENSMUSG00000072898	67.4765	-1.63891	0.320107	1.85631e-08	4.56717e-07	Gm10434
ENSMUSG00000000555	270.02	4.83606	0.95878	1.88731e-08	4.636e-07	Itga5
ENSMUSG00000038967	353.743	0.799848	0.151722	1.90627e-08	4.67508e-07	Pdk2
ENSMUSG00000005198	26675.2	-0.521087	0.0951523	1.91862e-08	4.69786e-07	Polr2a
ENSMUSG00000036356	678.509	0.789292	0.149904	1.96184e-08	4.79602e-07	Csgalnact1
ENSMUSG00000002326	823.829	-0.645661	0.121225	1.97646e-08	4.82407e-07	Gmpr2
ENSMUSG00000078906	38.894	-2.58194	0.504058	2.07228e-08	5.04992e-07	Gm14444
ENSMUSG00000021136	1948.86	0.749119	0.142103	2.10634e-08	5.12477e-07	Smoc1
ENSMUSG00000040818	1265.73	-0.549895	0.102726	2.11096e-08	5.12786e-07	Dennd6a
ENSMUSG00000027824	238.071	0.891302	0.170987	2.21171e-08	5.36409e-07	Vmn2r1
ENSMUSG00000029053	527.527	-0.837385	0.160508	2.22634e-08	5.39105e-07	Prkcz
ENSMUSG00000049670	639.344	0.713505	0.135232	2.25463e-08	5.45093e-07	Morn4
ENSMUSG00000026156	757.921	1.03975	0.201364	2.26329e-08	5.46325e-07	B3gat2
ENSMUSG00000036158	7289.32	0.780389	0.148831	2.30498e-08	5.55515e-07	Prickle1
ENSMUSG00000021901	2503.88	-0.46436	0.086108	2.34834e-08	5.65077e-07	Bap1
ENSMUSG00000030411	104.743	2.31021	0.457627	2.39591e-08	5.75619e-07	Nova2
ENSMUSG00000021774	1825.5	-0.539064	0.100959	2.45985e-08	5.90055e-07	Ube2e1
ENSMUSG00000074785	946.618	0.859146	0.165306	2.46628e-08	5.90673e-07	Plxnc1
ENSMUSG00000026131	29431	0.514598	0.0971567	2.47977e-08	5.92979e-07	Dst
ENSMUSG00000078502	94.6166	-1.81314	0.359388	2.54137e-08	6.06762e-07	Zfp268
ENSMUSG00000024425	8548.45	0.563099	0.105798	2.57579e-08	6.14023e-07	Ndfip1
ENSMUSG00000037455	430.911	0.99961	0.194321	2.5947e-08	6.17572e-07	Slc18b1
ENSMUSG00000026418	171.861	-1.21786	0.238641	2.59952e-08	6.17758e-07	Tnni1
ENSMUSG00000022051	2787.59	-0.5856	0.110577	2.64706e-08	6.28083e-07	Bnip3l
ENSMUSG00000047153	1057.56	-0.73189	0.140004	2.69505e-08	6.38481e-07	Khnyn
ENSMUSG00000020776	3553.38	-0.505915	0.0947172	2.70332e-08	6.39452e-07	Fbf1
ENSMUSG00000051159	476.347	1.06489	0.208376	2.89279e-08	6.83216e-07	Cited1
ENSMUSG00000026269	2799.65	0.627984	0.11934	2.93796e-08	6.92817e-07	Rnpepl1
ENSMUSG00000040596	4686.21	0.577173	0.109372	3.03387e-08	7.14335e-07	Pogk
ENSMUSG00000006764	160.066	-1.20045	0.236425	3.04478e-08	7.15804e-07	Tph2
ENSMUSG00000038733	7600.11	0.464823	0.0871465	3.20379e-08	7.52032e-07	Wdr26
ENSMUSG00000021364	52.6826	-1.89416	0.378224	3.28719e-08	7.7043e-07	Elovl2
ENSMUSG00000089901	462.406	-0.726108	0.139893	3.30519e-08	7.73466e-07	Gm8113
ENSMUSG00000040618	5734.13	-0.928299	0.181622	3.42074e-08	7.99284e-07	Pck2
ENSMUSG00000034220	8839.88	0.515523	0.0976945	3.44766e-08	8.04349e-07	Gpc1
ENSMUSG00000079235	528.414	-0.938807	0.184401	3.75968e-08	8.75811e-07	Ccdc13
ENSMUSG00000020572	3903.95	-0.526415	0.0999205	3.77259e-08	8.77486e-07	Nampt
ENSMUSG00000028755	47.2867	1.88791	0.379637	3.80459e-08	8.83588e-07	Cda
ENSMUSG00000007041	47.5805	-1.94779	0.393662	3.87674e-08	8.97687e-07	Clic1
ENSMUSG00000021819	6078.32	-0.653481	0.125815	3.87701e-08	8.97687e-07	Zswim8
ENSMUSG00000020684	121.642	1.42395	0.285	4.09762e-08	9.46867e-07	Rasl10b
ENSMUSG00000070498	546.611	2.90318	0.590772	4.10177e-08	9.46867e-07	Tmem132b
ENSMUSG00000036206	2839.34	0.788407	0.15372	4.13143e-08	9.5228e-07	Sh3bp4
ENSMUSG00000043079	2303.96	0.728851	0.141762	4.30801e-08	9.9149e-07	Synpo
ENSMUSG00000052516	179.778	-1.55557	0.314972	4.35858e-08	1.00162e-06	Robo2
ENSMUSG00000057880	1058.37	0.795547	0.155625	4.46619e-08	1.02482e-06	Abat
ENSMUSG00000056515	4123.8	0.513908	0.0980071	4.53993e-08	1.04018e-06	Rab31
ENSMUSG00000030342	9767.47	0.514911	0.0994067	4.56744e-08	1.04492e-06	Cd9
ENSMUSG00000061288	1604.25	0.625562	0.120373	4.57571e-08	1.04525e-06	Taok3
ENSMUSG00000024036	169.377	-1.29915	0.261259	4.61422e-08	1.05248e-06	Slc37a1
ENSMUSG00000038467	4556.09	0.461363	0.0875685	4.64576e-08	1.0581e-06	Chmp4b
ENSMUSG00000035042	175.397	1.82955	0.370766	4.68843e-08	1.06624e-06	Ccl5
ENSMUSG00000036225	673.347	0.664126	0.128818	4.76168e-08	1.08129e-06	Kctd1
ENSMUSG00000039742	210.601	-1.20788	0.242449	4.84616e-08	1.09868e-06	Fam71f1
ENSMUSG00000031214	1207.19	0.623225	0.120571	4.8526e-08	1.09868e-06	Ophn1
ENSMUSG00000027298	1385.27	0.572702	0.110186	4.86231e-08	1.09926e-06	Tyro3
ENSMUSG00000050587	188.769	1.14788	0.229494	4.91967e-08	1.11058e-06	Lrrc4c
ENSMUSG00000029309	12277.1	0.481372	0.0931327	5.01108e-08	1.12956e-06	Sparcl1
ENSMUSG00000054387	3363.19	0.539149	0.1035	5.1407e-08	1.15707e-06	Mdm4
ENSMUSG00000037674	5674.14	-0.512882	0.0983044	5.18573e-08	1.1655e-06	Rfx7
ENSMUSG00000020181	3448.94	0.717703	0.140451	5.23617e-08	1.17511e-06	Nav3
ENSMUSG00000042447	1522.36	-0.489261	0.0935906	5.3109e-08	1.19014e-06	Mios
ENSMUSG00000007989	1627.64	-0.606705	0.117664	5.37829e-08	1.20348e-06	Fzd3
ENSMUSG00000061244	1834.74	-0.519165	0.0997445	5.40393e-08	1.20746e-06	Exoc5
ENSMUSG00000056234	2493.6	-0.632418	0.123068	5.43802e-08	1.2133e-06	Ncoa4
ENSMUSG00000026623	2131.91	0.568875	0.110029	5.9339e-08	1.32202e-06	Lpgat1
ENSMUSG00000021891	1001.13	-0.584014	0.113711	6.35734e-08	1.41418e-06	Mettl6
ENSMUSG00000096433	233.709	1.0989	0.221747	6.36602e-08	1.41418e-06	Zfp994
ENSMUSG00000062646	1546.45	-0.604431	0.118014	6.45519e-08	1.43191e-06	Ganc
ENSMUSG00000038375	9159.06	0.826028	0.164402	6.60906e-08	1.46393e-06	Trp53inp2
ENSMUSG00000002190	47.3419	2.06301	0.423687	6.87878e-08	1.52147e-06	Clgn
ENSMUSG00000018427	2249.89	-0.804037	0.160327	6.95185e-08	1.53542e-06	Ypel2
ENSMUSG00000028270	21.3223	3.54518	0.724536	7.35918e-08	1.62304e-06	Gbp2
ENSMUSG00000031355	30.6489	-3.29568	0.677308	7.49325e-08	1.65024e-06	Arhgap6
ENSMUSG00000073079	2110.15	-0.501944	0.0975696	7.90582e-08	1.7386e-06	Srp54a
ENSMUSG00000040537	1016.84	0.77496	0.154837	7.93988e-08	1.74359e-06	Adam22
ENSMUSG00000022211	238.53	-1.14927	0.235297	8.05652e-08	1.76667e-06	Carmil3
ENSMUSG00000015759	2180.83	-0.480517	0.0932417	8.14691e-08	1.78174e-06	Cnih1
ENSMUSG00000009376	501.528	1.32493	0.272373	8.1485e-08	1.78174e-06	Met
ENSMUSG00000035726	5059.85	-0.625077	0.123368	8.1817e-08	1.78639e-06	Supt16
ENSMUSG00000021771	5954.54	-0.43853	0.0846404	8.19304e-08	1.78639e-06	Vdac2
ENSMUSG00000029718	976.084	-0.719241	0.143234	8.21467e-08	1.78856e-06	Pcolce
ENSMUSG00000045518	54.784	1.59367	0.328761	8.52723e-08	1.85398e-06	Onecut3
ENSMUSG00000021959	1754.29	-0.576611	0.113384	8.55398e-08	1.85716e-06	Lats2
ENSMUSG00000026335	2859.71	0.71438	0.142366	8.57335e-08	1.85873e-06	Pam
ENSMUSG00000040520	1779.09	-0.519394	0.101553	8.58812e-08	1.8593e-06	Manea
ENSMUSG00000000983	85.6969	-2.06477	0.432034	8.62503e-08	1.86466e-06	Wfdc18
ENSMUSG00000022194	2980.31	-0.536996	0.105225	8.80133e-08	1.9001e-06	Pabpn1
ENSMUSG00000057060	21.3457	-3.40709	0.702122	8.82702e-08	1.90296e-06	Slc35f3
ENSMUSG00000022469	2858.24	-0.501692	0.0979858	9.05547e-08	1.94947e-06	Rapgef3
ENSMUSG00000034210	3246.09	0.442916	0.0857646	9.06918e-08	1.94968e-06	Efcab14
ENSMUSG00000046523	328.527	1.59871	0.332911	9.17938e-08	1.97061e-06	Kctd4
ENSMUSG00000022483	266.146	1.51836	0.315468	9.29684e-08	1.99303e-06	Col2a1
ENSMUSG00000020483	6480.4	0.576566	0.11367	9.32753e-08	1.99682e-06	Dynll2
ENSMUSG00000026568	1240.71	0.532071	0.104444	9.5378e-08	2.03899e-06	Mpc2
ENSMUSG00000042757	1343.18	0.704892	0.140949	9.55604e-08	2.04004e-06	Tmem108
ENSMUSG00000047539	2065.47	0.527409	0.103613	9.9312e-08	2.11718e-06	Fbxo28
ENSMUSG00000039781	1234.9	-0.60164	0.119307	9.98903e-08	2.12655e-06	Cep131
ENSMUSG00000005674	938.417	0.708138	0.143133	1.01067e-07	2.14861e-06	Tomm40l
ENSMUSG00000021701	7599.39	-1.07426	0.22128	1.02525e-07	2.17661e-06	Plk2
ENSMUSG00000020840	3281.19	-0.475862	0.0931794	1.04667e-07	2.21899e-06	Blmh
ENSMUSG00000041415	2218.97	-0.60563	0.120558	1.08774e-07	2.30289e-06	Dicer1
ENSMUSG00000117694	558.987	0.807822	0.16386	1.09182e-07	2.30834e-06	Snhg4
ENSMUSG00000022913	968.835	-0.559699	0.11088	1.09412e-07	2.31001e-06	Psmg1
ENSMUSG00000033985	587.812	0.942548	0.193087	1.1054e-07	2.33061e-06	Tesk2
ENSMUSG00000036766	3273.54	2.21748	0.467005	1.10981e-07	2.3367e-06	Dner
ENSMUSG00000036304	67.8636	1.5262	0.319294	1.16953e-07	2.45907e-06	Zdhhc23
ENSMUSG00000010277	18199.6	-0.453038	0.0888566	1.19813e-07	2.51575e-06	2610507B11Rik
ENSMUSG00000022805	72.3397	-1.4855	0.311086	1.21175e-07	2.54086e-06	Cfap91
ENSMUSG00000031962	28.3364	2.50077	0.525138	1.22154e-07	2.55789e-06	Cdh15
ENSMUSG00000024725	1728.45	0.613349	0.12272	1.2278e-07	2.5669e-06	Ostf1
ENSMUSG00000038844	1031.23	0.622892	0.124784	1.22919e-07	2.5669e-06	Kif16b
ENSMUSG00000027419	214.236	1.12144	0.232921	1.23216e-07	2.56959e-06	Pcsk2
ENSMUSG00000027978	75.106	-1.38117	0.28919	1.25559e-07	2.6149e-06	Prss12
ENSMUSG00000022261	2269.5	0.469697	0.0924901	1.26962e-07	2.64053e-06	Sdc2
ENSMUSG00000028184	1657.61	-0.621962	0.124677	1.28522e-07	2.66935e-06	Adgrl2
ENSMUSG00000037428	310.333	1.35489	0.284476	1.33132e-07	2.76136e-06	Vgf
ENSMUSG00000042364	4251.39	-0.559317	0.111679	1.35385e-07	2.8043e-06	Snx18
ENSMUSG00000025375	5830.68	-0.54764	0.109231	1.35952e-07	2.81224e-06	Aatk
ENSMUSG00000035469	818.703	-0.669973	0.135551	1.37233e-07	2.83491e-06	Rcbtb1
ENSMUSG00000049866	599.088	0.684309	0.138319	1.37482e-07	2.83624e-06	Arl4c
ENSMUSG00000020263	3285.71	0.533139	0.106163	1.38619e-07	2.85585e-06	Appl2
ENSMUSG00000038718	794.765	0.678711	0.137763	1.46806e-07	3.02047e-06	Pbx3
ENSMUSG00000069227	38.5655	2.10958	0.446157	1.47793e-07	3.03669e-06	Gprin1
ENSMUSG00000037960	668.828	0.662775	0.134526	1.55854e-07	3.19804e-06	Card19
ENSMUSG00000095139	854.885	-0.539824	0.108229	1.58234e-07	3.24253e-06	Pou3f2
ENSMUSG00000022216	1213.49	-0.549765	0.110357	1.58719e-07	3.24813e-06	Psme1
ENSMUSG00000042417	122.662	-1.16158	0.244602	1.60458e-07	3.27847e-06	Ccno
ENSMUSG00000068617	24.0809	5.46346	1.09226	1.60629e-07	3.27847e-06	Efcab1
ENSMUSG00000027439	1489.58	0.550661	0.110688	1.67595e-07	3.41609e-06	Gzf1
ENSMUSG00000019297	1165.46	-0.654481	0.133258	1.68349e-07	3.42266e-06	Nop9
ENSMUSG00000069378	207.55	1.46972	0.312624	1.68364e-07	3.42266e-06	Prdm6
ENSMUSG00000040972	295.559	1.30947	0.277361	1.69583e-07	3.44287e-06	Igsf21
ENSMUSG00000021902	289.607	-0.87026	0.180723	1.70947e-07	3.46597e-06	Phf7
ENSMUSG00000044042	740.384	0.87866	0.182503	1.7481e-07	3.53962e-06	Fmn1
ENSMUSG00000029408	78.0374	-1.70449	0.365351	1.80481e-07	3.64962e-06	Abcb9
ENSMUSG00000026304	37.8907	2.06454	0.442394	1.82107e-07	3.67547e-06	Rab17
ENSMUSG00000062963	1980.23	0.477931	0.0955048	1.82239e-07	3.67547e-06	Ufc1
ENSMUSG00000021911	1364.44	-0.593672	0.120636	1.88797e-07	3.80274e-06	Parg
ENSMUSG00000067203	172.739	-1.34951	0.287737	1.9044e-07	3.83079e-06	H2-K2
ENSMUSG00000027281	684.344	0.642869	0.131336	1.92982e-07	3.87683e-06	Slx4ip
ENSMUSG00000021087	3770.71	-0.721281	0.148747	1.9442e-07	3.90061e-06	Rtn1
ENSMUSG00000042763	97.7258	1.20373	0.255574	1.99206e-07	3.99141e-06	Maneal
ENSMUSG00000078452	40.5214	2.03839	0.437346	2.01702e-07	4.03614e-06	Raet1d
ENSMUSG00000029121	1624.87	1.04724	0.221313	2.04373e-07	4.08426e-06	Crmp1
ENSMUSG00000031273	484.635	1.33548	0.285759	2.04762e-07	4.0867e-06	Col4a6
ENSMUSG00000033730	210.184	-0.851718	0.178104	2.07372e-07	4.13342e-06	Egr3
ENSMUSG00000040658	624.728	0.632829	0.129979	2.11939e-07	4.21896e-06	Dnph1
ENSMUSG00000049630	405.846	0.826573	0.172625	2.12645e-07	4.22753e-06	C1ql3
ENSMUSG00000032009	4425.82	0.462369	0.0929775	2.14937e-07	4.26756e-06	Sesn3
ENSMUSG00000024593	5219.19	0.799206	0.166534	2.15673e-07	4.27663e-06	Megf10
ENSMUSG00000058756	2403.18	0.535358	0.10869	2.25112e-07	4.45804e-06	Thra
ENSMUSG00000030986	643.936	0.621812	0.127598	2.26707e-07	4.48383e-06	Dhx32
ENSMUSG00000059401	957.987	0.572076	0.116779	2.27782e-07	4.49928e-06	Mamld1
ENSMUSG00000000530	2010.27	-0.636209	0.130976	2.30807e-07	4.55316e-06	Acvrl1
ENSMUSG00000017485	6654.69	-0.520204	0.105653	2.33745e-07	4.6052e-06	Top2b
ENSMUSG00000005873	5103.83	0.486402	0.0983161	2.38526e-07	4.69336e-06	Reep5
ENSMUSG00000021583	717.427	1.03874	0.221021	2.41246e-07	4.74079e-06	Erap1
ENSMUSG00000039095	239.406	0.950525	0.201474	2.46803e-07	4.84379e-06	En2
ENSMUSG00000037395	1106.29	0.536774	0.109473	2.4926e-07	4.88576e-06	Rcor3
ENSMUSG00000026058	467.001	0.772329	0.161758	2.49855e-07	4.89116e-06	Khdrbs2
ENSMUSG00000091712	369.212	0.941032	0.199533	2.55505e-07	4.99539e-06	Sec14l5
ENSMUSG00000027429	2823.45	0.521614	0.106303	2.58676e-07	5.04916e-06	Sec23b
ENSMUSG00000024112	465.051	2.93845	0.650944	2.59064e-07	5.04916e-06	Cacna1h
ENSMUSG00000051678	142.1	1.25412	0.270713	2.59492e-07	5.04916e-06	Pcdhb6
ENSMUSG00000039308	458.457	-0.72101	0.150388	2.59573e-07	5.04916e-06	Ndst2
ENSMUSG00000025887	101.696	1.28219	0.276602	2.68171e-07	5.20979e-06	Casp12
ENSMUSG00000037149	5238.97	-0.588896	0.121614	2.69449e-07	5.228e-06	Ddx1
ENSMUSG00000019803	185.577	1.1714	0.252348	2.69997e-07	5.23201e-06	Nr2e1
ENSMUSG00000057000	19.7577	-3.07613	0.669794	2.72417e-07	5.27224e-06	Nxf3
ENSMUSG00000027435	77.432	1.86068	0.40783	2.81787e-07	5.4467e-06	Cd93
ENSMUSG00000037260	1277.38	-0.532414	0.109143	2.86253e-07	5.52606e-06	Hgsnat
ENSMUSG00000049775	3767.37	-0.568644	0.117176	2.88395e-07	5.5604e-06	Tmsb4x
ENSMUSG00000057672	3315.45	-0.52778	0.108329	2.90527e-07	5.59447e-06	Pkn1
ENSMUSG00000052852	3419.73	0.601557	0.124178	2.99259e-07	5.75538e-06	Reep1
ENSMUSG00000113961	632.66	0.635132	0.132029	3.01273e-07	5.78685e-06	Gm48498
ENSMUSG00000006464	170.639	1.06628	0.229451	3.03763e-07	5.82739e-06	Bbs1
ENSMUSG00000024588	2655.06	0.568757	0.11754	3.07799e-07	5.89742e-06	Fech
ENSMUSG00000034723	2661.13	0.714394	0.150042	3.12067e-07	5.97174e-06	Tmx4
ENSMUSG00000045689	89.4974	1.23961	0.269261	3.13227e-07	5.98646e-06	Pcdhb4
ENSMUSG00000027447	4559.97	0.758147	0.160046	3.19976e-07	6.10783e-06	Cst3
ENSMUSG00000024513	2355.78	0.479236	0.0979925	3.23618e-07	6.16967e-06	Mbd2
ENSMUSG00000041220	13176.3	-0.460267	0.0940812	3.2755e-07	6.23689e-06	Elovl6
ENSMUSG00000044468	191.785	1.32683	0.290119	3.3776e-07	6.42331e-06	Tent5c
ENSMUSG00000028082	6643.38	0.602746	0.125381	3.42201e-07	6.49969e-06	Sh3d19
ENSMUSG00000019894	1172.41	0.644889	0.135027	3.46177e-07	6.56707e-06	Slc6a15
ENSMUSG00000024818	406.245	-0.887505	0.190197	3.48924e-07	6.61101e-06	Slc25a45
ENSMUSG00000063787	1367.31	-0.554071	0.114903	3.51543e-07	6.64493e-06	Chchd1
ENSMUSG00000079104	950.279	-0.580436	0.12079	3.51766e-07	6.64493e-06	Prps1l3
ENSMUSG00000022351	19913.1	0.509508	0.10438	3.52015e-07	6.64493e-06	Sqle
ENSMUSG00000046329	5122.73	0.442326	0.0903342	3.5397e-07	6.67362e-06	Slc25a23
ENSMUSG00000104318	90.6293	1.64427	0.363098	3.619e-07	6.81475e-06	Pcdha7
ENSMUSG00000054364	3050.97	-0.437661	0.0894142	3.62781e-07	6.82296e-06	Rhob
ENSMUSG00000044664	18.1521	-5.39391	1.08443	3.66239e-07	6.87829e-06	Prss42
ENSMUSG00000031708	8196.27	-0.40919	0.0833136	3.66621e-07	6.87829e-06	Tecr
ENSMUSG00000042772	7535.91	0.397517	0.0808726	3.7177e-07	6.96637e-06	Smg7
ENSMUSG00000044700	3143.56	-0.495621	0.102324	3.82977e-07	7.1676e-06	Tmem201
ENSMUSG00000037362	93.9612	1.6261	0.359568	3.83681e-07	7.17203e-06	Ccn3
ENSMUSG00000022270	3146.79	0.6425	0.135736	3.94648e-07	7.36804e-06	Retreg1
ENSMUSG00000073418	1480.66	2.93521	0.661005	3.95606e-07	7.37694e-06	C4b
ENSMUSG00000054293	52.4329	-1.60632	0.357257	3.96634e-07	7.38712e-06	P2ry10b
ENSMUSG00000024424	486.75	0.67431	0.14271	4.07e-07	7.571e-06	Ttc39c
ENSMUSG00000047180	27.2325	2.91637	0.651454	4.21366e-07	7.82872e-06	Neurl3
ENSMUSG00000023186	560.205	0.757725	0.162125	4.36115e-07	8.09294e-06	Vwa5a
ENSMUSG00000020601	3202.74	-1.08728	0.239291	4.41634e-07	8.18131e-06	Trib2
ENSMUSG00000043531	391.5	-0.744119	0.159261	4.41945e-07	8.18131e-06	Sorcs1
ENSMUSG00000026879	6493.67	0.541186	0.113112	4.45083e-07	8.22306e-06	Gsn
ENSMUSG00000030357	9411.22	-0.419023	0.0861094	4.45272e-07	8.22306e-06	Fkbp4
ENSMUSG00000025377	753.076	-0.536009	0.111973	4.45927e-07	8.22523e-06	Tepsin
ENSMUSG00000117183	126.721	1.05562	0.231271	4.49493e-07	8.27293e-06	Gm20008
ENSMUSG00000029201	8588.98	0.766488	0.164374	4.49593e-07	8.27293e-06	Ugdh
ENSMUSG00000000959	1934.47	-0.569927	0.119688	4.58285e-07	8.42027e-06	Oxa1l
ENSMUSG00000023075	1635.05	0.454366	0.0938477	4.58698e-07	8.42027e-06	Akirin1
ENSMUSG00000034135	5495.99	0.571803	0.12032	4.79165e-07	8.78545e-06	Sik3
ENSMUSG00000055471	269.718	0.891674	0.193852	4.92447e-07	9.01819e-06	Alk
ENSMUSG00000047658	110.23	1.62007	0.362883	4.94747e-07	9.04277e-06	Gal3st3
ENSMUSG00000027570	297.146	1.10864	0.244763	4.94969e-07	9.04277e-06	Col9a3
ENSMUSG00000074656	11916.4	0.411114	0.0847147	5.00813e-07	9.13864e-06	Eif2s2
ENSMUSG00000106948	902.59	0.602614	0.127569	5.10493e-07	9.30421e-06	Gm42785
ENSMUSG00000028399	107.961	-1.33954	0.299257	5.1504e-07	9.37593e-06	Ptprd
ENSMUSG00000068748	23529.1	0.395114	0.0816968	5.23003e-07	9.50959e-06	Ptprz1
ENSMUSG00000031807	1658.46	-0.447404	0.0929525	5.28583e-07	9.59966e-06	Pgls
ENSMUSG00000021127	1047.92	-0.813205	0.176729	5.34843e-07	9.70185e-06	Zfp36l1
ENSMUSG00000032624	2187.22	-0.494396	0.103562	5.43656e-07	9.85007e-06	Eml4
ENSMUSG00000035615	97.5309	1.67844	0.381187	5.8392e-07	1.05671e-05	Frmpd1
ENSMUSG00000000594	42753	-0.775452	0.169827	5.87297e-07	1.06157e-05	Gm2a
ENSMUSG00000025912	917.548	0.59463	0.126675	5.90021e-07	1.06523e-05	Mybl1
ENSMUSG00000021730	209.895	-0.855024	0.187267	6.00485e-07	1.08285e-05	Hcn1
ENSMUSG00000034343	1701.44	0.596148	0.12701	6.01753e-07	1.08386e-05	Ube2f
ENSMUSG00000030271	796.667	-0.54107	0.114612	6.07488e-07	1.09291e-05	Ogg1
ENSMUSG00000036377	1142.14	0.731112	0.15874	6.17809e-07	1.10892e-05	Cracd
ENSMUSG00000095597	3518.6	-0.548043	0.116301	6.17837e-07	1.10892e-05	Rps7-ps3
ENSMUSG00000022425	1758.81	0.994021	0.22076	6.34707e-07	1.13786e-05	Enpp2
ENSMUSG00000108608	33.2814	1.82713	0.417875	6.35443e-07	1.13786e-05	Gm6916
ENSMUSG00000114797	2383.95	-0.517986	0.109921	6.73466e-07	1.20454e-05	Gm49336
ENSMUSG00000029030	2336.38	-0.486259	0.102736	6.85515e-07	1.22466e-05	Tprgl
ENSMUSG00000048371	1189.99	-0.512166	0.108722	6.95588e-07	1.24121e-05	Pdp2
ENSMUSG00000051236	764.366	0.651249	0.140826	7.22343e-07	1.28745e-05	Msrb3
ENSMUSG00000041351	2511.32	0.607026	0.13077	7.36226e-07	1.31067e-05	Rap1gap
ENSMUSG00000002603	319.912	-0.907234	0.201688	7.41808e-07	1.31908e-05	Tgfb1
ENSMUSG00000045414	1014.05	-0.562138	0.119954	7.45052e-07	1.32243e-05	Dipk2a
ENSMUSG00000028403	1677.35	-0.440935	0.0928652	7.45423e-07	1.32243e-05	Zdhhc21
ENSMUSG00000024197	3317.89	-0.596614	0.128774	7.81223e-07	1.38435e-05	Plin3
ENSMUSG00000060924	85.9034	1.50778	0.343778	7.8731e-07	1.39352e-05	Csmd1
ENSMUSG00000049751	3348.11	-0.50647	0.108342	8.32684e-07	1.47213e-05	Rpl36al
ENSMUSG00000049295	2108.98	-0.438212	0.092756	8.45614e-07	1.49327e-05	Zfp219
ENSMUSG00000052912	10.215	-7.18091	2.71876	8.50451e-07	1.50008e-05	Smarca5-ps
ENSMUSG00000047554	3131.61	-0.474432	0.101096	8.66988e-07	1.52749e-05	Tmem41b
ENSMUSG00000068758	66.9621	-1.46913	0.33866	8.83916e-07	1.55553e-05	Il3ra
ENSMUSG00000030036	1687.19	-0.620075	0.13512	8.98201e-07	1.57886e-05	Mogs
ENSMUSG00000062014	3533.61	-0.506688	0.108867	9.02707e-07	1.58496e-05	Gmfb
ENSMUSG00000022376	564.853	0.819949	0.182496	9.1874e-07	1.61126e-05	Adcy8
ENSMUSG00000019970	1351.29	0.694432	0.152693	9.33356e-07	1.63503e-05	Sgk1
ENSMUSG00000029838	12535.7	0.437179	0.0939008	9.57407e-07	1.67524e-05	Ptn
ENSMUSG00000049939	204.843	1.10902	0.252705	9.67412e-07	1.69082e-05	Lrrc4
ENSMUSG00000069601	738.964	0.778614	0.173371	9.76311e-07	1.70443e-05	Ank3
ENSMUSG00000028698	1669.38	0.629732	0.137912	9.87571e-07	1.72213e-05	Pik3r3
ENSMUSG00000048218	415.238	-0.693221	0.153078	9.93324e-07	1.73019e-05	Amigo2
ENSMUSG00000019761	167.919	1.33975	0.311425	1.0242e-06	1.78006e-05	Krt10
ENSMUSG00000032766	26.4424	-2.21749	0.517438	1.02428e-06	1.78006e-05	Gng11
ENSMUSG00000046324	2727.14	0.438497	0.0936668	1.05362e-06	1.82898e-05	Ermp1
ENSMUSG00000032565	91.5776	1.33108	0.307626	1.07159e-06	1.85807e-05	Nudt16
ENSMUSG00000026097	787.145	0.525975	0.113999	1.08266e-06	1.87514e-05	Ormdl1
ENSMUSG00000047420	90.5376	1.243	0.286878	1.09962e-06	1.90237e-05	Fam180a
ENSMUSG00000029270	239.469	0.841536	0.189723	1.11748e-06	1.93109e-05	Dipk1a
ENSMUSG00000026796	4722.02	0.601097	0.131981	1.13116e-06	1.95126e-05	Niban2
ENSMUSG00000032601	2796.23	0.612477	0.134678	1.1317e-06	1.95126e-05	Prkar2a
ENSMUSG00000026457	5111.09	0.423096	0.0912557	1.17709e-06	2.02723e-05	Adipor1
ENSMUSG00000036504	1382.48	-0.488178	0.106008	1.26127e-06	2.16972e-05	Phpt1
ENSMUSG00000049583	15.7343	-3.57688	0.859584	1.26265e-06	2.16972e-05	Grm5
ENSMUSG00000037376	2417.49	0.40916	0.0877796	1.28992e-06	2.21409e-05	Trmt6
ENSMUSG00000022421	1163.77	0.966022	0.221555	1.30024e-06	2.22931e-05	Nptxr
ENSMUSG00000033276	113.209	1.21904	0.284292	1.30725e-06	2.23884e-05	Stk36
ENSMUSG00000020888	2744.54	-0.617636	0.136786	1.32078e-06	2.25947e-05	Dvl2
ENSMUSG00000022474	1764.76	0.524643	0.11474	1.32263e-06	2.26012e-05	Pmm1
ENSMUSG00000022620	995.89	-0.805895	0.182831	1.32544e-06	2.2624e-05	Arsa
ENSMUSG00000075254	980.609	-0.51314	0.112319	1.38216e-06	2.3566e-05	Heg1
ENSMUSG00000015647	1787.19	0.663961	0.148411	1.38592e-06	2.36037e-05	Lama5
ENSMUSG00000026080	1005.68	0.579791	0.128177	1.41003e-06	2.39877e-05	Chst10
ENSMUSG00000030522	1626.2	0.641762	0.142911	1.42235e-06	2.41705e-05	Mtmr10
ENSMUSG00000042453	3432.54	0.816345	0.185431	1.42633e-06	2.42113e-05	Reln
ENSMUSG00000022436	404.25	-0.640927	0.14319	1.44416e-06	2.44868e-05	Sh3bp1
ENSMUSG00000021113	246.03	-0.729535	0.164818	1.45324e-06	2.46135e-05	Snapc1
ENSMUSG00000034402	314.984	0.700973	0.15761	1.455e-06	2.46161e-05	Kcnh5
ENSMUSG00000046337	190.207	-0.964413	0.222764	1.47232e-06	2.48818e-05	Fam178b
ENSMUSG00000042548	3865.84	0.522896	0.115063	1.48344e-06	2.50421e-05	Asxl1
ENSMUSG00000053129	17.1885	3.42882	0.795116	1.5148e-06	2.55434e-05	Gsx1
ENSMUSG00000041112	467.698	0.809646	0.184849	1.53288e-06	2.58198e-05	Elmo1
ENSMUSG00000042284	1807.5	-0.66337	0.149114	1.54024e-06	2.59152e-05	Itga1
ENSMUSG00000043279	3540.65	0.576356	0.12794	1.54597e-06	2.59787e-05	Trim56
ENSMUSG00000024044	232.971	-1.16661	0.274357	1.5474e-06	2.59787e-05	Epb41l3
ENSMUSG00000004561	474.206	-0.766152	0.174393	1.55926e-06	2.61492e-05	Mettl17
ENSMUSG00000035109	4022.52	0.632501	0.141592	1.57915e-06	2.64538e-05	Shc4
ENSMUSG00000043391	1346.06	0.627052	0.14039	1.59053e-06	2.66153e-05	2510009E07Rik
ENSMUSG00000024098	1993.89	0.518285	0.114463	1.63728e-06	2.73678e-05	Twsg1
ENSMUSG00000026483	80.2339	1.25583	0.296871	1.65008e-06	2.75516e-05	Niban1
ENSMUSG00000001627	3732.14	-0.418557	0.0910261	1.65946e-06	2.76653e-05	Ifrd1
ENSMUSG00000075015	19.5486	-5.42764	1.19663	1.6605e-06	2.76653e-05	Gm10801
ENSMUSG00000040569	1112.94	-0.698255	0.158483	1.71e-06	2.84592e-05	Slc26a7
ENSMUSG00000018599	743.867	-0.835605	0.192656	1.72308e-06	2.86457e-05	Mief2
ENSMUSG00000010830	76.3832	2.07886	0.501039	1.72708e-06	2.86811e-05	Kdelr3
ENSMUSG00000029136	200.685	-0.899641	0.208449	1.73586e-06	2.87957e-05	Rbks
ENSMUSG00000055407	2786.45	0.70373	0.159591	1.74187e-06	2.88642e-05	Map6
ENSMUSG00000063281	1584.56	0.47039	0.103332	1.75996e-06	2.91325e-05	Zfp35
ENSMUSG00000051486	569.849	0.6562	0.148544	1.77792e-06	2.93981e-05	Pcdhb11
ENSMUSG00000021929	2431.87	-0.410152	0.0893865	1.79392e-06	2.96306e-05	Kpna3
ENSMUSG00000021033	1135.55	-0.552565	0.123247	1.82348e-06	3.00865e-05	Gstz1
ENSMUSG00000039850	1426.09	-0.608221	0.13694	1.83733e-06	3.02824e-05	Endov
ENSMUSG00000041779	1116.09	0.553313	0.123443	1.8405e-06	3.03021e-05	Tram2
ENSMUSG00000051817	4795.93	0.474862	0.104755	1.84262e-06	3.03044e-05	Sox12
ENSMUSG00000049960	730.817	-0.528167	0.117557	1.87112e-06	3.07401e-05	Mrps16
ENSMUSG00000021824	3742.22	-0.481905	0.106635	1.90864e-06	3.1323e-05	Ap3m1
ENSMUSG00000048379	1569.09	-0.486418	0.10768	1.92803e-06	3.16073e-05	Socs4
ENSMUSG00000054619	224.263	-0.818096	0.189369	1.94655e-06	3.18445e-05	Mettl7a1
ENSMUSG00000022214	1189.25	-0.483714	0.107127	1.94665e-06	3.18445e-05	Dcaf11
ENSMUSG00000052726	14.2881	5.78997	1.41321	1.96116e-06	3.20452e-05	Kcnt2
ENSMUSG00000020723	3936.21	0.878268	0.204405	1.96311e-06	3.20452e-05	Cacng4
ENSMUSG00000084883	2022.81	-0.578231	0.130068	1.98546e-06	3.23757e-05	Ccdc85c
ENSMUSG00000043733	10422.7	0.430476	0.0948746	1.98872e-06	3.23943e-05	Ptpn11
ENSMUSG00000113684	244.782	0.922499	0.215549	1.9987e-06	3.25213e-05	Gm48418
ENSMUSG00000024187	3795.15	0.485953	0.107808	2.00076e-06	3.25213e-05	Fam234a
ENSMUSG00000025153	127941	-0.4683	0.102292	2.05843e-06	3.34233e-05	Fasn
ENSMUSG00000031778	33.6256	2.35597	0.580932	2.07365e-06	3.36348e-05	Cx3cl1
ENSMUSG00000058152	550.155	0.753321	0.173724	2.09885e-06	3.40075e-05	Chsy3
ENSMUSG00000035199	1973.25	0.463646	0.102838	2.15381e-06	3.48613e-05	Arl6ip5
ENSMUSG00000068040	3037.24	0.471822	0.104688	2.15721e-06	3.48795e-05	Tm9sf4
ENSMUSG00000021090	41.3663	-1.77755	0.430891	2.18885e-06	3.53314e-05	Lrrc9
ENSMUSG00000027428	855.706	0.490215	0.109172	2.18977e-06	3.53314e-05	Rbbp9
ENSMUSG00000071369	209.594	0.940314	0.221739	2.257e-06	3.63778e-05	Map3k5
ENSMUSG00000030930	31.3032	2.07581	0.50956	2.30154e-06	3.70567e-05	Chst15
ENSMUSG00000032383	7852.89	-0.377417	0.0828137	2.33041e-06	3.74823e-05	Ppib
ENSMUSG00000001036	6414.78	-0.463931	0.1033	2.33563e-06	3.75268e-05	Epn2
ENSMUSG00000000948	33.9737	1.78112	0.434758	2.36031e-06	3.78837e-05	Gm38393
ENSMUSG00000079108	2596.29	-0.484273	0.108295	2.38142e-06	3.81825e-05	Srp54c
ENSMUSG00000031384	9.02022	-6.92609	2.71085	2.38988e-06	3.82457e-05	Asb9
ENSMUSG00000001588	277.694	-1.31725	0.318785	2.39036e-06	3.82457e-05	Acap1
ENSMUSG00000039195	753.213	0.545113	0.123086	2.40652e-06	3.84642e-05	1110008P14Rik
ENSMUSG00000070407	465.885	-0.705619	0.163196	2.42072e-06	3.86508e-05	Hs3st3b1
ENSMUSG00000029461	3265.35	0.391227	0.0861257	2.42563e-06	3.86559e-05	Fam168a
ENSMUSG00000079184	1212.51	-0.497687	0.111637	2.42608e-06	3.86559e-05	Mphosph8
ENSMUSG00000026276	9980.87	0.597783	0.135893	2.45257e-06	3.90373e-05	Septin2
ENSMUSG00000021012	4151.19	-0.483646	0.108532	2.47769e-06	3.93963e-05	Zc3h14
ENSMUSG00000022750	1911.95	-0.641603	0.147323	2.50429e-06	3.97781e-05	Klhl22
ENSMUSG00000027466	3734.07	0.385669	0.0850795	2.60395e-06	4.12973e-05	Rbck1
ENSMUSG00000037697	1257	-0.454303	0.101486	2.60533e-06	4.12973e-05	Ddhd1
ENSMUSG00000042258	24.0799	-2.42801	0.599796	2.66971e-06	4.22741e-05	Isl1
ENSMUSG00000022636	1428.36	0.645806	0.148892	2.71647e-06	4.29701e-05	Alcam
ENSMUSG00000035953	1068.17	-0.511312	0.115607	2.73922e-06	4.32853e-05	Pip4p1
ENSMUSG00000028033	571.901	0.590877	0.13523	2.75417e-06	4.34768e-05	Kcnq5
ENSMUSG00000072923	13.0992	-5.63452	1.40819	2.76158e-06	4.35489e-05	Gm10439
ENSMUSG00000025427	168.772	1.0929	0.264619	2.82792e-06	4.45492e-05	Rnf165
ENSMUSG00000068966	755.609	-0.569187	0.129919	2.86308e-06	4.50568e-05	Zbtb34
ENSMUSG00000026489	238.469	0.799443	0.188142	2.88651e-06	4.53457e-05	Coq8a
ENSMUSG00000013593	6844.49	0.393853	0.0875613	2.88938e-06	4.53457e-05	Ndufs2
ENSMUSG00000087006	788.932	0.700442	0.163158	2.89032e-06	4.53457e-05	Gm13889
ENSMUSG00000022454	1130.62	0.869558	0.20652	2.90671e-06	4.55563e-05	Nell2
ENSMUSG00000024210	30.8728	3.05093	0.757613	2.91545e-06	4.56465e-05	Ip6k3
ENSMUSG00000025352	3981.88	0.599513	0.137771	2.95648e-06	4.62417e-05	Gdf11
ENSMUSG00000013846	846.178	0.593621	0.136492	2.98061e-06	4.65716e-05	St3gal1
ENSMUSG00000028291	1412.44	-0.471981	0.106596	3.07127e-06	4.79393e-05	Akirin2
ENSMUSG00000053080	1324.82	-0.522565	0.119133	3.12402e-06	4.86869e-05	2700081O15Rik
ENSMUSG00000039395	299.87	0.704048	0.164742	3.12551e-06	4.86869e-05	Mreg
ENSMUSG00000079523	21379.1	-0.654898	0.152474	3.13016e-06	4.87097e-05	Tmsb10
ENSMUSG00000021076	1894.67	-0.47812	0.108267	3.16117e-06	4.91424e-05	Actr10
ENSMUSG00000095547	23.3771	-3.15455	0.789492	3.24308e-06	5.03647e-05	Gm10719
ENSMUSG00000110332	51.2434	1.81909	0.45259	3.28716e-06	5.09976e-05	Gm19935
ENSMUSG00000018171	2687.46	0.43804	0.0986465	3.31688e-06	5.14065e-05	Vmp1
ENSMUSG00000006800	13037	0.605652	0.140207	3.32166e-06	5.14287e-05	Sulf2
ENSMUSG00000021877	5704.13	-0.371699	0.0828298	3.35178e-06	5.18427e-05	Arf4
ENSMUSG00000041782	52.8553	-1.64264	0.409218	3.35916e-06	5.19044e-05	Lad1
ENSMUSG00000025743	5965.23	0.563819	0.129798	3.37289e-06	5.20641e-05	Sdc3
ENSMUSG00000034832	6485.17	-0.507271	0.115622	3.37839e-06	5.20966e-05	Tet3
ENSMUSG00000006930	2598.35	0.509775	0.11641	3.4339e-06	5.28993e-05	Hap1
ENSMUSG00000051177	1676.82	0.641593	0.149734	3.49423e-06	5.37747e-05	Plcb1
ENSMUSG00000020315	19134	0.431075	0.0972104	3.5391e-06	5.44105e-05	Sptbn1
ENSMUSG00000000247	540.945	0.575324	0.133061	3.56513e-06	5.47559e-05	Lhx2
ENSMUSG00000041828	125.839	2.2408	0.569813	3.62978e-06	5.56929e-05	Abca8a
ENSMUSG00000050840	1639.77	0.588405	0.136596	3.63482e-06	5.57146e-05	Cdh20
ENSMUSG00000021832	3995.96	-0.436581	0.0989148	3.7137e-06	5.68578e-05	Psmc6
ENSMUSG00000001288	1548.92	0.606004	0.141136	3.71682e-06	5.68578e-05	Rarg
ENSMUSG00000043822	137.819	0.902685	0.218251	3.7333e-06	5.70529e-05	Adamtsl5
ENSMUSG00000054150	155.155	0.866422	0.208615	3.78495e-06	5.77846e-05	Syne3
ENSMUSG00000099034	38.9782	2.35232	0.594944	3.81125e-06	5.81282e-05	2810039B14Rik
ENSMUSG00000054728	938.105	-1.11469	0.274695	3.86885e-06	5.89394e-05	Phactr1
ENSMUSG00000021782	2133.01	-0.556077	0.128911	3.87213e-06	5.89394e-05	Dlg5
ENSMUSG00000022463	34803.8	-0.384361	0.086446	3.97793e-06	6.04897e-05	Srebf2
ENSMUSG00000019437	1266.18	-0.486983	0.111775	4.00313e-06	6.08127e-05	Tlcd1
ENSMUSG00000026179	2310.67	0.443968	0.101132	4.07501e-06	6.18433e-05	Pnkd
ENSMUSG00000094378	8.90442	-6.87412	2.73329	4.08084e-06	6.18626e-05	Gm15097
ENSMUSG00000017009	19.7537	-2.40668	0.60494	4.08435e-06	6.18626e-05	Sdc4
ENSMUSG00000027479	7921.07	0.506359	0.116552	4.13313e-06	6.25396e-05	Mapre1
ENSMUSG00000033703	515.927	-0.561273	0.130779	4.21996e-06	6.37905e-05	Fcsk
ENSMUSG00000096780	1926.41	-0.450456	0.103013	4.26192e-06	6.43613e-05	Tmem181b-ps
ENSMUSG00000006705	1391.03	-0.755981	0.181323	4.27502e-06	6.44538e-05	Pknox1
ENSMUSG00000003623	1382.42	-0.514746	0.119069	4.27646e-06	6.44538e-05	Crot
ENSMUSG00000069806	3775.1	0.486037	0.111398	4.30651e-06	6.4843e-05	Cacng7
ENSMUSG00000049858	182.938	0.811657	0.195545	4.31623e-06	6.49256e-05	Suox
ENSMUSG00000028339	2062.74	-0.557405	0.129968	4.32242e-06	6.49549e-05	Col15a1
ENSMUSG00000040044	1500.24	-0.533269	0.123837	4.33392e-06	6.50639e-05	Orc3
ENSMUSG00000038518	2749.35	-0.558036	0.130161	4.36863e-06	6.55209e-05	Jarid2
ENSMUSG00000057766	261.404	0.745584	0.17881	4.45579e-06	6.67628e-05	Ankrd29
ENSMUSG00000040843	1501.65	0.415124	0.094585	4.56634e-06	6.83524e-05	Tiprl
ENSMUSG00000021952	2458.5	-0.559706	0.131128	4.67154e-06	6.98588e-05	Xpo4
ENSMUSG00000021773	199.409	-0.780426	0.188487	4.69156e-06	7.00594e-05	Comtd1
ENSMUSG00000033880	1019.95	1.07656	0.266683	4.69409e-06	7.00594e-05	Lgals3bp
ENSMUSG00000049556	269.634	0.941934	0.231077	4.7003e-06	7.00838e-05	Lingo1
ENSMUSG00000034442	481.34	-0.647595	0.153975	4.74602e-06	7.06968e-05	Trmt5
ENSMUSG00000014226	3616.66	0.616091	0.144689	4.96032e-06	7.38172e-05	Cacybp
ENSMUSG00000024600	1185.12	0.532816	0.124551	4.98737e-06	7.41479e-05	Slc27a6
ENSMUSG00000118668	641.341	0.679525	0.162741	5.08548e-06	7.55332e-05	RPS6KA4
ENSMUSG00000059182	3992.88	0.532888	0.124696	5.09606e-06	7.56171e-05	Skap2
ENSMUSG00000027800	124.057	1.60644	0.412499	5.16245e-06	7.65281e-05	Tm4sf1
ENSMUSG00000023110	2930.52	-0.644724	0.15403	5.19444e-06	7.69279e-05	Prmt5
ENSMUSG00000053411	438.14	0.761036	0.184424	5.21777e-06	7.71989e-05	Cbx7
ENSMUSG00000024897	293.788	1.05465	0.263209	5.32519e-06	7.87121e-05	Apba1
ENSMUSG00000034675	1887.02	-0.464357	0.107728	5.35922e-06	7.9079e-05	Dbn1
ENSMUSG00000020268	206.427	-1.10652	0.278178	5.36033e-06	7.9079e-05	Lyrm7
ENSMUSG00000004837	23.7671	-2.30636	0.592439	5.36667e-06	7.90965e-05	Grap
ENSMUSG00000039782	1305.22	0.591913	0.139912	5.39036e-06	7.93692e-05	Cpeb2
ENSMUSG00000079036	719.97	-0.614328	0.146568	5.44784e-06	8.01387e-05	Alkbh1
ENSMUSG00000026585	1787.07	0.449234	0.103992	5.50468e-06	8.08863e-05	Kifap3
ENSMUSG00000019969	2434.94	-0.414199	0.095327	5.50922e-06	8.08863e-05	Psen1
ENSMUSG00000031537	1580.99	-0.464604	0.107931	5.51726e-06	8.09268e-05	Ikbkb
ENSMUSG00000020689	2026	-0.776652	0.18969	5.62184e-06	8.2382e-05	Itgb3
ENSMUSG00000014547	978.298	-0.465356	0.108513	5.89111e-06	8.62454e-05	Wdfy2
ENSMUSG00000006575	1646.36	0.829341	0.203976	5.90602e-06	8.63811e-05	Rundc3a
ENSMUSG00000058230	8614.66	0.419804	0.097148	5.91676e-06	8.64558e-05	Arhgap35
ENSMUSG00000052928	2034.41	0.522814	0.123127	5.9876e-06	8.74076e-05	Ctif
ENSMUSG00000047098	535.769	-0.654765	0.157963	6.00146e-06	8.75265e-05	Rnf31
ENSMUSG00000063568	422.659	0.632906	0.152036	6.17178e-06	8.9925e-05	Jazf1
ENSMUSG00000026109	929.372	0.539275	0.127679	6.22167e-06	9.04075e-05	Tmeff2
ENSMUSG00000047613	789.197	-0.452172	0.105455	6.22218e-06	9.04075e-05	A430005L14Rik
ENSMUSG00000082229	147.281	1.26147	0.321628	6.22259e-06	9.04075e-05	Nap1l2
ENSMUSG00000011158	1643.46	-0.521822	0.123281	6.25637e-06	9.08121e-05	Brf1
ENSMUSG00000019718	20.0272	-2.42575	0.630654	6.29155e-06	9.12364e-05	L3hypdh
ENSMUSG00000036913	558.885	0.783534	0.192449	6.29796e-06	9.1243e-05	Trim67
ENSMUSG00000009394	168.565	1.0254	0.257754	6.30528e-06	9.12629e-05	Syn2
ENSMUSG00000037204	1397.93	-0.545479	0.129569	6.36557e-06	9.20485e-05	Atg101
ENSMUSG00000033960	2284.13	0.570493	0.136299	6.43879e-06	9.29338e-05	Jcad
ENSMUSG00000052395	343.203	-0.640797	0.154692	6.43892e-06	9.29338e-05	Rft1
ENSMUSG00000027215	671.795	0.78694	0.194121	6.5782e-06	9.48548e-05	Cd82
ENSMUSG00000042436	8.1184	-6.69109	2.7175	6.66378e-06	9.59985e-05	Mfap4
ENSMUSG00000030513	4144.48	0.738452	0.181079	6.67293e-06	9.604e-05	Pcsk6
ENSMUSG00000068134	487.563	0.549429	0.130872	6.71613e-06	9.65712e-05	Zfp120
ENSMUSG00000031610	1788.95	0.428942	0.0999735	6.72464e-06	9.66029e-05	Scrg1
ENSMUSG00000025903	2130.94	0.485738	0.11451	6.86779e-06	9.85669e-05	Lypla1
ENSMUSG00000020961	618.901	0.807229	0.200109	6.90854e-06	9.9059e-05	Ston2
ENSMUSG00000040372	160.008	-0.870222	0.217174	6.96361e-06	9.97554e-05	Gpr63
ENSMUSG00000030029	2080.38	0.591179	0.142175	6.99518e-06	0.000100114	Lrig1
ENSMUSG00000028128	2068.03	0.52865	0.125454	7.13143e-06	0.000101969	F3
ENSMUSG00000101174	50.7338	-1.37658	0.35626	7.29122e-06	0.000104156	Hoxd4
ENSMUSG00000067851	4389.14	0.461583	0.108787	7.33783e-06	0.000104725	Arfgef1
ENSMUSG00000048388	1843.36	0.770874	0.190959	7.43011e-06	0.000105943	Fam171b
ENSMUSG00000041444	4242.86	0.494887	0.116961	7.56206e-06	0.000107724	Arhgap32
ENSMUSG00000039318	5741.45	0.569019	0.136707	7.57444e-06	0.0001078	Rab3gap2
ENSMUSG00000022836	259.503	0.993736	0.252813	7.69529e-06	0.000109419	Mylk
ENSMUSG00000074506	224.765	-0.965133	0.245381	7.75358e-06	0.000110145	Gm10705
ENSMUSG00000021072	2308.97	-0.452609	0.106931	7.83264e-06	0.000111165	Tmx1
ENSMUSG00000039713	794.602	-0.516039	0.123291	7.92277e-06	0.000112341	Plekhg5
ENSMUSG00000030062	8524.06	-0.421232	0.0995114	7.96263e-06	0.000112801	Rpn1
ENSMUSG00000031628	1910.21	-0.483289	0.114957	8.02033e-06	0.000113514	Casp3
ENSMUSG00000029060	1260.77	-1.09507	0.281877	8.06925e-06	0.000114101	Mib2
ENSMUSG00000057933	20.746	2.28027	0.602761	8.21328e-06	0.000116031	Gsta2
ENSMUSG00000066441	2651.3	-0.517933	0.124285	8.38125e-06	0.000118294	Rdh11
ENSMUSG00000028246	1255.07	0.500597	0.119668	8.39464e-06	0.000118374	Faxc
ENSMUSG00000056050	6434.56	0.511009	0.122391	8.44929e-06	0.000119036	Mia3
ENSMUSG00000022193	1558.22	-0.491912	0.117613	8.56373e-06	0.000120537	Psmb5
ENSMUSG00000026028	6049.63	0.468007	0.111133	8.65729e-06	0.000121742	Trak2
ENSMUSG00000003992	816.93	0.512754	0.122989	8.76823e-06	0.000123189	Ssbp2
ENSMUSG00000021023	406.158	-0.639053	0.157215	8.78898e-06	0.000123368	Prorp
ENSMUSG00000024665	28158.2	-0.491708	0.116232	8.80036e-06	0.000123414	Fads2
ENSMUSG00000039747	371.305	0.78261	0.196271	9.08135e-06	0.000127239	Orai2
ENSMUSG00000063887	160.623	0.852179	0.215912	9.15357e-06	0.000128133	Nlgn1
ENSMUSG00000027546	5198.33	-0.393616	0.0928622	9.31816e-06	0.000130318	Atp9a
ENSMUSG00000050201	400.214	0.609008	0.149284	9.41079e-06	0.000131494	Otop2
ENSMUSG00000081944	22.7015	-2.06564	0.551259	9.46302e-06	0.000132103	Gm12276
ENSMUSG00000027939	142.045	1.03085	0.266111	9.52543e-06	0.000132853	Nup210l
ENSMUSG00000051469	4672.14	0.440183	0.105678	9.57734e-06	0.000133456	Zfp24
ENSMUSG00000026074	26454	0.385564	0.0908653	9.69839e-06	0.00013502	Map4k4
ENSMUSG00000048502	150.244	-0.931745	0.239596	9.78225e-06	0.000136064	Duxbl1
ENSMUSG00000022032	198	1.21487	0.318656	1.00291e-05	0.00013937	Scara5
ENSMUSG00000103037	453.216	0.793354	0.200665	1.00441e-05	0.000139452	Pcdhgb1
ENSMUSG00000019256	277.24	-0.785054	0.198718	1.02708e-05	0.000142471	Ahr
ENSMUSG00000024413	4073.5	0.396919	0.0940879	1.04253e-05	0.000144484	Npc1
ENSMUSG00000038366	3616.59	0.484131	0.115698	1.07109e-05	0.000148308	Lasp1
ENSMUSG00000020458	8501.69	0.488049	0.117223	1.0741e-05	0.00014859	Rtn4
ENSMUSG00000115338	412.081	-0.585133	0.144234	1.08093e-05	0.000149367	Pnp
ENSMUSG00000034648	447.274	-0.581752	0.14326	1.08167e-05	0.000149367	Lrrn1
ENSMUSG00000027598	2634.52	0.390343	0.0926001	1.08321e-05	0.000149446	Itch
ENSMUSG00000046997	427.717	0.790086	0.201084	1.11153e-05	0.000153216	Spsb4
ENSMUSG00000053453	996.771	-0.540161	0.132374	1.12913e-05	0.000155501	Thoc7
ENSMUSG00000001802	1737.3	0.716258	0.180661	1.1444e-05	0.000157419	Lrp3
ENSMUSG00000028078	3170.74	0.58454	0.144505	1.14511e-05	0.000157419	Dclk2
ENSMUSG00000042644	1360.72	-0.724679	0.183376	1.14681e-05	0.000157511	Itpr3
ENSMUSG00000023947	663.498	0.926606	0.240323	1.16954e-05	0.00016049	Nfkbie
ENSMUSG00000005672	2038.45	0.824263	0.21151	1.17602e-05	0.000161235	Kit
ENSMUSG00000054136	503.305	1.12066	0.295787	1.18718e-05	0.00016262	Adm2
ENSMUSG00000034532	127.736	-1.26135	0.336112	1.19592e-05	0.00016367	Fbxo16
ENSMUSG00000028314	7.39752	-6.47808	2.70545	1.21128e-05	0.000165519	Toporsl
ENSMUSG00000033701	2593.55	-0.367063	0.0873741	1.21159e-05	0.000165519	Acbd6
ENSMUSG00000006299	5603.64	0.357013	0.0846242	1.21609e-05	0.000165986	Aamp
ENSMUSG00000021217	406.201	0.892369	0.231082	1.21904e-05	0.000166241	Tshz3
ENSMUSG00000035392	1452.46	0.442377	0.106902	1.22776e-05	0.000167245	Dennd1a
ENSMUSG00000015745	1396.9	-0.586519	0.145675	1.22859e-05	0.000167245	Plekho1
ENSMUSG00000026005	1508.74	0.47243	0.114715	1.23031e-05	0.000167331	Rpe
ENSMUSG00000021868	1225.81	-0.490944	0.119916	1.23935e-05	0.000168411	Ppif
ENSMUSG00000026384	1779.97	0.496805	0.121286	1.24241e-05	0.000168677	Ptpn4
ENSMUSG00000061436	5596.78	0.447568	0.108197	1.24877e-05	0.000169391	Hipk2
ENSMUSG00000023830	82.5506	-1.18721	0.316012	1.27419e-05	0.000172686	Igf2r
ENSMUSG00000026004	777.309	0.473039	0.115076	1.2764e-05	0.000172833	Kansl1l
ENSMUSG00000024534	116.195	0.909972	0.236914	1.29055e-05	0.000174594	Sncaip
ENSMUSG00000010307	471.92	0.543457	0.134145	1.29658e-05	0.000175255	Tmem86a
ENSMUSG00000021760	78.5494	-1.41386	0.382552	1.29961e-05	0.00017551	Gpx8
ENSMUSG00000015053	126.67	1.23461	0.332863	1.31536e-05	0.00017748	Gata2
ENSMUSG00000008658	54.2426	1.37255	0.368476	1.32254e-05	0.000178166	Rbfox1
ENSMUSG00000024308	844.928	0.612463	0.153222	1.32276e-05	0.000178166	Tapbp
ENSMUSG00000040040	420.884	-0.702502	0.179034	1.3516e-05	0.00018189	Ift88
ENSMUSG00000029797	87.6882	1.61461	0.440867	1.39083e-05	0.000187005	Sspo
ENSMUSG00000029861	491.115	0.787239	0.20335	1.41127e-05	0.000189587	Fam131b
ENSMUSG00000027312	5387.14	0.416001	0.10064	1.41932e-05	0.000190502	Atrn
ENSMUSG00000029869	755.428	-0.488259	0.120106	1.42951e-05	0.000191568	Ephb6
ENSMUSG00000015980	364.427	-1.16845	0.314134	1.42976e-05	0.000191568	Lrrc27
ENSMUSG00000026158	909.074	0.469486	0.115006	1.4377e-05	0.000192464	Ogfrl1
ENSMUSG00000027804	1798.63	-0.474306	0.116431	1.44795e-05	0.000193667	Ppid
ENSMUSG00000027087	8252.06	0.513039	0.128603	1.50231e-05	0.000200761	Itgav
ENSMUSG00000009145	155.707	-0.757575	0.195855	1.51761e-05	0.00020263	Dqx1
ENSMUSG00000030225	558.217	-0.656819	0.16751	1.55076e-05	0.000206876	Dera
ENSMUSG00000040148	63.0551	1.48469	0.407258	1.59109e-05	0.000212071	Hmx3
ENSMUSG00000026667	6175.7	0.489237	0.121045	1.6099e-05	0.000214393	Uhmk1
ENSMUSG00000048782	161.047	-1.22061	0.332259	1.63665e-05	0.000217766	Insc
ENSMUSG00000049396	1194.02	-0.443804	0.109083	1.65696e-05	0.000220277	Gemin4
ENSMUSG00000073722	32.3791	-2.17985	0.607298	1.65936e-05	0.000220405	4931408C20Rik
ENSMUSG00000044068	890.399	0.457495	0.112758	1.67144e-05	0.000221817	Zrsr1
ENSMUSG00000056211	5116.24	0.33819	0.0813838	1.6744e-05	0.000222017	R3hdm1
ENSMUSG00000032514	116.884	-1.36149	0.374689	1.67824e-05	0.000222334	Ttc21a
ENSMUSG00000001313	3657.07	0.438623	0.107066	1.6828e-05	0.000222746	Rnd2
ENSMUSG00000027217	695.531	-0.589084	0.149701	1.69046e-05	0.000223567	Tspan18
ENSMUSG00000020674	2457.04	-0.552477	0.139028	1.70954e-05	0.000225895	Pxdn
ENSMUSG00000010376	2983.87	-0.477557	0.118427	1.71786e-05	0.0002268	Nedd8
ENSMUSG00000030739	2876.39	-0.373638	0.090981	1.74518e-05	0.000230208	Myh14
ENSMUSG00000005886	4002.99	0.363576	0.0880678	1.75093e-05	0.000230768	Ncoa2
ENSMUSG00000004270	5066.94	-0.562787	0.142293	1.76312e-05	0.000232175	Lpcat3
ENSMUSG00000024603	5710.62	0.362735	0.0879804	1.79485e-05	0.000235973	Dctn4
ENSMUSG00000073043	40.2942	-1.94863	0.548782	1.79505e-05	0.000235973	Atoh1
ENSMUSG00000029814	1341.9	0.488069	0.121522	1.79661e-05	0.000235977	Igf2bp3
ENSMUSG00000036282	948.56	-0.594307	0.151341	1.8018e-05	0.000236455	Naa30
ENSMUSG00000041471	336.65	-0.565255	0.143067	1.80349e-05	0.000236475	Shld2
ENSMUSG00000036186	328.255	0.609965	0.155635	1.81863e-05	0.000238256	Dipk1b
ENSMUSG00000070565	1747.79	0.524378	0.13166	1.82172e-05	0.000238457	Rasal2
ENSMUSG00000032643	762.259	-0.588062	0.149826	1.86568e-05	0.000244003	Fhl3
ENSMUSG00000020439	6336.77	-0.572662	0.146006	1.87661e-05	0.000245223	Smtn
ENSMUSG00000035161	1251.57	-0.603635	0.154372	1.88031e-05	0.000245497	Ints6
ENSMUSG00000000628	1294.99	-1.02383	0.277637	1.90034e-05	0.000247902	Hk2
ENSMUSG00000024516	4355.81	0.49116	0.122833	1.91246e-05	0.000249271	Sec11c
ENSMUSG00000021905	746.286	-0.53585	0.135456	1.92745e-05	0.00025101	Dph3
ENSMUSG00000076432	13458.6	-0.354554	0.0862851	1.94497e-05	0.000253077	Ywhaq
ENSMUSG00000042742	768.298	-0.533574	0.135006	1.98138e-05	0.00025744	Bmt2
ENSMUSG00000002985	440.981	0.980401	0.264913	1.98186e-05	0.00025744	Apoe
ENSMUSG00000021930	469.947	-0.553578	0.140751	2.00086e-05	0.000259689	Spryd7
ENSMUSG00000036046	11069	0.448062	0.111385	2.00638e-05	0.000260184	5031439G07Rik
ENSMUSG00000010505	3543.36	0.773915	0.204204	2.02316e-05	0.000262104	Myt1
ENSMUSG00000033763	17549.2	0.555216	0.141201	2.0246e-05	0.000262104	Mtss2
ENSMUSG00000004317	3803.21	-0.427929	0.106355	2.09719e-05	0.000271273	Clcn5
ENSMUSG00000026726	275.431	-0.730799	0.192565	2.12291e-05	0.000274367	Cubn
ENSMUSG00000020932	98.3954	1.46942	0.414524	2.14765e-05	0.000277331	Gfap
ENSMUSG00000021983	359.441	-0.57534	0.14752	2.15601e-05	0.00027809	Atp8a2
ENSMUSG00000023036	3431.5	0.488016	0.122795	2.15716e-05	0.00027809	Pcdhgc4
ENSMUSG00000026932	3679.74	0.394012	0.0972807	2.18059e-05	0.000280875	Nacc2
ENSMUSG00000026728	36471.3	-0.48381	0.122004	2.1935e-05	0.0002823	Vim
ENSMUSG00000040253	71.0488	1.48659	0.418282	2.2183e-05	0.000285252	Gbp7
ENSMUSG00000034265	306.825	0.646278	0.168081	2.24363e-05	0.000288268	Zdhhc14
ENSMUSG00000019883	2703.41	-0.44718	0.112002	2.2459e-05	0.000288318	Echdc1
ENSMUSG00000096847	206.397	1.10406	0.304082	2.25071e-05	0.000288694	Tmem151b
ENSMUSG00000006599	5533.03	0.344612	0.0844205	2.26389e-05	0.000290142	Gtf2h1
ENSMUSG00000033595	433.213	1.25603	0.350363	2.27473e-05	0.000291288	Lgi3
ENSMUSG00000059326	248.054	-0.896269	0.243077	2.31199e-05	0.000295811	Csf2ra
ENSMUSG00000095186	23.6239	-2.25858	0.650506	2.3189e-05	0.000296447	Gm10718
ENSMUSG00000056941	857.074	0.431131	0.107737	2.32119e-05	0.000296493	Commd7
ENSMUSG00000032076	3697.16	0.600419	0.155358	2.32751e-05	0.000297054	Cadm1
ENSMUSG00000022263	17173.2	0.33972	0.0832503	2.34337e-05	0.000298829	Trio
ENSMUSG00000026219	11628.4	0.322179	0.0783025	2.34578e-05	0.000298887	Trip12
ENSMUSG00000028439	949.715	0.489117	0.123822	2.35388e-05	0.00029967	Fam219a
ENSMUSG00000030223	579.263	0.525856	0.134245	2.37594e-05	0.000302228	Ptpro
ENSMUSG00000040836	882.913	0.479267	0.121238	2.3798e-05	0.000302467	Gpr161
ENSMUSG00000071862	367.112	0.862501	0.233269	2.39607e-05	0.000304283	Lrrtm2
ENSMUSG00000022131	825.968	0.49074	0.124587	2.44467e-05	0.000310198	Gpr180
ENSMUSG00000020262	575.066	0.749273	0.199713	2.45798e-05	0.000311629	Adarb1
ENSMUSG00000024376	1470.94	0.451904	0.113792	2.46038e-05	0.000311675	Epb41l4a
ENSMUSG00000026511	2540.27	0.377064	0.0934309	2.46714e-05	0.000312274	Srp9
ENSMUSG00000028931	323.014	0.844297	0.228225	2.49194e-05	0.000315152	Kcnab2
ENSMUSG00000017615	4298.4	-0.345656	0.0853056	2.53431e-05	0.000320236	Tnfaip1
ENSMUSG00000031753	1476.34	-0.366822	0.090892	2.53632e-05	0.000320236	Cog4
ENSMUSG00000018899	703.85	0.646541	0.169679	2.54274e-05	0.000320783	Irf1
ENSMUSG00000071659	7034.49	-0.361184	0.0895373	2.61506e-05	0.000329635	Hnrnpul2
ENSMUSG00000046836	3037.88	0.380469	0.0946072	2.6263e-05	0.000330695	Brox
ENSMUSG00000055053	8293.55	0.354902	0.0878294	2.62778e-05	0.000330695	Nfic
ENSMUSG00000079037	5320.27	0.691107	0.183317	2.65817e-05	0.000334244	Prnp
ENSMUSG00000029330	16.1048	-2.72127	0.77838	2.67511e-05	0.000336099	Cds1
ENSMUSG00000061186	533.689	-0.569487	0.147882	2.68604e-05	0.000337195	Sfmbt2
ENSMUSG00000039968	1275.67	-0.390815	0.0977933	2.7316e-05	0.000342634	Rsbn1l
ENSMUSG00000025137	8844.62	-0.536867	0.138712	2.7411e-05	0.000343545	Pcyt2
ENSMUSG00000021271	276.194	-0.635272	0.167365	2.76335e-05	0.000346051	Zfp839
ENSMUSG00000039759	349.333	-0.573837	0.149502	2.77571e-05	0.000347315	Thap3
ENSMUSG00000028221	3741.1	0.378949	0.0946091	2.78466e-05	0.000348151	Pip4p2
ENSMUSG00000000127	1180.5	-0.406612	0.102225	2.79494e-05	0.000349151	Fer
ENSMUSG00000038587	1435.05	0.564341	0.14721	2.85874e-05	0.000356831	Akap12
ENSMUSG00000005089	878.81	0.886274	0.243534	2.87273e-05	0.000358285	Slc1a2
ENSMUSG00000045763	9902.33	0.42058	0.106146	2.88757e-05	0.000359842	Basp1
ENSMUSG00000021895	53.0263	-1.51935	0.437849	2.89489e-05	0.000360462	Arhgef3
ENSMUSG00000026655	415.307	-0.558977	0.145583	2.90287e-05	0.000361162	Fam107b
ENSMUSG00000020525	1073.8	-0.449412	0.11442	2.92447e-05	0.000363318	Ppm1d
ENSMUSG00000031442	141.789	0.993297	0.276227	2.92494e-05	0.000363318	Mcf2l
ENSMUSG00000035517	3311.1	0.416939	0.105273	2.93272e-05	0.00036399	Tdrd7
ENSMUSG00000021967	934.204	-0.426158	0.107931	2.93684e-05	0.000364207	Mrpl57
ENSMUSG00000021039	2546.38	-0.355145	0.0885927	2.96617e-05	0.000367547	Snw1
ENSMUSG00000028195	186.399	0.826993	0.22609	2.97756e-05	0.000368519	Ccn1
ENSMUSG00000042750	191.041	-1.31822	0.377708	2.97883e-05	0.000368519	Bex2
ENSMUSG00000014602	12639.6	0.62081	0.163934	3.00061e-05	0.000370914	Kif1a
ENSMUSG00000027254	6558.69	0.560004	0.146226	3.0356e-05	0.000374937	Map1a
ENSMUSG00000019699	2693.46	0.347531	0.0866488	3.06129e-05	0.000377589	Akt3
ENSMUSG00000049691	197.638	0.867181	0.23868	3.062e-05	0.000377589	Nkx3-2
ENSMUSG00000028351	60.9174	-1.17056	0.332625	3.10058e-05	0.000381782	Brinp1
ENSMUSG00000026817	295.158	0.834954	0.229016	3.10098e-05	0.000381782	Ak1
ENSMUSG00000026748	705.324	-0.702657	0.189232	3.12215e-05	0.00038408	Plxdc2
ENSMUSG00000038369	3974.42	0.398495	0.100932	3.14436e-05	0.000386502	Ncoa6
ENSMUSG00000024642	1255.05	0.41449	0.104733	3.17898e-05	0.000390444	Tle4
ENSMUSG00000023259	165.88	-0.746909	0.20316	3.22882e-05	0.000396161	Slc26a6
ENSMUSG00000026553	13030.1	0.39102	0.098753	3.2307e-05	0.000396161	Copa
ENSMUSG00000038267	5322.35	0.480245	0.124103	3.30363e-05	0.000404781	Slc22a23
ENSMUSG00000013701	3312.32	-0.454121	0.116506	3.31098e-05	0.000405357	Timm23
ENSMUSG00000027238	494.896	0.559119	0.146951	3.32003e-05	0.00040614	Frmd5
ENSMUSG00000055723	144.184	0.808524	0.222135	3.34047e-05	0.000408315	Rras2
ENSMUSG00000059279	6.74581	-6.25621	2.73739	3.34333e-05	0.000408339	Olfr224
ENSMUSG00000069520	1204.16	0.469398	0.121004	3.37975e-05	0.000412459	Tmem19
ENSMUSG00000024074	266.452	-0.795021	0.218836	3.39535e-05	0.000414033	Crim1
ENSMUSG00000096014	24.3366	2.33493	0.688921	3.4171e-05	0.000416354	Sox1
ENSMUSG00000037169	257.444	-0.960897	0.270459	3.42742e-05	0.000417279	Mycn
ENSMUSG00000022257	4458.69	0.440144	0.112853	3.44802e-05	0.000419455	Laptm4b
ENSMUSG00000074480	1316.49	-0.501056	0.130366	3.4574e-05	0.000420163	Mex3a
ENSMUSG00000007021	211.819	0.891382	0.248027	3.45933e-05	0.000420163	Syngr3
ENSMUSG00000045954	8295.85	0.511336	0.133504	3.48561e-05	0.00042302	Cavin2
ENSMUSG00000022210	6.35472	-6.13528	2.70536	3.50818e-05	0.000425177	Dhrs4
ENSMUSG00000051041	76.0112	1.29968	0.375575	3.50893e-05	0.000425177	Olfml1
ENSMUSG00000040124	549.723	0.51414	0.134247	3.51496e-05	0.000425571	Gorab
ENSMUSG00000010406	1126.38	-0.520274	0.13612	3.52087e-05	0.00042595	Mrpl52
ENSMUSG00000095407	10.9802	4.37602	1.15085	3.54694e-05	0.000428766	Tmem200c
ENSMUSG00000037902	2328.62	0.563045	0.148676	3.56064e-05	0.000429858	Sirpa
ENSMUSG00000034917	21.0205	2.14538	0.643741	3.56159e-05	0.000429858	Tjp3
ENSMUSG00000021242	5360.52	-0.482492	0.12539	3.61945e-05	0.000436499	Npc2
ENSMUSG00000017491	27.9491	2.08791	0.623274	3.63208e-05	0.000437677	Rarb
ENSMUSG00000055980	3392.23	0.376607	0.0955501	3.64192e-05	0.000438518	Irs1
ENSMUSG00000039967	1870.53	-0.399828	0.10209	3.6925e-05	0.000444259	Zfp292
ENSMUSG00000035078	977.714	-0.428419	0.110179	3.7311e-05	0.000448551	Mtmr9
ENSMUSG00000091586	566.927	0.627176	0.16828	3.7526e-05	0.000450782	Cyp4f17
ENSMUSG00000023960	1275.18	0.519834	0.136532	3.78332e-05	0.000454116	Enpp5
ENSMUSG00000072825	145.26	-2.9427	0.919783	3.81537e-05	0.000457606	Cep170b
ENSMUSG00000015305	4995.55	0.373564	0.0950504	3.83082e-05	0.0004591	Sash1
ENSMUSG00000068036	7245.91	-0.354204	0.0897752	3.83693e-05	0.000459472	Afdn
ENSMUSG00000028862	149.911	0.909573	0.255515	3.84878e-05	0.000460532	Map3k6
ENSMUSG00000096727	8.10304	6.31217	2.74383	3.85372e-05	0.000460763	Psmb9
ENSMUSG00000058317	915.557	-0.627061	0.168913	3.88298e-05	0.0004639	Ube2e2
ENSMUSG00000003518	2411.24	0.52057	0.136962	3.92648e-05	0.000468731	Dusp3
ENSMUSG00000025321	483.492	-0.798407	0.222183	3.95081e-05	0.000471054	Itgb8
ENSMUSG00000039236	26.5866	2.23077	0.667865	3.95208e-05	0.000471054	Isg20
ENSMUSG00000022174	1629.85	-0.414935	0.106872	3.98037e-05	0.000474057	Dad1
ENSMUSG00000046020	1333.88	0.38753	0.0990472	3.98567e-05	0.00047432	Pofut1
ENSMUSG00000093385	110.168	0.862951	0.241752	3.99666e-05	0.000475258	A330044P14Rik
ENSMUSG00000031562	778.518	-0.472464	0.12338	4.01583e-05	0.000477168	Dctd
ENSMUSG00000006205	53.8785	1.22792	0.357772	4.04236e-05	0.000479948	Htra1
ENSMUSG00000028347	726.179	0.452818	0.117632	4.04604e-05	0.000480013	Tmeff1
ENSMUSG00000006304	6697.82	0.307623	0.0774598	4.13756e-05	0.000490491	Arpc2
ENSMUSG00000022186	15683	0.380435	0.0974465	4.18117e-05	0.000495278	Oxct1
ENSMUSG00000058186	141.191	0.823649	0.231169	4.19305e-05	0.000496302	Zfp980
ENSMUSG00000047462	31.0422	2.12496	0.637328	4.19773e-05	0.000496472	Gpr141b
ENSMUSG00000029134	25.6837	-1.81727	0.544644	4.25861e-05	0.000503284	Plb1
ENSMUSG00000032966	10668.6	0.323038	0.0816634	4.28114e-05	0.000505558	Fkbp1a
ENSMUSG00000063632	3546.34	-0.664996	0.181803	4.28962e-05	0.000506168	Sox11
ENSMUSG00000012609	1165.16	-0.386746	0.0994896	4.32573e-05	0.000510037	Ttll5
ENSMUSG00000046807	450.917	0.526172	0.1397	4.35486e-05	0.000513077	Lrrc75b
ENSMUSG00000060591	705.198	-0.486242	0.128112	4.40558e-05	0.000518654	Ifitm2
ENSMUSG00000036820	581.538	-0.454222	0.118818	4.4381e-05	0.000522082	Amdhd2
ENSMUSG00000024155	31.7346	1.56735	0.466203	4.45225e-05	0.000523325	Meiob
ENSMUSG00000023909	2105.12	0.37389	0.0959532	4.4555e-05	0.000523325	Paqr4
ENSMUSG00000027963	1063.51	0.553433	0.148593	4.45952e-05	0.000523396	Extl2
ENSMUSG00000038323	509.785	0.50418	0.133525	4.51324e-05	0.000529295	1700066M21Rik
ENSMUSG00000025533	850.894	-0.484874	0.127937	4.53146e-05	0.000531026	Asl
ENSMUSG00000019850	432.6	1.08369	0.315048	4.53662e-05	0.000531225	Tnfaip3
ENSMUSG00000026980	71.5162	1.04528	0.302139	4.56141e-05	0.000533719	Ly75
ENSMUSG00000026271	61.2534	1.23959	0.364168	4.59003e-05	0.000536658	Gpr35
ENSMUSG00000036661	715.446	-0.92232	0.264428	4.63791e-05	0.000541541	Dennd3
ENSMUSG00000089682	1252.4	-0.448756	0.117481	4.63885e-05	0.000541541	Bcl2l2
ENSMUSG00000052428	2565.86	0.396789	0.102588	4.6471e-05	0.000542091	Tmco1
ENSMUSG00000021116	3966.2	-0.441154	0.115	4.65824e-05	0.000542977	Eif2s1
ENSMUSG00000030934	5344.89	0.434749	0.113516	4.71666e-05	0.000549369	Oat
ENSMUSG00000040711	5759.72	0.442991	0.115968	4.73386e-05	0.000550954	Sh3pxd2b
ENSMUSG00000039701	1318.53	0.74613	0.208398	4.78557e-05	0.000556549	Usp53
ENSMUSG00000020326	1171.53	0.425845	0.111273	4.83213e-05	0.000561538	Ccng1
ENSMUSG00000025085	2729.51	0.449589	0.118125	4.87022e-05	0.000565536	Ablim1
ENSMUSG00000040612	68.1694	1.18272	0.351863	4.87557e-05	0.000565729	Ildr2
ENSMUSG00000024885	638.853	-0.563851	0.152282	4.89918e-05	0.000568038	Aldh3b1
ENSMUSG00000073409	248.478	-0.957972	0.276693	4.90916e-05	0.000568764	H2-Q6
ENSMUSG00000026113	2001.32	0.443937	0.116504	4.91875e-05	0.000569445	Inpp4a
ENSMUSG00000073481	1796.1	0.372961	0.0964769	5.0814e-05	0.000587832	Mtarc2
ENSMUSG00000027371	84.4722	0.905127	0.260097	5.14214e-05	0.00059441	Fahd2a
ENSMUSG00000001729	9411.04	-0.358348	0.09288	5.17656e-05	0.000597937	Akt1
ENSMUSG00000016239	566.514	-0.520897	0.13993	5.2058e-05	0.000600862	Lonrf3
ENSMUSG00000040158	1287.03	-0.414559	0.108578	5.23401e-05	0.000603664	Tax1bp3
ENSMUSG00000032087	255.228	1.16845	0.346523	5.2952e-05	0.000610262	Dscaml1
ENSMUSG00000052812	1247	-0.402899	0.105404	5.32065e-05	0.000612734	Atad2b
ENSMUSG00000047777	926.1	-0.463503	0.123103	5.39599e-05	0.000620944	Phf13
ENSMUSG00000028273	7271.59	0.414452	0.108667	5.44343e-05	0.000625933	Pdlim5
ENSMUSG00000026922	196.571	0.772356	0.218838	5.47342e-05	0.00062891	Agpat2
ENSMUSG00000020605	430.554	-0.688356	0.192456	5.49483e-05	0.000630897	Hs1bp3
ENSMUSG00000020831	1067.73	-0.456172	0.121145	5.5255e-05	0.000633619	0610010K14Rik
ENSMUSG00000037857	4520.52	-0.334844	0.0864288	5.52836e-05	0.000633619	Nufip2
ENSMUSG00000028972	19845.4	0.385914	0.100602	5.53094e-05	0.000633619	Car6
ENSMUSG00000026111	1123.59	0.382963	0.0999106	5.60023e-05	0.000641078	Unc50
ENSMUSG00000026502	1886.5	0.418636	0.110334	5.67158e-05	0.000648761	Desi2
ENSMUSG00000044626	15.2019	2.19892	0.672684	5.80727e-05	0.000663092	Liph
ENSMUSG00000028266	7244.44	-0.368427	0.0958881	5.80792e-05	0.000663092	Lmo4
ENSMUSG00000073402	76.8186	-1.2353	0.371662	5.80984e-05	0.000663092	Gm8909
ENSMUSG00000074749	1184.43	0.443394	0.117717	5.8297e-05	0.000664864	Kiz
ENSMUSG00000070814	496.086	0.486031	0.130438	5.83794e-05	0.000665308	Zswim9
ENSMUSG00000034377	17329.2	0.440988	0.117058	5.84488e-05	0.000665604	Tulp4
ENSMUSG00000020023	2479.01	0.37672	0.0984906	5.89748e-05	0.000671096	Tmcc3
ENSMUSG00000000567	107.574	-0.958893	0.281252	5.90269e-05	0.00067119	Sox9
ENSMUSG00000021567	5290.78	-0.536658	0.146062	5.93447e-05	0.000674304	Nkd2
ENSMUSG00000037217	338.069	0.834091	0.240334	6.00495e-05	0.000681806	Syn1
ENSMUSG00000029361	24.3515	-1.705	0.522594	6.01647e-05	0.000682609	Nos1
ENSMUSG00000028688	940.969	-0.404422	0.106685	6.03604e-05	0.000684323	Toe1
ENSMUSG00000025915	1092.94	0.584392	0.1609	6.04885e-05	0.000685268	Sgk3
ENSMUSG00000032324	4295.58	0.380519	0.0997906	6.09905e-05	0.000690445	Tspan3
ENSMUSG00000041716	314.078	-0.537808	0.146879	6.23299e-05	0.000705087	Gm20604
ENSMUSG00000026480	53.9468	-1.36526	0.418199	6.26032e-05	0.000707657	Ncf2
ENSMUSG00000013495	430.629	-0.52644	0.143496	6.2758e-05	0.000708859	Tmem175
ENSMUSG00000002319	2104.74	-0.582307	0.160935	6.28021e-05	0.000708859	Ipo4
ENSMUSG00000025422	421.005	0.663509	0.186212	6.32403e-05	0.00071328	Agap2
ENSMUSG00000032401	33.9316	-1.57938	0.487453	6.32955e-05	0.000713378	Lctl
ENSMUSG00000078931	427.344	-0.509336	0.138401	6.39986e-05	0.000720772	Pdf
ENSMUSG00000030007	11123.7	-0.316305	0.081991	6.44013e-05	0.000724775	Cct7
ENSMUSG00000029723	10484.6	0.42272	0.112047	6.50369e-05	0.000731391	Tsc22d4
ENSMUSG00000022175	2094.25	-0.448228	0.120217	6.53636e-05	0.000734526	Lrp10
ENSMUSG00000032802	852.744	0.667697	0.18822	6.55444e-05	0.000736018	Srxn1
ENSMUSG00000117730	92.65	-0.902429	0.264893	6.57107e-05	0.000737346	Gm5503
ENSMUSG00000028413	538.985	-0.660938	0.186262	6.57813e-05	0.000737598	B4galt1
ENSMUSG00000040760	1659.72	-0.357557	0.0937761	6.59144e-05	0.00073855	Appl1
ENSMUSG00000054342	74.8844	-1.13492	0.342161	6.62024e-05	0.000741235	Kcnn4
ENSMUSG00000056073	1957.63	0.413874	0.110212	6.72136e-05	0.000752008	Grik2
ENSMUSG00000049134	241.094	-0.673945	0.190783	6.72928e-05	0.000752344	Nrap
ENSMUSG00000021990	4064.17	-0.508879	0.138872	6.78947e-05	0.00075852	Spata13
ENSMUSG00000019966	1000.82	-0.601078	0.167799	6.84163e-05	0.000763791	Kitl
ENSMUSG00000031880	34.2783	1.749	0.547452	6.86655e-05	0.000766015	Rrad
ENSMUSG00000025738	1674.83	0.754093	0.217038	6.88779e-05	0.000767825	Fbxl16
ENSMUSG00000021453	228.583	0.85751	0.250925	6.92227e-05	0.000771108	Gadd45g
ENSMUSG00000052133	93.8211	1.31647	0.408772	6.94595e-05	0.000773185	Sema5b
ENSMUSG00000048100	994.117	0.415812	0.110936	7.01756e-05	0.00077999	Taf13
ENSMUSG00000035164	591.419	-0.491463	0.133843	7.02001e-05	0.00077999	Zc3h12c
ENSMUSG00000053626	15.1407	-2.47005	0.769813	7.02236e-05	0.00077999	Tll1
ENSMUSG00000042613	423.804	0.68779	0.195859	7.08448e-05	0.000786321	Pbxip1
ENSMUSG00000026563	859.014	0.394121	0.104865	7.20449e-05	0.000799062	Tada1
ENSMUSG00000045589	484.036	0.926968	0.27534	7.24475e-05	0.000802947	Frrs1l
ENSMUSG00000026255	824.665	0.842541	0.247482	7.29084e-05	0.000807471	Efhd1
ENSMUSG00000022747	1074.69	0.765108	0.221666	7.3482e-05	0.000812979	St3gal6
ENSMUSG00000059288	891.145	-0.549081	0.152161	7.35118e-05	0.000812979	Cdyl
ENSMUSG00000096519	10.1179	-3.32966	1.01801	7.51448e-05	0.000830439	Gm10721
ENSMUSG00000052151	449.422	0.517915	0.14275	7.63886e-05	0.000843577	Plpp2
ENSMUSG00000000305	10.271	4.2195	1.19723	7.78177e-05	0.00085874	Cdh4
ENSMUSG00000031925	934.522	0.587649	0.165016	7.82864e-05	0.000863291	Maml2
ENSMUSG00000055301	569.185	0.754306	0.219215	7.84399e-05	0.000864362	Adh7
ENSMUSG00000052331	1275.78	0.77786	0.227608	8.02905e-05	0.000884119	Ankrd44
ENSMUSG00000062980	49.2252	-1.54194	0.48851	8.06926e-05	0.000887908	Cped1
ENSMUSG00000055652	643.484	-0.513423	0.142044	8.11738e-05	0.000892563	Klhl25
ENSMUSG00000060743	11182.3	0.339233	0.0898041	8.1904e-05	0.000899945	H3f3a
ENSMUSG00000059796	32248.9	-0.346936	0.0897903	8.22098e-05	0.000902659	Eif4a1
ENSMUSG00000033849	220.095	-0.861161	0.256479	8.2562e-05	0.000905877	B3galt2
ENSMUSG00000022952	200.859	1.28932	0.401996	8.39614e-05	0.000920007	Runx1
ENSMUSG00000053205	596.414	-0.47601	0.130765	8.39698e-05	0.000920007	Styx
ENSMUSG00000021807	2436.69	-0.454443	0.124239	8.44901e-05	0.000925046	Rtraf
ENSMUSG00000038608	5077.86	0.399865	0.107689	8.4692e-05	0.000926594	Dock10
ENSMUSG00000004789	4147.59	-0.370384	0.0992369	8.63148e-05	0.000943676	Dlst
ENSMUSG00000026520	1938.13	0.37632	0.10097	8.72381e-05	0.000953091	Pycr2
ENSMUSG00000022489	11.4812	3.24055	1.00157	8.79762e-05	0.000960469	Pde1b
ENSMUSG00000043020	13.8722	2.50329	0.841147	8.91084e-05	0.000972138	Dnai3
ENSMUSG00000021975	754.072	-0.481367	0.13313	9.00721e-05	0.000980789	Ints9
ENSMUSG00000038346	3112.98	-0.364069	0.0977974	9.00814e-05	0.000980789	Zfp384
ENSMUSG00000053746	67.5695	1.01649	0.312087	9.00933e-05	0.000980789	Ptrh1
ENSMUSG00000064326	694.974	-0.614831	0.176144	9.06249e-05	0.000985875	Siva1
ENSMUSG00000026333	437.339	0.494598	0.13731	9.10869e-05	0.000990199	Gin1
ENSMUSG00000015222	11496.6	0.396162	0.106841	9.25213e-05	0.00100508	Map2
ENSMUSG00000019194	107.345	1.00298	0.307401	9.59103e-05	0.00104116	Scn1b
ENSMUSG00000026123	1621.64	0.596378	0.170419	9.64413e-05	0.00104618	Plekhb2
ENSMUSG00000062352	768.354	-0.488471	0.136001	9.65921e-05	0.00104707	Itgb1bp1
ENSMUSG00000006638	356.802	-0.683779	0.199541	9.70605e-05	0.00105141	Abhd1
ENSMUSG00000006288	708.162	-0.571433	0.162688	9.74014e-05	0.00105436	Ttc5
ENSMUSG00000026411	2154.59	-0.352157	0.0946813	9.81748e-05	0.00106133	Tmem9
ENSMUSG00000087408	1697.12	0.547519	0.154912	9.81838e-05	0.00106133	Cers1
ENSMUSG00000043372	596.224	-0.498923	0.139515	9.84401e-05	0.00106335	Hexim2
ENSMUSG00000070527	61.3921	-1.03751	0.322527	9.86663e-05	0.00106504	Mkrn3
ENSMUSG00000068015	975.744	-0.428884	0.117752	9.88533e-05	0.00106631	Lrch1
ENSMUSG00000042682	1333.24	-0.537964	0.152049	9.89416e-05	0.00106651	Selenok
ENSMUSG00000046753	359.747	-0.754256	0.223885	9.93943e-05	0.00107064	Ccdc66
ENSMUSG00000020218	22.533	1.91249	0.613439	0.000100109	0.00107757	Wif1
ENSMUSG00000036402	15204.2	0.409673	0.111776	0.000100287	0.00107874	Gng12
ENSMUSG00000020183	125.806	0.945562	0.289643	0.000101284	0.00108869	Cpm
ENSMUSG00000000416	1872.35	0.6128	0.176581	0.000101628	0.00109162	Cttnbp2
ENSMUSG00000050965	3662.85	0.404085	0.110978	0.000102708	0.00110246	Prkca
ENSMUSG00000020774	82.4119	-1.02759	0.318762	0.000103084	0.00110572	Aspa
ENSMUSG00000006411	21.7385	-1.93569	0.629972	0.000103219	0.00110639	Nectin4
ENSMUSG00000047459	3372.01	0.361685	0.0978365	0.000103605	0.00110975	Dynlrb1
ENSMUSG00000034930	3781.25	-0.354353	0.0958931	0.000104291	0.00111632	Rtkn
ENSMUSG00000038268	726.414	-0.459803	0.127461	0.000104864	0.00112167	Ovca2
ENSMUSG00000029826	817.82	-0.816546	0.246335	0.000105338	0.00112595	Zc3hav1
ENSMUSG00000057706	923.198	-0.526097	0.148972	0.000105657	0.00112858	Mex3b
ENSMUSG00000021270	19181.5	-0.33009	0.0885601	0.00010631	0.00113476	Hsp90aa1
ENSMUSG00000030768	53.8609	1.28052	0.408555	0.000106611	0.00113719	Disp1
ENSMUSG00000078503	48.1251	-1.32383	0.422055	0.000106723	0.00113759	Zfp990
ENSMUSG00000028284	3754.85	-0.345707	0.093381	0.000107082	0.00114062	Map3k7
ENSMUSG00000037049	1297.3	0.414358	0.113828	0.00010729	0.00114205	Smpd1
ENSMUSG00000010362	210.898	-0.780975	0.234846	0.000107676	0.00114536	Rdm1
ENSMUSG00000072692	2871.86	-0.489718	0.137628	0.000108562	0.00115398	Rpl37rt
ENSMUSG00000029833	2937.77	-0.365946	0.0996884	0.000109467	0.0011628	Trim24
ENSMUSG00000050199	1590.32	-0.636183	0.185734	0.000109671	0.00116415	Lgr4
ENSMUSG00000027078	96.6793	0.921716	0.283885	0.000109956	0.00116637	Ube2l6
ENSMUSG00000034898	64.1425	-1.83829	0.615174	0.000110588	0.00117226	Filip1
ENSMUSG00000007411	4032.87	-0.312556	0.0842856	0.000113394	0.00120118	Mark3
ENSMUSG00000031342	15926.2	0.299316	0.0804371	0.000113563	0.00120214	Gpm6b
ENSMUSG00000034066	1119.45	0.467495	0.130972	0.000114188	0.00120791	Farp2
ENSMUSG00000020121	2164.31	0.379233	0.103732	0.000114517	0.00121056	Srgap1
ENSMUSG00000003617	715.161	0.757874	0.227813	0.000114973	0.00121455	Cp
ENSMUSG00000022801	2827.95	0.434459	0.120724	0.000115345	0.00121764	Lrch3
ENSMUSG00000063727	368.547	0.625167	0.182734	0.000115738	0.00122094	Tnfrsf11b
ENSMUSG00000062169	1870.48	0.344859	0.0936046	0.000115994	0.0012228	Cnih4
ENSMUSG00000005360	2420.64	0.403994	0.111421	0.000116506	0.00122721	Slc1a3
ENSMUSG00000026003	1674.24	0.636427	0.186004	0.000116572	0.00122721	Acadl
ENSMUSG00000022967	3173.75	-0.41908	0.116154	0.000116668	0.00122737	Ifnar1
ENSMUSG00000020527	887.421	-0.371467	0.101675	0.0001173	0.00123318	Myo19
ENSMUSG00000051367	385.009	-0.72169	0.216051	0.000118285	0.00124268	Six1
ENSMUSG00000021904	645.882	-1.04176	0.329053	0.000118462	0.00124368	Sema3g
ENSMUSG00000029073	297.571	-0.655027	0.193298	0.000119286	0.00125148	Cptp
ENSMUSG00000025207	490.813	0.609859	0.177827	0.000119917	0.00125724	Sema4g
ENSMUSG00000052560	3861.03	0.3783	0.103817	0.000120294	0.00126032	Cpne8
ENSMUSG00000005078	1383.18	-0.347801	0.0947692	0.000120375	0.00126032	Jkamp
ENSMUSG00000034855	11.1329	3.23366	1.05066	0.00012151	0.00127132	Cxcl10
ENSMUSG00000054545	320.934	0.824408	0.252019	0.000121591	0.00127132	Ugt1a6a
ENSMUSG00000048000	4256.52	0.40027	0.11066	0.0001217	0.00127159	Gigyf2
ENSMUSG00000039683	1065.34	-0.720558	0.216422	0.000123357	0.00128803	Sdk1
ENSMUSG00000095648	72.9228	-1.00575	0.317472	0.000123752	0.00129071	Gm2004
ENSMUSG00000070738	4048.47	0.36445	0.0998778	0.000123783	0.00129071	Dgkd
ENSMUSG00000020432	3637.2	-0.55604	0.158409	0.000124135	0.00129093	Tcn2
ENSMUSG00000022570	2583.43	-0.314872	0.0852915	0.000124165	0.00129093	Gfus
ENSMUSG00000022369	4112.79	-0.308148	0.0833402	0.00012418	0.00129093	Mtbp
ENSMUSG00000020097	2965.02	0.467246	0.13169	0.000124194	0.00129093	Sgpl1
ENSMUSG00000028345	1455.18	-0.346401	0.0946619	0.000124225	0.00129093	Tex10
ENSMUSG00000019539	1321.26	-0.455743	0.128151	0.0001244	0.00129187	Rcn3
ENSMUSG00000028412	5189.22	0.544644	0.156797	0.000124533	0.00129237	Slc44a1
ENSMUSG00000016526	152.357	0.723781	0.217444	0.000124966	0.001296	Dyrk3
ENSMUSG00000022884	3744.6	-0.355861	0.0975848	0.000125343	0.00129902	Eif4a2
ENSMUSG00000029922	2998.01	0.440151	0.123294	0.000126283	0.00130788	Mkrn1
ENSMUSG00000026239	1077.97	0.536747	0.154366	0.000126609	0.00131038	Pde6d
ENSMUSG00000022974	2145.54	-0.389602	0.10779	0.000126897	0.00131247	Paxbp1
ENSMUSG00000061477	7527.23	-0.399926	0.11001	0.000126983	0.00131247	Rps7
ENSMUSG00000040268	5097.69	0.578871	0.168408	0.000127546	0.0013174	Plekha1
ENSMUSG00000042901	1514.73	0.564067	0.163672	0.000127916	0.00132033	Aida
ENSMUSG00000021810	1841.87	-0.428435	0.119885	0.000128096	0.00132131	Ecd
ENSMUSG00000029016	6075.61	-0.346606	0.0949154	0.000128184	0.00132132	Clcn6
ENSMUSG00000022814	1649.29	-0.551491	0.159508	0.000129059	0.00132945	Umps
ENSMUSG00000049288	3082.28	0.427578	0.119594	0.000129427	0.00133234	Lix1l
ENSMUSG00000020014	114.535	0.957966	0.3038	0.000130302	0.00134045	Cfap54
ENSMUSG00000033209	3530.8	0.45879	0.128768	0.000132226	0.00135933	Ttc28
ENSMUSG00000024743	786.932	0.788517	0.241306	0.000132336	0.00135955	Syt7
ENSMUSG00000021958	253.152	-0.591722	0.173554	0.000133449	0.00137007	Pinx1
ENSMUSG00000032231	3106.19	0.564134	0.164197	0.00013368	0.00137152	Anxa2
ENSMUSG00000042302	1983.98	0.422753	0.118376	0.000134283	0.00137603	Ehbp1
ENSMUSG00000069270	50.1388	1.17149	0.376641	0.000134299	0.00137603	H2ac6
ENSMUSG00000008734	2532.78	0.466162	0.132192	0.000135081	0.00138312	Gprc5b
ENSMUSG00000029047	160.027	-0.750872	0.229077	0.000135214	0.00138355	Pex10
ENSMUSG00000027465	2749.5	0.604353	0.177811	0.000135589	0.00138647	Tbc1d20
ENSMUSG00000046841	3094.35	0.344431	0.0943496	0.000136614	0.00139601	Ckap4
ENSMUSG00000004788	1373.84	-0.40185	0.112142	0.000136859	0.00139759	Eif2b2
ENSMUSG00000024501	10072.9	0.787075	0.240775	0.000137087	0.00139898	Dpysl3
ENSMUSG00000104377	621.532	0.453414	0.128474	0.00013943	0.00142194	Gm37515
ENSMUSG00000056486	1206.37	0.651399	0.194671	0.00014077	0.00143382	Chn1
ENSMUSG00000040433	4752.43	0.892252	0.279875	0.000140782	0.00143382	Zbtb38
ENSMUSG00000039194	706.748	0.623662	0.185523	0.000144901	0.00147479	Rlbp1
ENSMUSG00000020682	541.263	0.786428	0.243608	0.000145609	0.00148102	Mmp28
ENSMUSG00000075551	1216.36	1.61069	0.545025	0.000147886	0.00150318	Cyp3a41a
ENSMUSG00000059482	495.183	0.490325	0.141109	0.00014837	0.00150698	2610301B20Rik
ENSMUSG00000030075	28.0726	-1.46866	0.490701	0.000148457	0.00150698	Cntn3
ENSMUSG00000008090	3661.51	0.491348	0.141217	0.000148576	0.00150719	Fgfrl1
ENSMUSG00000052632	1670.62	-0.354653	0.0983434	0.00014899	0.0015104	Asap2
ENSMUSG00000044026	1026.31	0.453659	0.129302	0.000150174	0.00152139	Slc35g1
ENSMUSG00000031070	13.1641	2.87841	0.980267	0.000150486	0.00152282	Mrgprf
ENSMUSG00000031760	15.9895	2.14031	0.726392	0.000150514	0.00152282	Mt3
ENSMUSG00000003458	3368.64	0.381862	0.10612	0.000150673	0.00152343	Ncstn
ENSMUSG00000059923	3200.59	0.385437	0.107766	0.000151014	0.00152587	Grb2
ENSMUSG00000039013	62.1616	-1.01516	0.325978	0.000152147	0.0015363	Siglecf
ENSMUSG00000100349	26.8046	1.85589	0.630765	0.000153178	0.0015457	Gm28188
ENSMUSG00000042671	19.1669	2.29634	0.800708	0.000154598	0.001559	Rgs8
ENSMUSG00000029128	2509.2	0.320622	0.088294	0.000154878	0.00156079	Rab28
ENSMUSG00000029428	1258.32	0.493774	0.142757	0.0001567	0.00157812	Stx2
ENSMUSG00000039456	2351.77	-0.567926	0.16788	0.000158111	0.00159128	Morc3
ENSMUSG00000060216	2094.54	-0.381395	0.107034	0.000158795	0.00159711	Arrb2
ENSMUSG00000045624	3330.45	0.491204	0.142109	0.00016116	0.00161984	Esf1
ENSMUSG00000093485	24.8689	1.5539	0.521474	0.000162162	0.00162885	Gm20708
ENSMUSG00000037706	9552.93	0.320283	0.088444	0.000162668	0.00163286	Cd81
ENSMUSG00000022091	2413.88	0.366189	0.10261	0.000163043	0.00163556	Sorbs3
ENSMUSG00000083081	12.5877	-2.52609	0.860646	0.000164718	0.00165128	Gm13223
ENSMUSG00000117239	61.7675	-0.965474	0.310518	0.000164844	0.00165146	Gpr31c
ENSMUSG00000029629	2448.74	-0.344663	0.0960845	0.000166915	0.00167064	Phf14
ENSMUSG00000050530	538.761	0.512317	0.149659	0.000166977	0.00167064	Fam171a1
ENSMUSG00000028138	2582.85	-0.320043	0.0886685	0.000167506	0.00167484	Adh5
ENSMUSG00000055044	641.66	0.762044	0.237308	0.000168447	0.00168316	Pdlim1
ENSMUSG00000030584	661.426	0.408361	0.115897	0.000169121	0.00168784	Dpf1
ENSMUSG00000068962	88.2035	0.890207	0.283351	0.000169137	0.00168784	Zfp114
ENSMUSG00000042210	591.912	-0.401991	0.114091	0.000170497	0.00170032	Abhd14a
ENSMUSG00000040105	665.468	0.47986	0.139161	0.000171854	0.00171273	Plpp6
ENSMUSG00000029436	1736.92	0.472664	0.136869	0.000174155	0.00173453	Mmp17
ENSMUSG00000050390	747.168	0.94306	0.304454	0.000174659	0.00173842	C77080
ENSMUSG00000097789	1316.16	0.468596	0.135698	0.000174967	0.00174036	Gm2115
ENSMUSG00000057914	41.9581	-1.48491	0.509806	0.000175368	0.00174322	Cacnb2
ENSMUSG00000036553	18.3825	-2.40571	0.863916	0.000176995	0.00175825	Sh3tc1
ENSMUSG00000048899	50.7983	1.20718	0.402169	0.000177322	0.00176036	Rimkla
ENSMUSG00000040721	50.8284	-1.05344	0.34617	0.000177469	0.00176068	Zfhx2
ENSMUSG00000030330	1560.12	-0.392517	0.111421	0.000178041	0.00176521	Ing4
ENSMUSG00000035547	91.4974	-1.20496	0.405894	0.000178243	0.00176607	Capn5
ENSMUSG00000026424	12257.9	0.26918	0.0739835	0.00017931	0.00177549	Gpr37l1
ENSMUSG00000033809	691.006	-0.447103	0.129073	0.000180302	0.00178416	Alg3
ENSMUSG00000047496	87.309	-0.996254	0.324898	0.000180668	0.00178663	Rnf152
ENSMUSG00000033454	1651.78	-0.353025	0.0993327	0.000182404	0.00180263	Zbtb1
ENSMUSG00000020823	3696.94	0.457604	0.132573	0.000182759	0.00180498	Sec14l1
ENSMUSG00000010608	6352.34	-0.300747	0.0835299	0.00018417	0.00181666	Rbm25
ENSMUSG00000078498	34.6731	-1.41866	0.482141	0.000184219	0.00181666	Zfp988
ENSMUSG00000018841	778.152	-0.431632	0.124291	0.000184297	0.00181666	Rad51d
ENSMUSG00000015575	3539.23	0.368378	0.104119	0.000185456	0.00182691	Atp6v0e
ENSMUSG00000032252	2919.83	0.80865	0.256411	0.000186078	0.00183186	Glce
ENSMUSG00000024754	513.614	-0.6098	0.184952	0.000186526	0.00183398	Cemip2
ENSMUSG00000027533	30943.4	-0.356303	0.0990713	0.000186533	0.00183398	Fabp5
ENSMUSG00000023088	1680.94	-0.440805	0.127482	0.000186764	0.00183507	Abcc1
ENSMUSG00000036188	737.204	-0.423334	0.121818	0.000189129	0.00185713	Ankmy2
ENSMUSG00000038578	17.9281	2.75173	1.00984	0.000190535	0.00186973	Susd1
ENSMUSG00000092035	1775.29	-0.72743	0.228511	0.000191381	0.00187684	Peg10
ENSMUSG00000032788	2775.92	0.57249	0.172157	0.000194116	0.00190244	Pdxk
ENSMUSG00000039599	612.817	-0.547192	0.163793	0.000194384	0.00190385	Fam149b
ENSMUSG00000024556	6773.2	0.48569	0.142621	0.00019474	0.00190612	Me2
ENSMUSG00000042529	239.803	-0.979032	0.321947	0.000195877	0.00191602	Kcnj12
ENSMUSG00002076083	301.397	-0.751791	0.237621	0.000197932	0.00193489	Klhl17
ENSMUSG00000002496	5091.53	-0.540312	0.161894	0.000199565	0.00194786	Tsc2
ENSMUSG00000021182	1059.66	-0.638831	0.196308	0.000199588	0.00194786	Ccdc88c
ENSMUSG00000030083	616.409	-0.586258	0.177701	0.00019964	0.00194786	Abtb1
ENSMUSG00000078185	846.771	0.386005	0.110321	0.000200606	0.00195603	Chml
ENSMUSG00000059713	1190.5	0.389605	0.111449	0.000201339	0.00196193	Rcan3
ENSMUSG00000025383	43.2639	-1.46067	0.505142	0.000202934	0.00197622	Il23a
ENSMUSG00000063506	128.526	-1.22193	0.417253	0.0002035	0.00197872	Arhgap22
ENSMUSG00000032437	6590.65	-0.303694	0.0850398	0.000203513	0.00197872	Stt3b
ENSMUSG00000118662	204.725	0.624176	0.191178	0.000203578	0.00197872	Tctn2
ENSMUSG00000031958	32.6923	-1.48768	0.515609	0.000204765	0.001989	Ldhd
ENSMUSG00000001985	9970.35	0.344043	0.0977507	0.000206479	0.00200382	Grik3
ENSMUSG00000042510	166.247	0.940077	0.308537	0.000206552	0.00200382	AA986860
ENSMUSG00000026439	2739.44	0.406814	0.11724	0.000207401	0.00201078	Rbbp5
ENSMUSG00000016206	9.80901	3.54255	1.16778	0.000209175	0.00202513	H2-M3
ENSMUSG00000026893	332.168	-0.741877	0.234962	0.000209187	0.00202513	Gca
ENSMUSG00000003410	91.7687	1.03513	0.344708	0.000209278	0.00202513	Elavl3
ENSMUSG00000034701	491.792	-0.768977	0.245242	0.000209689	0.00202677	Neurod1
ENSMUSG00000056167	1863.86	-0.364381	0.103942	0.000209712	0.00202677	Cnot10
ENSMUSG00000024420	2263.77	0.351737	0.0999343	0.00021041	0.00203224	Zfp521
ENSMUSG00000026580	7.1652	-4.43584	1.56186	0.000210742	0.00203416	Selp
ENSMUSG00000027384	459.795	0.514049	0.153268	0.000211573	0.0020409	Ndufaf5
ENSMUSG00000034432	2427.18	0.309862	0.0870726	0.000212263	0.00204627	Cops8
ENSMUSG00000044117	306.702	0.686863	0.214726	0.000214246	0.00206409	Bmerb1
ENSMUSG00000049076	3535.91	0.313273	0.0881464	0.000214852	0.00206862	Acap2
ENSMUSG00000022548	1148.2	0.46982	0.138278	0.000215072	0.00206945	Apod
ENSMUSG00000005202	59.2842	1.01202	0.336469	0.000215654	0.00207374	Shbg
ENSMUSG00000039145	1158.2	-0.573111	0.174343	0.000216102	0.00207675	Camk1d
ENSMUSG00000030309	503.614	-0.52567	0.15793	0.000217551	0.00208936	Caprin2
ENSMUSG00000037722	635.105	-0.565551	0.172821	0.000218018	0.00209254	Gnpnat1
ENSMUSG00000081769	11.5934	2.81445	1.02498	0.000219651	0.00210689	Gm12216
ENSMUSG00000021759	1314.14	-0.461969	0.136267	0.000220282	0.00211162	Plpp1
ENSMUSG00000071532	9473.81	-0.353267	0.10055	0.000220992	0.0021171	Gm10335
ENSMUSG00000011832	2561.89	0.352186	0.100436	0.000222842	0.00213349	Evi5l
ENSMUSG00000054309	2192.35	-0.357735	0.102379	0.0002232	0.00213559	Cpsf3
ENSMUSG00000021103	655.57	-0.413768	0.120391	0.000224328	0.00214504	Mnat1
ENSMUSG00000025203	115036	-0.324905	0.0920268	0.00022637	0.00216322	Scd2
ENSMUSG00000030889	20.4282	1.94972	0.696336	0.000227121	0.00216904	Vwa3a
ENSMUSG00000041702	2472.43	-0.383177	0.110662	0.000229491	0.00219031	Btbd7
ENSMUSG00000112449	1098.89	-0.488832	0.145646	0.000230914	0.00220252	Srp54b
ENSMUSG00000039774	34.9221	1.20874	0.414027	0.000232255	0.00221393	Galnt12
ENSMUSG00000052085	36.2568	1.80991	0.666329	0.000232737	0.00221715	Dock8
ENSMUSG00000040463	21319.1	-0.395091	0.113804	0.000233172	0.00221992	Mybbp1a
ENSMUSG00000024487	2396.82	0.32918	0.093684	0.00023367	0.00222328	Yipf5
ENSMUSG00000028434	698.557	0.736655	0.235229	0.000235682	0.00224102	Epb41l4b
ENSMUSG00000026946	228.704	0.697461	0.220712	0.000237377	0.00225574	Nmi
ENSMUSG00000032289	90.5034	0.898124	0.296224	0.000237741	0.00225693	Thsd4
ENSMUSG00000079492	276.356	-0.691886	0.219071	0.000237796	0.00225693	Gm11127
ENSMUSG00000011884	3429.49	0.35291	0.101253	0.00023978	0.00227435	Gltp
ENSMUSG00000004677	3604.54	-0.323317	0.0920979	0.00024021	0.00227671	Myo9b
ENSMUSG00000021987	1603.72	-0.428074	0.125748	0.000240326	0.00227671	Mtmr6
ENSMUSG00000027286	442.995	0.468768	0.139333	0.000241704	0.00228835	Lrrc57
ENSMUSG00000022780	11.0794	-2.69957	0.951017	0.000241978	0.00228953	Meltf
ENSMUSG00000047216	3798.24	0.524413	0.158517	0.000242606	0.00229406	Cdh19
ENSMUSG00000066357	3197.62	0.336403	0.0962598	0.000245674	0.00232163	Wdr6
ENSMUSG00000074754	238.936	0.587639	0.181177	0.000245981	0.00232311	Smim26
ENSMUSG00000030256	182.676	0.900508	0.299764	0.000249864	0.00235833	Bhlhe41
ENSMUSG00000008193	19.7427	1.85937	0.668854	0.00025113	0.00236762	Spib
ENSMUSG00000025255	352.582	0.620733	0.193707	0.000251158	0.00236762	Zfhx4
ENSMUSG00000032803	11012.1	0.395029	0.115194	0.000251567	0.00237002	Cdv3
ENSMUSG00000004894	35.5498	-1.25881	0.439474	0.000252042	0.00237304	Hapln2
ENSMUSG00000029028	3089.68	-0.37937	0.11029	0.000253206	0.00238253	Lrrc47
ENSMUSG00000027380	17.0184	-1.99192	0.73373	0.000253619	0.00238495	Acoxl
ENSMUSG00000025577	642.814	-0.478838	0.143682	0.000254896	0.00239377	Cbx2
ENSMUSG00000062822	1117.51	-0.368121	0.106729	0.000255016	0.00239377	4833420G17Rik
ENSMUSG00000035692	26.4821	1.78229	0.64151	0.000255025	0.00239377	Isg15
ENSMUSG00000068220	40596.8	0.324066	0.0927302	0.000256451	0.00240568	Lgals1
ENSMUSG00000026104	1272.89	0.461621	0.137191	0.000256852	0.00240797	Stat1
ENSMUSG00000029570	53.6909	1.44098	0.52245	0.000258553	0.00242243	Lfng
ENSMUSG00000021820	957.119	-0.376087	0.109478	0.000260307	0.00243622	Camk2g
ENSMUSG00000052229	6494.3	0.772501	0.248661	0.000260343	0.00243622	Gpr17
ENSMUSG00000004207	19486.8	0.382329	0.111272	0.000264812	0.00247654	Psap
ENSMUSG00000000142	684.309	0.448888	0.134105	0.000266185	0.00248786	Axin2
ENSMUSG00000028936	7045.22	-0.364737	0.106433	0.000267377	0.00249747	Rpl22
ENSMUSG00000026315	1740.46	0.525183	0.160309	0.000267609	0.00249812	Serpinb8
ENSMUSG00000038633	4841.74	0.393529	0.115334	0.000269119	0.00251069	Degs1
ENSMUSG00000062729	594.434	0.409563	0.120683	0.000269458	0.00251232	Ppox
ENSMUSG00000053477	11552.1	0.355168	0.103005	0.000271627	0.00253072	Tcf4
ENSMUSG00000021013	429.792	-0.500715	0.15193	0.000271834	0.00253072	Ttc8
ENSMUSG00000025329	22.2092	1.69384	0.608159	0.000271926	0.00253072	Padi1
ENSMUSG00000025104	1394.89	0.427779	0.127127	0.000272611	0.00253555	Hdgfl3
ENSMUSG00000040681	10147.8	-0.398201	0.1171	0.000273389	0.00254124	Hmgn1
ENSMUSG00000003352	1789.8	0.418867	0.123978	0.000276571	0.00256926	Cacnb3
ENSMUSG00000040822	764.251	-0.497509	0.151199	0.000278867	0.00258902	1700123O20Rik
ENSMUSG00000034863	1540.79	-0.50519	0.153957	0.000281266	0.00260972	Ano8
ENSMUSG00000036298	465.752	-0.644102	0.20502	0.000284809	0.00264099	Slc2a13
ENSMUSG00000071604	242.305	0.574087	0.178805	0.000286986	0.00265957	Fam189a2
ENSMUSG00000041870	5075.93	0.288656	0.0825706	0.000289286	0.00267926	Ankrd13a
ENSMUSG00000024901	94.8985	0.904334	0.307773	0.000290078	0.00268497	Peli3
ENSMUSG00000030600	311.615	0.570079	0.177464	0.000290557	0.00268778	Lrfn1
ENSMUSG00000026094	636.823	0.604938	0.190612	0.000291286	0.00269219	Stk17b
ENSMUSG00000067235	59.4408	-1.22991	0.435721	0.000291385	0.00269219	H2-Q10
ENSMUSG00000061080	559.903	-0.592692	0.186379	0.000292688	0.00270261	Lsamp
ENSMUSG00000026510	1820.68	0.46679	0.141123	0.000293674	0.00271008	Trp53bp2
ENSMUSG00000025736	1477.7	-0.413143	0.122807	0.000294238	0.00271365	Jmjd8
ENSMUSG00000019235	10.8151	2.73029	0.97284	0.000294695	0.00271623	Rps6kl1
ENSMUSG00000039270	7602.22	0.454243	0.136349	0.000294906	0.00271653	Megf9
ENSMUSG00000031381	468.175	-0.452298	0.136223	0.000296403	0.00272869	Piga
ENSMUSG00000034278	256.863	-0.612162	0.193944	0.000297898	0.00274081	Dnajc17
ENSMUSG00000026224	31.8899	1.50493	0.546744	0.000299145	0.00275063	4933407L21Rik
ENSMUSG00000015202	1823.61	0.378593	0.1117	0.000299719	0.00275425	Cnksr3
ENSMUSG00000036598	70.1286	-1.566	0.578584	0.000300297	0.00275791	Ccdc113
ENSMUSG00000052459	10492.2	0.554748	0.172706	0.000303118	0.00278216	Atp6v1a
ENSMUSG00000002797	1059.14	0.376414	0.110763	0.000306971	0.00281583	Ggct
ENSMUSG00000014361	41.6837	-1.08818	0.380147	0.000307611	0.00282001	Mertk
ENSMUSG00000051379	625.125	0.47877	0.145891	0.000309812	0.0028385	Flrt3
ENSMUSG00000047749	857.223	-0.369813	0.108966	0.000310126	0.00283967	Zc3hav1l
ENSMUSG00000027901	133.408	-2.41318	0.941607	0.00031184	0.00285366	Dennd2d
ENSMUSG00000018500	16.1855	-1.90178	0.705646	0.000313361	0.00286587	Adora2b
ENSMUSG00000071317	57.5678	1.16493	0.415111	0.000315217	0.00288113	Bves
ENSMUSG00000089715	9739.19	0.268166	0.0768635	0.00031551	0.00288208	Cbx6
ENSMUSG00000021047	2130.51	-0.46118	0.140185	0.000315872	0.00288367	Nova1
ENSMUSG00000021962	829.04	-0.381516	0.113045	0.000319232	0.00291262	Dcp1a
ENSMUSG00000026811	731.866	0.424207	0.127658	0.000326845	0.00297967	St6galnac6
ENSMUSG00000055210	248.483	-0.55465	0.174086	0.000326971	0.00297967	Foxd2
ENSMUSG00000042589	611.553	0.404602	0.120931	0.000328194	0.00298905	Cux2
ENSMUSG00000070031	13.2517	-2.67481	1.04433	0.000330609	0.00300925	Sp140
ENSMUSG00000028948	3066.89	-0.372586	0.108746	0.000332595	0.00302553	Nol9
ENSMUSG00000036023	874.515	-0.517413	0.160962	0.000334259	0.00303776	Parp2
ENSMUSG00000026674	15026.4	0.458098	0.13949	0.000334336	0.00303776	Ddr2
ENSMUSG00000033737	1050.07	-0.675699	0.220689	0.000334901	0.00304109	Fndc3c1
ENSMUSG00000054302	1298.83	-0.393798	0.117685	0.000335151	0.00304156	Eapp
ENSMUSG00000023019	5701.54	0.511324	0.157956	0.000335549	0.00304337	Gpd1
ENSMUSG00000010609	1001.5	0.558927	0.175954	0.00033688	0.00305363	Psen2
ENSMUSG00000039662	2264.57	-0.341033	0.100314	0.000338801	0.00306924	Icmt
ENSMUSG00000033386	302.907	-0.489311	0.150934	0.000339604	0.00307469	Frrs1
ENSMUSG00000062995	997.375	-0.349155	0.103021	0.000340924	0.00308482	Ica1
ENSMUSG00000025933	223.899	0.543569	0.170523	0.000342047	0.00309315	Tmem14a
ENSMUSG00000006740	13811.4	0.30645	0.0891738	0.00034326	0.00310229	Kif5b
ENSMUSG00000026150	3122.36	0.366735	0.108748	0.000343842	0.00310572	Mff
ENSMUSG00000015599	1587.63	0.682579	0.223475	0.00034778	0.00313944	Ttbk1
ENSMUSG00000112101	602.824	-0.40595	0.122175	0.000349092	0.00314943	Gm47924
ENSMUSG00000029482	8346.56	-0.321211	0.0941478	0.000352925	0.00318214	Aacs
ENSMUSG00000024654	4963.23	0.495572	0.151968	0.000353257	0.00318326	Asrgl1
ENSMUSG00000027223	5513.57	-0.41578	0.125858	0.000353521	0.00318377	Mapk8ip1
ENSMUSG00000002325	347.238	-0.53553	0.168402	0.000354774	0.00319237	Irf9
ENSMUSG00000038279	3710.92	-0.377729	0.112641	0.000354893	0.00319237	Nop2
ENSMUSG00000055447	1617.45	0.429726	0.130402	0.000355558	0.00319648	Cd47
ENSMUSG00000037490	32.8598	1.4838	0.567042	0.000356515	0.0032032	Slc2a12
ENSMUSG00000048706	140.381	0.691117	0.227354	0.000357601	0.00321108	Lurap1l
ENSMUSG00000034910	548.975	0.438821	0.133695	0.000358476	0.0032157	Pygo1
ENSMUSG00000049339	2700.69	0.349733	0.103503	0.000358536	0.0032157	Retreg2
ENSMUSG00000054423	67.8802	1.53639	0.602868	0.000360917	0.00323517	Cadps
ENSMUSG00000099041	34.3988	1.2117	0.437835	0.000363116	0.00325297	Gm28035
ENSMUSG00000027698	1511.32	0.343506	0.101742	0.000370105	0.00331365	Nceh1
ENSMUSG00000039354	1139.16	0.42942	0.130782	0.000370324	0.00331368	Smarcal1
ENSMUSG00000053141	293.822	-1.02644	0.368857	0.000370625	0.00331444	Ptprt
ENSMUSG00000066152	238.2	0.667368	0.219059	0.000374524	0.00334735	Slc31a2
ENSMUSG00000026687	2034.05	0.408292	0.123687	0.000376581	0.00336377	Aldh9a1
ENSMUSG00000028093	1383.64	-0.370312	0.110884	0.000377454	0.00336804	Acp6
ENSMUSG00000032010	330.502	0.522675	0.164384	0.000377499	0.00336804	Usp2
ENSMUSG00000040297	2851.28	0.328843	0.0969221	0.000378107	0.00337151	Suco
ENSMUSG00000025277	509.914	0.487486	0.151579	0.000378332	0.00337156	Abhd6
ENSMUSG00000036966	953.52	0.42075	0.12783	0.000382202	0.00340407	Spryd3
ENSMUSG00000040502	341.45	0.640273	0.209336	0.000385877	0.0034348	Marchf9
ENSMUSG00000007440	391.758	0.914111	0.320336	0.000389192	0.0034623	Pcdha11
ENSMUSG00000026856	571.664	-0.493786	0.154631	0.000389837	0.00346603	Dolpp1
ENSMUSG00000035934	1189.34	0.601049	0.194571	0.000390601	0.0034708	Pknox2
ENSMUSG00000034006	711.474	-0.552641	0.177165	0.000391068	0.00347294	Slc66a2
ENSMUSG00000068206	1749.41	-0.303561	0.0893378	0.000391475	0.00347454	Pick1
ENSMUSG00000066797	20.9282	-1.68161	0.635302	0.000392802	0.0034843	Zfp648
ENSMUSG00000030854	41.5662	-1.48331	0.56581	0.000393225	0.00348604	Ptpn5
ENSMUSG00000021474	2804.07	-0.359021	0.10759	0.000394915	0.003499	Sfxn1
ENSMUSG00000064120	480.344	-0.562324	0.180264	0.00039933	0.00353607	Mocs1
ENSMUSG00000003863	364.702	0.617583	0.201178	0.000399869	0.00353879	Ppfia3
ENSMUSG00000055733	95.3637	-0.794743	0.272005	0.000400233	0.00353898	Nap1l3
ENSMUSG00000018001	1114.01	-0.340685	0.101604	0.000400582	0.00353898	Cyth3
ENSMUSG00000028233	1781.06	-0.36162	0.108549	0.000400582	0.00353898	Tgs1
ENSMUSG00000055322	1020.79	0.60241	0.195634	0.000402608	0.00355483	Tns1
ENSMUSG00000041891	5512.46	0.325636	0.0970108	0.000404089	0.00356585	Lman1
ENSMUSG00000030536	17361.7	0.507295	0.159804	0.000404624	0.00356851	Iqgap1
ENSMUSG00000027340	2593.3	0.419048	0.128279	0.000408964	0.00360472	Slc23a2
ENSMUSG00000022449	2655.83	-0.377184	0.114067	0.000412533	0.00363409	Adamts20
ENSMUSG00000024911	771.049	-0.443295	0.1372	0.000413851	0.0036436	Fibp
ENSMUSG00000028782	1114.68	0.574025	0.185254	0.000414465	0.00364691	Adgrb2
ENSMUSG00000078546	81.872	0.864075	0.302283	0.000415267	0.00365187	Zfp995
ENSMUSG00000090035	100.655	-1.24322	0.465713	0.000419965	0.00369107	Galnt4
ENSMUSG00000036427	10304.9	0.294629	0.087105	0.000422595	0.00371206	Gpi1
ENSMUSG00000021643	354.998	-0.564634	0.182356	0.00042443	0.00372604	Serf1
ENSMUSG00000042734	884.163	0.586602	0.19062	0.000426535	0.00374238	Ttc9
ENSMUSG00000043439	671.041	0.388357	0.118187	0.000428465	0.00375716	Epop
ENSMUSG00000039062	23.8808	-2.87799	1.31673	0.000432094	0.00378681	Anpep
ENSMUSG00000057137	24.2171	1.72152	0.659874	0.000432757	0.00379045	Tmem140
ENSMUSG00000071757	2682.27	0.504071	0.159526	0.000435749	0.00381449	Zhx2
ENSMUSG00000034674	2865.02	-0.28586	0.0845342	0.000438249	0.00383388	Tdg
ENSMUSG00000032495	49.2433	1.3553	0.520998	0.000438465	0.00383388	Lrrc2
ENSMUSG00000063455	6817.55	0.431036	0.132742	0.000441373	0.00385557	D630045J12Rik
ENSMUSG00000015243	3204.23	1.25954	0.474511	0.000441449	0.00385557	Abca1
ENSMUSG00000068735	7582.91	-1.19778	0.450217	0.000442735	0.0038646	Trp53i11
ENSMUSG00000018481	5256.96	-0.331724	0.0998459	0.000443714	0.00387094	Appbp2
ENSMUSG00000064202	120.261	0.696604	0.235266	0.000447873	0.003905	Spata6l
ENSMUSG00000001482	978.374	0.433314	0.1345	0.000451857	0.0039361	Def8
ENSMUSG00000060519	1405.98	0.872479	0.308439	0.00045219	0.0039361	Tor3a
ENSMUSG00000006720	158.446	-0.605535	0.19951	0.00045221	0.0039361	Zfp184
ENSMUSG00000047910	1125.24	0.45729	0.143113	0.000455245	0.0039585	Pcdhb16
ENSMUSG00000032194	572.999	-0.515284	0.165654	0.000455299	0.0039585	Kank2
ENSMUSG00000064128	436.16	-0.482569	0.152668	0.000458102	0.0039806	Cenpj
ENSMUSG00000025816	942.791	-0.3448	0.104144	0.000458726	0.00398377	Sec61a2
ENSMUSG00000037411	70.1639	1.02741	0.375493	0.000459147	0.00398516	Serpine1
ENSMUSG00000059824	1132.76	0.485689	0.153535	0.000459914	0.00398957	Dbp
ENSMUSG00000045658	49.4843	-1.39977	0.539322	0.000460511	0.00399248	Pid1
ENSMUSG00000026154	353.646	0.546859	0.176721	0.000462409	0.00400668	Sdhaf4
ENSMUSG00000029455	447.833	-0.487257	0.154556	0.000462859	0.00400831	Aldh2
ENSMUSG00000033233	306.043	-0.560047	0.182266	0.000466411	0.0040347	Trim45
ENSMUSG00000047867	165.264	-0.739873	0.254641	0.000466433	0.0040347	Gimap6
ENSMUSG00000060938	9013.26	-0.360484	0.109624	0.000468191	0.00404762	Rpl26
ENSMUSG00000037266	6647.35	0.403979	0.124557	0.000471418	0.00407322	Rsrp1
ENSMUSG00000032641	449.92	0.432336	0.13471	0.000472815	0.00408299	Gpr19
ENSMUSG00000000823	1982.89	-0.390814	0.120332	0.000475356	0.00410262	Zfp512b
ENSMUSG00000028292	1102.74	-0.496764	0.15802	0.000480873	0.00414791	Rars2
ENSMUSG00000044022	476.59	0.463666	0.146258	0.00048142	0.00415028	Pcdhb21
ENSMUSG00000035021	2487.51	-0.334952	0.101363	0.000483906	0.00416937	Baz1a
ENSMUSG00000025978	1288.02	0.360784	0.109908	0.000484332	0.0041707	Rftn2
ENSMUSG00000003348	848.03	-0.399364	0.123529	0.000490961	0.00422541	Mob3a
ENSMUSG00000024299	1364.13	-0.498282	0.159612	0.000493798	0.00424744	Adamts10
ENSMUSG00000056214	723.421	0.418059	0.130188	0.000494643	0.00425232	Pard6g
ENSMUSG00000034993	3402.03	0.352691	0.107286	0.000494921	0.00425233	Vat1
ENSMUSG00000026305	5234.17	0.56053	0.183507	0.00049899	0.00428489	Lrrfip1
ENSMUSG00000039954	4556.13	0.557679	0.182899	0.000512844	0.00440138	Stk32a
ENSMUSG00000050312	816.169	-0.421761	0.132024	0.000513418	0.00440384	Nsun3
ENSMUSG00000004360	361.378	0.625433	0.209884	0.000515386	0.00441825	9330159F19Rik
ENSMUSG00000053799	854.58	0.379657	0.11715	0.000515998	0.00442103	Exoc6
ENSMUSG00000027357	1738.79	0.446251	0.140956	0.00051957	0.00444915	Crls1
ENSMUSG00000095325	163.561	-0.624431	0.209941	0.000520017	0.00445048	Zfp870
ENSMUSG00000021846	888.347	-0.538794	0.176448	0.000531673	0.0045477	Peli2
ENSMUSG00000021548	859.992	-0.377972	0.116963	0.000532753	0.0045544	Ccnh
ENSMUSG00000037058	4979.11	0.31754	0.0962321	0.000533501	0.0045568	Paip2
ENSMUSG00000031506	85.5897	-1.13243	0.431082	0.000533628	0.0045568	Ptpn7
ENSMUSG00000033350	835.576	0.50484	0.163225	0.000535711	0.00457203	Chst2
ENSMUSG00000030051	607.827	-0.381963	0.118502	0.000542656	0.00462873	Aplf
ENSMUSG00000028701	111.463	0.72016	0.250324	0.000544736	0.00464389	Lurap1
ENSMUSG00000032355	3470.27	-0.504987	0.163876	0.000545787	0.00465026	Mlip
ENSMUSG00000047888	6517.1	-0.366946	0.113248	0.00054691	0.00465724	Tnrc6b
ENSMUSG00000047766	712.077	0.46273	0.147817	0.000547823	0.00466243	Lrrc49
ENSMUSG00000025355	277.391	-0.580266	0.193492	0.000549378	0.00467307	Mmp19
ENSMUSG00000059474	1863.02	-0.481523	0.155121	0.000551337	0.00468713	Mbtd1
ENSMUSG00000033762	1681.81	-0.352588	0.108521	0.000554041	0.00470751	Recql4
ENSMUSG00000034484	3670.59	0.284602	0.085695	0.000554654	0.00470862	Snx2
ENSMUSG00000079215	6406.34	0.30068	0.0909594	0.000554787	0.00470862	Zfp664
ENSMUSG00000020220	1585.66	-0.441006	0.140051	0.000558499	0.0047375	Vps13d
ENSMUSG00000115423	420.295	0.477773	0.153872	0.000564718	0.00478718
ENSMUSG00000025931	1780.82	0.356818	0.11026	0.000564979	0.00478718	Paqr8
ENSMUSG00000041420	257.465	0.737489	0.259105	0.000567422	0.00480522	Meis3
ENSMUSG00000021253	845.806	0.424242	0.134225	0.000570073	0.004825	Tgfb3
ENSMUSG00000116207	652.875	-0.821544	0.296344	0.000573968	0.00485528	Nnt
ENSMUSG00000031841	34.9587	1.74978	0.729036	0.000575015	0.00486146	Cdh13
ENSMUSG00000052917	1015.46	-0.351101	0.108373	0.00057698	0.00487538	Senp7
ENSMUSG00000035234	436.745	-0.426727	0.135414	0.000577962	0.00488099	Abraxas1
ENSMUSG00000041439	4858.06	0.462497	0.148409	0.00057931	0.00488968	Mfsd6
ENSMUSG00000047945	6011.18	-0.351066	0.108462	0.00058043	0.00489644	Marcksl1
ENSMUSG00000063605	226.167	-0.598266	0.201692	0.000581611	0.0049037	Ccdc102a
ENSMUSG00000040867	242.454	-0.666448	0.229911	0.000582183	0.00490583	Begain
ENSMUSG00000061032	4931.34	-0.28052	0.0848222	0.000583716	0.00491604	Rrp1
ENSMUSG00000061518	6523.1	0.329348	0.101182	0.000595782	0.00501491	Cox5b
ENSMUSG00000026455	775.322	0.389725	0.122298	0.000603232	0.00507435	Klhl12
ENSMUSG00000022199	2460.3	-0.31594	0.0968203	0.000603506	0.00507435	Slc22a17
ENSMUSG00000042178	1628.59	-0.370205	0.116233	0.00060967	0.00512337	Armc5
ENSMUSG00000036281	1135.65	-0.445465	0.143093	0.000615006	0.00516538	Snapc4
ENSMUSG00000041645	3129.99	-0.306218	0.0937418	0.000616071	0.00517122	Ddx24
ENSMUSG00000035597	1659.78	-0.411037	0.130518	0.00061686	0.00517122	Prpf39
ENSMUSG00000054793	4828.42	0.270021	0.081726	0.000616875	0.00517122	Cadm4
ENSMUSG00000020695	66.0884	-1.11359	0.432977	0.000617051	0.00517122	Mrc2
ENSMUSG00000038248	207.466	0.590705	0.199859	0.000617517	0.00517229	Sobp
ENSMUSG00000024304	5237.25	0.317177	0.097636	0.000618983	0.00518174	Cdh2
ENSMUSG00000029304	95.5466	-0.993409	0.376332	0.000620171	0.00518619	Spp1
ENSMUSG00000055302	13832.2	-0.287251	0.0875979	0.00062019	0.00518619	Mrfap1
ENSMUSG00000001687	4608.91	0.333342	0.104546	0.000620674	0.0051874	Ubl3
ENSMUSG00000038141	4422.53	-0.32662	0.100675	0.000621058	0.00518778	Tmem181a
ENSMUSG00000021003	715.416	-0.424915	0.135598	0.000622847	0.00519816	Galc
ENSMUSG00000096472	638.047	0.454138	0.146318	0.000622979	0.00519816	Cdkn2d
ENSMUSG00000004665	216.028	0.574336	0.193364	0.000625182	0.00521366	Cnn2
ENSMUSG00000042200	105.517	-0.715111	0.252983	0.000625517	0.00521366	Cdrt4
ENSMUSG00000020785	74.9408	0.899506	0.332281	0.000629376	0.00524297	Camkk1
ENSMUSG00000000942	603.116	0.450761	0.145233	0.000631239	0.00525564	Hoxa4
ENSMUSG00000064252	4.23589	-0.2529	0.489518	0.0006319	0.00525829	Olfr329
ENSMUSG00000104713	114.484	0.683788	0.238822	0.000635166	0.0052826	Gbp6
ENSMUSG00000002052	13196.2	-0.309095	0.0950358	0.0006378	0.00530162	Supt6
ENSMUSG00000003814	11317.1	-0.482519	0.156676	0.000640069	0.00531761	Calr
ENSMUSG00000070576	320.181	-0.470651	0.153106	0.000640521	0.00531848	Mn1
ENSMUSG00000046387	649.339	0.501015	0.164945	0.000642758	0.00533416	Pcdhb17
ENSMUSG00000034949	625.614	0.624361	0.214573	0.000644866	0.00534622	Zfr2
ENSMUSG00000062210	1504.63	0.469737	0.152733	0.000644909	0.00534622	Tnfaip8
ENSMUSG00000058076	3040.9	0.325439	0.10054	0.000645275	0.00534636	Sdhc
ENSMUSG00000029673	3541.86	-0.402809	0.128018	0.00064738	0.00536091	Auts2
ENSMUSG00000018411	7994	0.463315	0.149891	0.000649721	0.00537739	Mapt
ENSMUSG00000000976	1992.15	-0.300087	0.092261	0.000652541	0.00539781	Heatr6
ENSMUSG00000026207	773.008	0.665261	0.232474	0.000659266	0.0054505	Speg
ENSMUSG00000022150	3882.35	0.346834	0.109089	0.000660159	0.00545122	Dab2
ENSMUSG00000034525	4399.16	-0.36784	0.117123	0.000660281	0.00545122	Ice1
ENSMUSG00000038538	2992.71	-0.322592	0.0999031	0.00066042	0.00545122	Ubn2
ENSMUSG00000007039	1486.87	-0.463455	0.150988	0.000662863	0.00546844	Ddah2
ENSMUSG00000039835	137.296	0.601569	0.205722	0.000663954	0.0054745	Nhsl1
ENSMUSG00000019710	1339.61	-0.353864	0.11082	0.000666827	0.00549523	Mrpl24
ENSMUSG00000058267	876.311	0.385795	0.122225	0.000667372	0.00549676	Mrps14
ENSMUSG00000046718	23.6304	1.57145	0.640748	0.000668892	0.00550556	Bst2
ENSMUSG00000027618	903.178	0.374195	0.117587	0.000669158	0.00550556	Nfs1
ENSMUSG00000037145	4.07101	-0.252768	0.489231	0.000670169	0.00551092	Lypd8l
ENSMUSG00000018102	455.217	0.569466	0.192929	0.000672309	0.00552555	H2bc4
ENSMUSG00000040123	871.856	-0.351448	0.110011	0.000672737	0.00552611	Zmym5
ENSMUSG00000026155	2353.88	0.294943	0.090636	0.000678165	0.00556771	Smap1
ENSMUSG00000028977	18.5382	1.90257	0.795065	0.000682934	0.00560386	Casz1
ENSMUSG00000022864	1381.22	-0.4173	0.134206	0.000683602	0.00560454	D16Ertd472e
ENSMUSG00000102692	662.048	-0.380183	0.120293	0.000683747	0.00560454	Dchs2
ENSMUSG00000036291	852.62	-0.490328	0.16186	0.000685287	0.00561415	Ap5m1
ENSMUSG00000032265	967.198	-0.609929	0.210507	0.000686423	0.00562045	Tent5a
ENSMUSG00000021144	3888.44	-0.319551	0.0992266	0.000690145	0.00564538	Mta1
ENSMUSG00000037653	93.0858	0.906245	0.341944	0.000690204	0.00564538	Kctd8
ENSMUSG00000021139	316.88	-0.504576	0.167745	0.000691859	0.0056559	Gm20498
ENSMUSG00000073639	4935.95	0.30969	0.0957077	0.000692809	0.00566065	Rab18
ENSMUSG00000041375	1217.56	-0.387956	0.123416	0.000693745	0.00566527	Ccdc9
ENSMUSG00000030162	13.8957	1.96317	0.82671	0.000694597	0.00566921	Olr1
ENSMUSG00000028187	1233.27	-0.326391	0.101701	0.00069619	0.00567793	Rpf1
ENSMUSG00000032827	938.877	-0.466755	0.152991	0.000696609	0.00567793	Ppp1r9a
ENSMUSG00000018923	584.238	-0.433575	0.140426	0.000696777	0.00567793	Med11
ENSMUSG00000056596	246.162	0.747965	0.270082	0.000698993	0.00569186	Trnp1
ENSMUSG00000063146	4619.96	-0.258651	0.0788964	0.000699505	0.00569186	Clip2
ENSMUSG00000020137	1247.71	0.385895	0.12262	0.0006996	0.00569186	Thap2
ENSMUSG00000009647	575.339	0.423658	0.1368	0.000702863	0.00571538	Mcu
ENSMUSG00000032268	731.662	0.539626	0.18192	0.000704657	0.00572565	Tmprss5
ENSMUSG00000028957	852.736	-0.548523	0.185708	0.000704873	0.00572565	Per3
ENSMUSG00000026353	4076.07	0.302017	0.0936782	0.000706466	0.00573555	Ubxn4
ENSMUSG00000025665	325.036	-0.650818	0.228834	0.000706918	0.00573618	Rps6ka6
ENSMUSG00000078851	735.209	-0.712763	0.255703	0.00070879	0.00574833	H2aw
ENSMUSG00000028456	708.658	0.580432	0.198569	0.000709875	0.00575408	Unc13b
ENSMUSG00000038085	82.397	0.957466	0.364931	0.000710323	0.00575467	Cnbd2
ENSMUSG00000042156	830.767	-0.353568	0.111441	0.000714783	0.00578774	Dzip1
ENSMUSG00000022043	9296.74	-0.569551	0.195186	0.000717955	0.00581035	Trim35
ENSMUSG00000025792	1440.06	0.556902	0.189403	0.000721689	0.00583749	Slc25a10
ENSMUSG00000034248	1095.39	-0.41613	0.13442	0.000723439	0.00584856	Slc25a37
ENSMUSG00000029162	195.962	-0.64133	0.22527	0.000730125	0.00589951	Khk
ENSMUSG00000026482	649.441	0.424614	0.137493	0.000731324	0.00590454	Rgl1
ENSMUSG00000059493	299.728	0.538044	0.182125	0.000731788	0.00590454	Nhs
ENSMUSG00000040606	961.655	0.415376	0.13398	0.000731904	0.00590454	Kazn
ENSMUSG00000026888	830.416	0.750107	0.272825	0.000733518	0.00591445	Grb14
ENSMUSG00000035847	2891.32	0.309712	0.0963196	0.000735753	0.00592935	Ids
ENSMUSG00000029650	179.311	0.825965	0.307353	0.000737936	0.00594139	Slc46a3
ENSMUSG00000041852	6655.33	-0.299193	0.0929124	0.000738022	0.00594139	Tcf20
ENSMUSG00000044734	3214.2	0.542198	0.183904	0.000744968	0.00599416	Serpinb1a
ENSMUSG00000020834	756.965	-0.345875	0.109323	0.000761092	0.00612068	Dhrs13
ENSMUSG00000032850	1202.61	0.390023	0.125072	0.000762034	0.00612504	Rnft2
ENSMUSG00000031575	2521.49	-0.321755	0.10096	0.000763721	0.00613538	Ash2l
ENSMUSG00000037410	1062.49	-0.379104	0.121205	0.000766531	0.00615474	Tbc1d2b
ENSMUSG00000021193	3905.67	-0.389873	0.125287	0.000769746	0.00617731	Pitrm1
ENSMUSG00000113069	505.62	0.46699	0.154501	0.000771746	0.00619012	Gm48541
ENSMUSG00000053414	1453.88	0.395045	0.127318	0.00077884	0.00624376	Hunk
ENSMUSG00000027425	2689.87	0.339314	0.107306	0.000779518	0.00624592	Kat14
ENSMUSG00000058706	1675.92	-0.330991	0.104394	0.000784971	0.00628579	0610030E20Rik
ENSMUSG00000071350	342.623	-0.48919	0.163798	0.000785313	0.00628579	Setdb2
ENSMUSG00000020978	2333.44	-0.292292	0.0910139	0.000790873	0.00632699	Klhdc2
ENSMUSG00000021916	608.949	-0.383565	0.123385	0.000791618	0.00632964	Glt8d1
ENSMUSG00000020982	2483.3	-0.342603	0.108859	0.000797793	0.00637569	Nemf
ENSMUSG00000092060	1170.8	-0.396717	0.128354	0.000801175	0.00639938	Bend4
ENSMUSG00000031221	1607.74	-0.33341	0.105476	0.00080502	0.00642674	Igbp1
ENSMUSG00000028277	3239.54	-0.297949	0.0928798	0.000806283	0.00643347	Ube2j1
ENSMUSG00000034088	14304.5	0.275595	0.0855737	0.000812626	0.00648071	Hdlbp
ENSMUSG00000031949	320.196	-0.444202	0.146694	0.000817604	0.00651702	Adat1
ENSMUSG00000021180	448.983	-0.481364	0.161462	0.000822271	0.00655082	Rps6ka5
ENSMUSG00000027070	196.919	-0.7104	0.259489	0.000827375	0.00658805	Lrp2
ENSMUSG00000030505	1804.87	-0.27812	0.0866594	0.000830684	0.00661097	Prmt3
ENSMUSG00000118588	20.0027	1.69601	0.724228	0.000832341	0.00662072
ENSMUSG00000020547	4400.84	-0.275744	0.0858963	0.000833725	0.00662829	Bzw2
ENSMUSG00000029821	388.599	0.494775	0.166982	0.000838119	0.00665976	Gsdme
ENSMUSG00000066877	1943.24	-0.307052	0.0966462	0.000839011	0.0066634	Nck2
ENSMUSG00000020231	1184	0.339952	0.10818	0.000843214	0.00669331	Dip2a
ENSMUSG00000052423	1224.49	0.420841	0.13801	0.000844438	0.0066989	B4galt3
ENSMUSG00000028952	371.005	-0.48939	0.165081	0.000844792	0.0066989	Zbtb48
ENSMUSG00000034412	1470.03	0.380025	0.121368	0.000845576	0.00670165	Tbc1d10a
ENSMUSG00000034730	473.587	2.14569	0.985195	0.000847583	0.00671408	Adgrb1
ENSMUSG00000027358	56.7825	1.43747	0.611024	0.000848117	0.00671485	Bmp2
ENSMUSG00000022053	5.82071	3.88395	1.66039	0.000855259	0.00676789	Ebf2
ENSMUSG00000057530	2383.96	0.359265	0.115847	0.00085656	0.00677469	Ece1
ENSMUSG00000033540	92.3869	-0.741388	0.274751	0.000857884	0.00678166	Idua
ENSMUSG00000060206	3448.55	0.276607	0.0863682	0.000859277	0.0067861	Zfp462
ENSMUSG00000020310	35.7905	1.46221	0.623638	0.00085933	0.0067861	Madcam1
ENSMUSG00000042097	1039.42	-0.34051	0.108748	0.000862091	0.00680439	Zfp239
ENSMUSG00000031176	1614.72	0.373822	0.12081	0.000871408	0.00687375	Dynlt3
ENSMUSG00000046449	228.636	0.542753	0.187578	0.000871775	0.00687375	Nexmif
ENSMUSG00000017291	10483.6	-0.266808	0.0832921	0.000876774	0.00690961	Taok1
ENSMUSG00000033732	6809.77	-0.250965	0.0779847	0.000878216	0.00691741	Sf3b3
ENSMUSG00000004151	6742.09	-0.248089	0.0770414	0.000883332	0.00695414	Etv1
ENSMUSG00000027452	432.246	0.417147	0.137282	0.000886911	0.00697873	Acss1
ENSMUSG00000089945	512.754	-0.445302	0.148521	0.000892408	0.00701839	Pakap
ENSMUSG00000031906	35.8211	1.14189	0.46571	0.000893478	0.0070232	Smpd3
ENSMUSG00000070509	898.562	0.349121	0.111256	0.000897528	0.00705141	Rgma
ENSMUSG00000026827	2190.38	-0.517382	0.177943	0.000903392	0.00709385	Gpd2
ENSMUSG00000041341	2618.2	-0.341278	0.109688	0.000905658	0.00710591	Atg2b
ENSMUSG00000075330	37.734	1.06482	0.429692	0.000905856	0.00710591	A930003A15Rik
ENSMUSG00000024404	3359.64	0.359586	0.116059	0.000912186	0.00715191	Riok3
ENSMUSG00000047909	908.99	-0.328627	0.105083	0.000918878	0.0072007	Ankrd16
ENSMUSG00000068580	836.546	-0.383796	0.125291	0.000919714	0.00720253	Zfyve19
ENSMUSG00000003199	1835.02	-0.283544	0.0893526	0.000920052	0.00720253	Mpnd
ENSMUSG00000043051	171.795	-0.581967	0.205696	0.000920581	0.00720299	Disc1
ENSMUSG00000023206	64.0578	0.890237	0.349208	0.000921329	0.00720517	Il15ra
ENSMUSG00000041649	40.7569	1.14202	0.473001	0.000922353	0.0072095	Klf8
ENSMUSG00000068854	459.661	0.474852	0.160654	0.000926874	0.00723992	H2bc21
ENSMUSG00000028047	150.692	-0.673842	0.246663	0.00092719	0.00723992	Thbs3
ENSMUSG00000031398	1177.94	-0.417212	0.138269	0.000935607	0.00730193	Plxna3
ENSMUSG00000028070	1319.82	-0.316519	0.101069	0.000938828	0.00732334	Naxe
ENSMUSG00000047221	397.304	-0.463056	0.156705	0.000945305	0.00737011	Fam185a
ENSMUSG00000001120	503.162	0.49039	0.167242	0.000947227	0.00738134	Pcbp3
ENSMUSG00000020132	2335.62	0.326749	0.104646	0.000949223	0.00739314	Rab21
ENSMUSG00000010175	723.057	0.503384	0.172733	0.0009517	0.00740867	Prox1
ENSMUSG00000061859	90.3754	-0.766901	0.291458	0.000952487	0.00741103	Patj
ENSMUSG00000048503	96.3626	0.685781	0.252664	0.000957402	0.00744549	Tlcd5
ENSMUSG00000038253	583.22	0.522031	0.180647	0.000959419	0.00745739	Hoxa5
ENSMUSG00000041911	82.178	-0.883441	0.348912	0.000961089	0.00746659	Dlx1
ENSMUSG00000020628	1337.16	-0.438718	0.146977	0.000965299	0.00749446	Trappc12
ENSMUSG00000020658	631.346	0.652719	0.237854	0.000965655	0.00749446	Efr3b
ENSMUSG00000040035	42.6289	1.10059	0.451375	0.000968679	0.00751413	Disp2
ENSMUSG00000046699	28.6051	-1.13851	0.474018	0.000970323	0.00752307	Slitrk4
ENSMUSG00000054226	1460.37	-0.296646	0.0952438	0.000974779	0.0075538	Tprkb
ENSMUSG00000029084	20.2084	-1.43314	0.62303	0.000977574	0.00756832	Cd38
ENSMUSG00000093877	6.39862	3.24272	1.4458	0.000977709	0.00756832	Olfr1348
ENSMUSG00000037278	3277.48	-0.359072	0.116885	0.000978135	0.00756832	Tmem97
ENSMUSG00000047773	10.0839	2.14346	0.933807	0.000978977	0.00757102	Ankfn1
ENSMUSG00000027433	5820.35	0.353723	0.114722	0.000981434	0.00758619	Xrn2
ENSMUSG00000031561	4475.46	-0.615442	0.222322	0.000982737	0.00759244	Tenm3
ENSMUSG00000068328	4085.62	-0.286406	0.0909104	0.00098766	0.00762663	Aup1
ENSMUSG00000018347	402.149	-0.396057	0.13095	0.000988383	0.00762836	Zkscan6
ENSMUSG00000021360	27.0024	1.47743	0.649123	0.000990596	0.00764159	Gcnt2
ENSMUSG00000061104	2222.36	-0.412717	0.137382	0.000994222	0.00766366	Sap18b
ENSMUSG00000022999	732.713	-0.453236	0.153265	0.000994456	0.00766366	Lmbr1l
ENSMUSG00000028876	35.409	1.34192	0.586045	0.00100474	0.00773666	Epha10
ENSMUSG00000044364	4.00966	0.233734	0.460272	0.00100494	0.00773666	Tmem74b
ENSMUSG00000011877	10024.2	-0.246008	0.0774761	0.00101292	0.00779086	Git1
ENSMUSG00000016028	27.7396	1.46043	0.649073	0.00101299	0.00779086	Celsr1
ENSMUSG00000051675	1679.75	-0.303093	0.0970214	0.00101822	0.00782714	Trim32
ENSMUSG00000043923	519.41	-0.397749	0.131928	0.00102276	0.00785812	Ccdc84
ENSMUSG00000017832	8.12473	-2.28744	1.01194	0.00102356	0.00786027	Hspb9
ENSMUSG00000078429	7814.39	0.305649	0.0979072	0.00102721	0.00788435	Ctdsp2
ENSMUSG00000025059	702.227	0.384013	0.126671	0.00102812	0.00788743	Gk
ENSMUSG00000040669	2641.98	-0.358658	0.11728	0.00103065	0.00790284	Phc1
[truncated: 33,683 more rows]
