# Supplementary material for: Transcriptional and metabolic effects of aspartate-glutamate carrier isoform 1 (AGC1) downregulation in mouse oligodendrocyte precursor cells (OPCs)
Source: Cell Mol Biol Lett. 2024 Mar 29;29:44. doi: 10.1186/s11658-024-00563-z (PMC10979587; doi:10.1186/s11658-024-00563-z)
Supplement: Supplementary file 3 — Additional file 3: Overall results of splicing analysis. [file 11658_2024_563_MOESM3_ESM.xlsx]

## Sheet: wt-kd.deltapsi
gene_id	lsv_id	lsv_type	mean_dpsi_per_lsv_junction	probability_changing	probability_non_changing	wt_mean_psi	kd_mean_psi	num_junctions	num_exons	junctions_coords	ir_coords
ENSMUSG00000022801.13	ENSMUSG00000022801.13:s:32994948-32995011	s|1e1.1o1|1e2.1o1|2e1.1o1	0.0829;-0.1040;0.0003	1.516e-02;3.561e-02;4.934e-21	1.099e-01;6.038e-02;9.865e-01	0.6263;0.3602;0.0100	0.7292;0.2449;0.0281	3	3	32994996-32995806;32994996-32997382;32995011-32995806
ENSMUSG00000004936.8	ENSMUSG00000004936.8:t:64193702-64193826	t|1e1.1o1|1e2.1o1|1e3.1o1	-0.0048;0.0046;0.0000	5.969e-21;5.810e-21;4.857e-21	8.565e-01;8.606e-01;1.000e+00	0.9762;0.0233;0.0005	0.9699;0.0297;0.0004	3	4	64193826-64204431;64193826-64202263;64193826-64195584
ENSMUSG00000030556.13	ENSMUSG00000030556.13:t:67545366-67545468	t|1e1.1o1|1e2.1o1	0.0030;-0.0030	1.150e-05;1.150e-05	6.252e-01;6.252e-01	0.0893;0.9107	0.0961;0.9039	2	3	67545468-67617993;67545468-67559858
ENSMUSG00000058881.13	ENSMUSG00000058881.13:s:82993070-82993189	s|1e1.1o1|1e2.1o1	0.0000;-0.0000	4.857e-21;4.857e-21	1.000e+00;1.000e+00	0.9983;0.0017	0.9984;0.0016	2	3	82993189-82994470;82993189-83001273
ENSMUSG00000061479.15	ENSMUSG00000061479.15:s:27194464-27195760	s|1e1.1o1|1e2.1o1	0.0000;0.0000	4.857e-21;4.857e-21	1.000e+00;1.000e+00	0.0039;0.9961	0.0019;0.9981	2	3	27194204-27195444;27193042-27195444
ENSMUSG00000062604.11	ENSMUSG00000062604.11:t:na-23543727	t|1e1.1o1|1e2.1o1	-0.0388;0.0388	7.024e-02;7.024e-02	1.550e-01;1.550e-01	0.3331;0.6669	0.2409;0.7591	2	3	23543727-23543758;23543727-23543756
ENSMUSG00000032562.13	ENSMUSG00000032562.13:t:107620420-107620948	t|1e1.1o1|1e2.1o1|1e3.1o1	0.0000;0.0000;0.0000	4.857e-21;4.857e-21;4.857e-21	1.000e+00;1.000e+00;1.000e+00	0.9997;0.0001;0.0001	0.9998;0.0001;0.0001	3	4	107620462-107635100;107620462-107634399;107620462-107626504
ENSMUSG00000030180.15	ENSMUSG00000030180.15:s:120431813-120432223	s|1e1.1o1|1e2.1o1|i	0.0198;-0.0226;0.0035	2.189e-05;3.832e-06;5.691e-21	4.809e-01;4.740e-01;8.003e-01	0.6411;0.2987;0.0604	0.6717;0.2598;0.0639	2	3	120432223-120438444;120432223-120438987;120432224-120438443	120432224-120438443
ENSMUSG00000031511.16	ENSMUSG00000031511.16:t:11785713-11786215	t|1e1.1o1|1e2.1o1|1e3.1o1	-0.0000;0.0001;-0.0000	4.857e-21;4.884e-21;4.859e-21	1.000e+00;9.952e-01;9.998e-01	0.0066;0.9850;0.0089	0.0010;0.9981;0.0010	3	4	11758517-11785713;11782655-11785713;11782932-11785713
ENSMUSG00000056749.7	ENSMUSG00000056749.7:t:52967209-52969021	t|1e1.1o1|1e2.1o1|1e3.1o1|i	-0.0433;0.0137;0.0101;0.0000	6.714e-06;7.606e-21;7.481e-21;4.465e-21	3.438e-01;6.824e-01;6.719e-01;9.976e-01	0.9195;0.0151;0.0479;0.0185	0.8563;0.0510;0.0675;0.0207	3	4	52969021-52980861;52969021-52978315;52969021-52977647;52969022-52980860	52969022-52980860
ENSMUSG00000031446.14	ENSMUSG00000031446.14:t:13122807-13122880	t|1e1.1o1|1e2.1o1	-0.0358;0.0358	1.318e-20;1.223e-20	5.245e-01;5.245e-01	0.0636;0.9364	0.0183;0.9817	2	3	13106309-13122807;13121746-13122807
ENSMUSG00000044712.15	ENSMUSG00000044712.15:s:73337510-73337568	s|1e1.1o1|1e2.1o1	-0.0760;0.0760	1.124e-01;1.124e-01	1.007e-01;1.007e-01	0.2584;0.7416	0.1489;0.8511	2	3	73337568-73339874;73337568-73341408
ENSMUSG00000021715.12	ENSMUSG00000021715.12:s:104796410-104796443	s|1e1.1o2|1e1.2o2	0.0148;-0.0148	1.159e-08;1.159e-08	6.403e-01;6.403e-01	0.0736;0.9264	0.0983;0.9017	2	2	104792659-104796410;104792650-104796410
ENSMUSG00000027185.15	ENSMUSG00000027185.15:s:103761049-103761270	s|1e1.1o1|1e2.1o1|1e3.1o1	-0.0326;-0.0000;0.0370	2.650e-07;4.857e-21;2.458e-07	4.210e-01;1.000e+00;3.983e-01	0.9575;0.0034;0.0413	0.9119;0.0008;0.0872	3	4	103757793-103761049;103757260-103761049;103754230-103761049
ENSMUSG00000032570.17	ENSMUSG00000032570.17:t:105461017-105461078	t|1e1.1o1|1e2.1o1	-0.0000;0.0000	4.870e-21;6.990e-21	9.979e-01;9.979e-01	0.0131;0.9869	0.0092;0.9908	2	3	105461078-105466583;105461078-105464626
ENSMUSG00000022440.9	ENSMUSG00000022440.9:s:78527228-78527468	s|1e1.1o1|1e2.1o1	0.0460;-0.0460	3.038e-04;3.038e-04	3.036e-01;3.036e-01	0.7586;0.2414	0.8215;0.1785	2	3	78525398-78527228;78525187-78527228
ENSMUSG00000051184.7	ENSMUSG00000051184.7:t:5017437-5018488	t|1e1.1o1|1e2.1o1|1e3.1o1	-0.0127;0.0019;0.0010	1.490e-09;5.265e-21;5.209e-21	6.601e-01;9.332e-01;9.427e-01	0.9671;0.0121;0.0185	0.9469;0.0298;0.0277	3	4	5015560-5017437;5015888-5017437;5017044-5017437
ENSMUSG00000036678.8	ENSMUSG00000036678.8:s:102344207-102344232	s|1e1.1o1|i	0.0000;0.0000	4.452e-21;4.452e-21	1.000e+00;1.000e+00	0.0006;0.9994	0.0005;0.9995	1	2	102344135-102344207;102344136-102344206	102344136-102344206
ENSMUSG00000036339.18	ENSMUSG00000036339.18:s:48477515-48477694	s|1e1.1o1|1e2.1o1	-0.0005;0.0005	1.196e-06;1.196e-06	9.794e-01;9.794e-01	0.9953;0.0047	0.9892;0.0108	2	3	48477694-48480304;48477694-48486741
ENSMUSG00000116048.1	ENSMUSG00000116048.1:t:93491157-93491277	t|1e1.1o2|1e2.1o1	0.0000;0.0000	4.857e-21;4.857e-21	1.000e+00;1.000e+00	0.0043;0.9957	0.0023;0.9977	2	3	93479068-93491157;93489154-93491157
ENSMUSG00000023055.10	ENSMUSG00000023055.10:s:102708546-102708652	s|1e1.1o1|1e2.1o1	0.0000;-0.0000	4.857e-21;4.857e-21	1.000e+00;1.000e+00	0.0005;0.9995	0.0144;0.9856	2	3	102708352-102708546;102707546-102708546
ENSMUSG00000026632.17	ENSMUSG00000026632.17:s:191058781-191059441	s|1e1.1o1|1e2.1o1	-0.0026;0.0026	3.095e-07;3.095e-07	9.078e-01;9.078e-01	0.0181;0.9819	0.0042;0.9958	2	3	191058024-191058827;191056425-191058827
ENSMUSG00000030279.15	ENSMUSG00000030279.15:s:143027313-143029246	s|1e1.1o1|1e2.1o1|i	0.0339;-0.0033;-0.0322	4.125e-02;6.313e-03;2.123e-02	2.076e-01;3.562e-01;2.551e-01	0.6106;0.2260;0.1613	0.6693;0.2077;0.1122	2	3	143020374-143029160;143018073-143029160;143021848-143027312	143021848-143027312
ENSMUSG00000078656.11	ENSMUSG00000078656.11:t:101256878-101256953	t|1e1.1o1|1e2.1o1	0.0000;-0.0000	4.857e-21;4.857e-21	1.000e+00;1.000e+00	0.0150;0.9850	0.0200;0.9800	2	3	101254996-101256878;101256097-101256878
ENSMUSG00000019054.13	ENSMUSG00000019054.13:s:136962845-136963131	s|1e1.1o1|1e2.1o1	0.0000;0.0000	4.857e-21;4.857e-21	1.000e+00;1.000e+00	0.0071;0.9929	0.0056;0.9944	2	3	136963131-136964209;136963131-136965093
ENSMUSG00000032595.10	ENSMUSG00000032595.10:t:107996881-107997157	t|1e1.1o1|1e2.1o1	0.0000;-0.0000	2.669e-10;4.340e-10	9.969e-01;9.969e-01	0.0047;0.9953	0.0060;0.9940	2	3	107996331-107996881;107996800-107996881
ENSMUSG00000021033.11	ENSMUSG00000021033.11:t:87161475-87161553	t|1e1.2o2|1e2.1o1	0.0124;-0.0124	7.417e-21;3.171e-13	7.159e-01;7.159e-01	0.0057;0.9943	0.0503;0.9497	2	3	87159720-87161475;87160175-87161475
ENSMUSG00000007458.14	ENSMUSG00000007458.14:s:122313259-122313425	s|1e1.1o1|i	0.0000;-0.0000	4.452e-21;4.452e-21	9.999e-01;9.999e-01	0.9705;0.0295	0.9765;0.0235	1	2	122313425-122315057;122313426-122315056	122313426-122315056
ENSMUSG00000018820.13	ENSMUSG00000018820.13:s:42184118-42184828	s|1e1.1o1|1e2.1o1	0.0000;-0.0000	4.857e-21;4.857e-21	1.000e+00;1.000e+00	0.0012;0.9988	0.0075;0.9925	2	3	42184189-42185620;42184189-42185805
ENSMUSG00000029502.14	ENSMUSG00000029502.14:s:110220782-110220943	s|1e1.1o2|1e1.2o2	0.0000;-0.0000	4.866e-21;4.867e-21	9.985e-01;9.985e-01	0.9755;0.0245	0.9816;0.0184	2	2	110220943-110221624;110220943-110221627
ENSMUSG00000024293.16	ENSMUSG00000024293.16:t:10588439-10588550	t|1e1.1o1|1e2.1o1|1e3.1o2|1e3.2o2	0.0084;0.0173;-0.0035;-0.0319	5.662e-07;9.506e-04;5.475e-06;1.589e-02	7.374e-01;4.372e-01;6.881e-01;2.961e-01	0.0180;0.1108;0.0328;0.8252	0.0466;0.1398;0.0319;0.7760	4	4	10588550-10610026;10588550-10596339;10588550-10595676;10588550-10593746
ENSMUSG00000015748.13	ENSMUSG00000015748.13:s:95835354-95835525	s|1e1.1o1|1e2.1o1	-0.0000;0.0000	4.857e-21;4.857e-21	1.000e+00;1.000e+00	0.9990;0.0010	0.9863;0.0137	2	3	95834202-95835354;95832622-95835354
ENSMUSG00000066621.12	ENSMUSG00000066621.12:t:144207394-144207549	t|1e1.1o1|1e2.1o1	0.0000;0.0000	4.857e-21;4.857e-21	1.000e+00;1.000e+00	0.9997;0.0003	0.9996;0.0004	2	3	144207549-144208595;144207549-144207707
ENSMUSG00000001700.10	ENSMUSG00000001700.10:t:56469267-56469652	t|1e1.1o1|1e2.1o1|1e3.1o1	0.0000;0.0000;0.0000	4.857e-21;4.857e-21;4.857e-21	1.000e+00;1.000e+00;1.000e+00	0.0009;0.0009;0.9983	0.0007;0.0007;0.9986	3	4	56400575-56469533;56419325-56469533;56432357-56469533
ENSMUSG00000039943.16	ENSMUSG00000039943.16:s:135741830-135742838	s|1e1.1o1|1e2.1o1	0.0058;-0.0058	5.993e-04;5.993e-04	6.540e-01;6.540e-01	0.9623;0.0377	0.9746;0.0254	2	3	135741887-135805549;135741887-135877383
ENSMUSG00000025006.18	ENSMUSG00000025006.18:s:40363202-40363265	s|1e1.1o1|1e2.1o1	0.0000;-0.0000	4.857e-21;4.857e-21	1.000e+00;1.000e+00	0.0038;0.9962	0.0090;0.9910	2	3	40361503-40363202;40352565-40363202
ENSMUSG00000022228.14	ENSMUSG00000022228.14:t:21447786-21447894	t|1e1.1o1|1e2.1o1	-0.0501;0.0501	1.069e-02;1.069e-02	2.238e-01;2.238e-01	0.1620;0.8380	0.0861;0.9139	2	3	21447894-21449441;21447894-21448167
ENSMUSG00000041264.16	ENSMUSG00000041264.16:t:149188345-149188473	t|1e1.1o1|1e2.1o2|1e2.2o2	-0.0389;0.0000;0.0356	3.246e-03;4.857e-21;2.537e-03	2.806e-01;1.000e+00;2.981e-01	0.7552;0.0012;0.2435	0.6967;0.0048;0.2962	3	3	149184806-149188345;149187834-149188345;149187876-149188345
ENSMUSG00000078684.8	ENSMUSG00000078684.8:t:88820048-88821799	t|1e2.1o1|2e1.1o9|3e1.2o9|4e1.3o9|5e1.4o9|6e1.5o9|7e1.6o9|8e1.7o9	0.0048;-0.0012;-0.0002;-0.0046;0.0072;-0.0117;0.0223;-0.0001	4.504e-12;5.130e-21;4.913e-21;6.156e-21;5.975e-21;1.865e-09;8.963e-21;4.884e-21	7.030e-01;9.587e-01;9.912e-01;8.051e-01;7.832e-01;6.350e-01;6.032e-01;9.956e-01	0.2875;0.0378;0.0287;0.0620;0.0607;0.4082;0.0814;0.0300	0.2931;0.0120;0.0257;0.0549;0.0889;0.3918;0.1071;0.0261	8	3	88819786-88820048;88816145-88820184;88816526-88820565;88816599-88820638;88816708-88820747;88817097-88821136;88817308-88821347;88817689-88821728
ENSMUSG00000025086.13	ENSMUSG00000025086.13:s:57472699-57472780	s|1e1.1o1|i	0.0000;-0.0000	4.452e-21;4.452e-21	1.000e+00;1.000e+00	0.9884;0.0116	0.9988;0.0012	1	2	57472780-57483581;57472781-57483580	57472781-57483580
ENSMUSG00000020124.10	ENSMUSG00000020124.10:s:123168227-123168372	s|1e1.1o1|1e2.1o1	-0.0004;0.0004	4.949e-21;4.939e-21	9.855e-01;9.855e-01	0.9910;0.0090	0.9712;0.0288	2	3	123163654-123168227;123153127-123168227
ENSMUSG00000015882.18	ENSMUSG00000015882.18:t:45795293-45795358	t|1e1.1o2|1e1.2o2|1e2.1o1	0.0396;-0.0176;-0.0091	2.775e-05;3.543e-06;7.053e-21	3.390e-01;5.415e-01;7.583e-01	0.0953;0.8541;0.0444	0.1498;0.8242;0.0225	3	3	45795358-45857351;45795358-45857347;45795358-45856346
ENSMUSG00000027018.11	ENSMUSG00000027018.11:s:71434034-71434206	s|1e1.1o1|i	0.0027;-0.0027	5.110e-21;5.186e-21	8.961e-01;8.961e-01	0.9619;0.0381	0.9720;0.0280	1	2	71434206-71438696;71434207-71438695	71434207-71438695
ENSMUSG00000031561.16	ENSMUSG00000031561.16:s:48335193-48335774	s|1e1.1o1|1e2.1o1	0.0011;-0.0011	5.093e-21;1.734e-17	9.597e-01;9.597e-01	0.0101;0.9899	0.0252;0.9748	2	3	48313264-48335589;48310769-48335589
ENSMUSG00000055720.10	ENSMUSG00000055720.10:s:57910979-57911007	s|1e1.1o2|1e1.2o2|1e2.1o1	-0.0595;0.1522;-0.0665	7.591e-03;2.572e-01;4.942e-02	1.858e-01;1.613e-02;1.403e-01	0.1326;0.0776;0.7982	0.0556;0.2453;0.6963	3	3	57911007-57911710;57911007-57911717;57911007-57912638
ENSMUSG00000023030.16	ENSMUSG00000023030.16:s:100392563-100395323	s|1e1.1o1|i	0.0022;-0.0022	2.456e-09;2.425e-09	6.908e-01;6.908e-01	0.9380;0.0620	0.9414;0.0586	1	2	100389161-100395270;100389162-100392562	100389162-100392562
ENSMUSG00000020593.16	ENSMUSG00000020593.16:t:16580704-16580904	t|1e1.1o1|1e2.1o1|1e3.1o1|1e4.1o2|1e4.2o2|1e5.1o1	-0.0000;-0.0000;-0.0000;-0.0057;0.0097;-0.0026	4.857e-21;4.857e-21;4.857e-21;3.811e-04;1.980e-08;1.329e-04	1.000e+00;1.000e+00;1.000e+00;4.663e-01;6.420e-01;5.286e-01	0.0008;0.0008;0.0008;0.7327;0.0536;0.2163	0.0006;0.0006;0.0006;0.7217;0.0681;0.2050	6	6	16580904-16612553;16580904-16610777;16580904-16603838;16580904-16589718;16580904-16589498;16580904-16584508
ENSMUSG00000027593.15	ENSMUSG00000027593.15:s:154857269-154857533	s|1e1.1o1|2e1.1o1|2e2.1o1	0.0000;0.0000;0.0000	4.857e-21;4.857e-21;4.857e-21	1.000e+00;1.000e+00;1.000e+00	0.0074;0.9893;0.0034	0.0147;0.9815;0.0040	3	3	154857408-154859678;154857533-154859678;154857533-154863550
ENSMUSG00000034211.14	ENSMUSG00000034211.14:t:129715577-129715941	t|1e1.1o1|1e2.1o1	-0.0000;0.0000	4.857e-21;4.857e-21	1.000e+00;1.000e+00	0.9949;0.0051	0.9910;0.0090	2	3	129715549-129715684;129715570-129715684
ENSMUSG00000058070.14	ENSMUSG00000058070.14:t:108506479-108508538	t|1e1.1o1|1e2.1o1	0.0000;-0.0000	8.112e-10;6.239e-10	9.962e-01;9.962e-01	0.9939;0.0061	0.9945;0.0055	2	3	108502418-108506479;108503233-108506479
ENSMUSG00000028684.14	ENSMUSG00000028684.14:s:116992784-116993023	s|1e1.1o1|1e2.1o1	0.0000;-0.0000	4.857e-21;4.857e-21	1.000e+00;1.000e+00	0.9871;0.0129	0.9920;0.0080	2	3	116992725-116992826;116991758-116992826
ENSMUSG00000033392.16	ENSMUSG00000033392.16:s:113854173-113855729	s|1e1.1o1|1e2.1o1	0.0000;0.0000	4.857e-21;4.857e-21	1.000e+00;1.000e+00	0.0007;0.9993	0.0036;0.9964	2	3	113854346-113858581;113854346-113862186
ENSMUSG00000021361.7	ENSMUSG00000021361.7:s:41016292-41016398	s|1e1.1o1|1e2.1o1	0.0098;-0.0098	1.110e-16;6.313e-21	7.392e-01;7.392e-01	0.8591;0.1409	0.8780;0.1220	2	3	41016398-41017115;41016398-41017706
ENSMUSG00000022412.14	ENSMUSG00000022412.14:t:80246737-80246887	t|1e1.1o1|1e2.1o1	0.0000;0.0000	4.857e-21;4.857e-21	1.000e+00;1.000e+00	0.9988;0.0012	0.9988;0.0012	2	3	80236153-80246737;80239492-80246737
ENSMUSG00000062202.14	ENSMUSG00000062202.14:s:30274854-30274961	s|1e1.1o1|1e2.1o1|1e3.1o1	-0.0000;0.0000;-0.0000	4.857e-21;1.111e-16;4.860e-21	1.000e+00;9.992e-01;9.995e-01	0.0017;0.9917;0.0067	0.0017;0.9966;0.0017	3	4	30266571-30274854;30228878-30274854;30220570-30274854
ENSMUSG00000042208.15	ENSMUSG00000042208.15:s:23633481-23633639	s|1e1.1o1|1e2.1o1|1e3.1o1|2e4.1o2	-0.0024;-0.0195;0.0245;-0.0000	1.445e-08;8.737e-07;6.906e-04;4.857e-21	7.352e-01;5.791e-01;4.317e-01;1.000e+00	0.0797;0.0989;0.8170;0.0008	0.0824;0.0643;0.8522;0.0006	4	5	23633210-23633493;23631555-23633493;23631334-23633493;23629119-23633481
ENSMUSG00000059900.14	ENSMUSG00000059900.14:t:115738948-115739022	t|1e1.1o1|1e2.1o1	-0.0158;0.0158	1.927e-02;1.927e-02	2.882e-01;2.882e-01	0.4692;0.5308	0.4348;0.5652	2	3	115739022-115742310;115739022-115741541
ENSMUSG00000027615.14	ENSMUSG00000027615.14:s:20035049-20035315	s|1e1.1o1|1e2.1o1|1e3.1o1	-0.0000;0.0106;-0.0104	4.857e-21;1.689e-04;1.622e-04	1.000e+00;5.022e-01;5.036e-01	0.0013;0.8470;0.1518	0.0010;0.8678;0.1312	3	4	20034933-20035049;20030805-20035049;20030409-20035049
ENSMUSG00000032598.8	ENSMUSG00000032598.8:s:108808368-108808654	s|1e2.1o1|2e1.1o1|2e2.1o1	-0.0338;-0.0070;0.0717	8.330e-04;1.149e-05;1.210e-02	4.042e-01;7.709e-01;1.629e-01	0.0778;0.0377;0.8821	0.0033;0.0130;0.9837	3	3	108808620-108811046;108808654-108810822;108808654-108811046
ENSMUSG00000039194.16	ENSMUSG00000039194.16:s:79377227-79377703	s|1e1.1o2|1e1.2o2	-0.0009;0.0009	1.103e-12;7.437e-21	7.164e-01;7.164e-01	0.9516;0.0484	0.9496;0.0504	2	2	79376007-79377227;79375962-79377227
ENSMUSG00000017421.18	ENSMUSG00000017421.18:s:80403601-80403662	s|1e1.1o2|i	0.0194;-0.0194	1.447e-03;1.447e-03	4.030e-01;4.030e-01	0.2205;0.7795	0.2544;0.7456	1	2	80403662-80404741;80403663-80404740	80403663-80404740
ENSMUSG00000021068.17	ENSMUSG00000021068.17:s:70030883-70030996	s|1e1.1o1|1e2.1o1	0.0000;-0.0000	4.857e-21;4.857e-21	1.000e+00;1.000e+00	0.0012;0.9988	0.0016;0.9984	2	3	70030378-70030883;70030132-70030883
ENSMUSG00000045103.19	ENSMUSG00000045103.19:s:85144029-85144413	s|1e1.1o1|1e2.1o1|1e3.1o1	-0.0011;0.0010;-0.0001	5.114e-08;1.080e-08;1.047e-08	9.391e-01;9.578e-01;9.959e-01	0.9894;0.0053;0.0053	0.9735;0.0241;0.0027	3	4	85144165-85144911;85144165-85149130;85144165-85177704
ENSMUSG00000055013.16	ENSMUSG00000055013.16:t:89789140-89789324	t|1e2.1o3|2e2.2o3|3e1.1o1|3e2.3o3	-0.0000;0.0000;-0.0021;-0.0058	4.871e-21;4.857e-21;4.153e-11;5.973e-10	9.978e-01;1.000e+00;7.583e-01;6.793e-01	0.0211;0.0090;0.2763;0.6957	0.0265;0.0190;0.2663;0.6872	4	3	89766462-89789140;89766463-89789150;89743896-89789163;89766464-89789163
ENSMUSG00000023963.10	ENSMUSG00000023963.10:t:43685186-43685276	t|1e1.1o1|1e2.1o1	0.0502;-0.0502	7.295e-05;7.295e-05	2.676e-01;2.676e-01	0.3615;0.6385	0.4183;0.5817	2	3	43680298-43685186;43683097-43685186
ENSMUSG00000028514.15	ENSMUSG00000028514.15:s:106402040-106402188	s|1e1.1o1|2e1.1o1	-0.0004;0.0004	4.959e-21;4.948e-21	9.840e-01;9.840e-01	0.9823;0.0177	0.9684;0.0316	2	2	106402157-106403924;106402188-106403924
ENSMUSG00000030223.14	ENSMUSG00000030223.14:t:137426765-137426800	t|1e1.1o1|1e2.1o1	0.0265;-0.0265	1.494e-02;1.494e-02	3.087e-01;3.087e-01	0.8252;0.1748	0.8730;0.1270	2	3	137418277-137426765;137420407-137426765
ENSMUSG00000025395.14	ENSMUSG00000025395.14:s:128021673-128022121	s|1e1.1o1|i	0.0002;-0.0002	5.425e-06;5.425e-06	6.190e-01;6.190e-01	0.7041;0.2959	0.6971;0.3029	1	2	128021731-128022863;128022122-128022862	128022122-128022862
ENSMUSG00000021254.9	ENSMUSG00000021254.9:s:86268976-86269061	s|1e1.1o1|1e2.1o1	0.0116;-0.0116	6.226e-03;6.226e-03	3.993e-01;3.993e-01	0.5736;0.4264	0.5851;0.4149	2	3	86269061-86281449;86269061-86288800
ENSMUSG00000022129.4	ENSMUSG00000022129.4:s:118034238-118034373	s|1e1.1o1|1e2.1o1	-0.0001;0.0001	1.779e-10;2.471e-10	9.979e-01;9.979e-01	0.0060;0.9940	0.0018;0.9982	2	3	118024998-118034238;118018793-118034238
ENSMUSG00000057375.13	ENSMUSG00000057375.13:s:107340986-107341102	s|1e1.1o2|1e1.2o2	-0.0000;0.0000	4.857e-21;4.857e-21	1.000e+00;1.000e+00	0.0014;0.9986	0.0014;0.9986	2	2	107341102-107344488;107341102-107344512
ENSMUSG00000033632.16	ENSMUSG00000033632.16:s:25168999-25169260	s|1e1.1o1|2e1.1o1|i	0.0155;0.0987;-0.1058	3.793e-02;7.400e-02;2.017e-01	2.203e-01;6.856e-02;5.396e-02	0.5681;0.0421;0.3877	0.6047;0.1640;0.2208	2	2	25169086-25174687;25169260-25174687;25169261-25174686	25169261-25174686
ENSMUSG00000014850.15	ENSMUSG00000014850.15:s:92220956-92221085	s|1e1.1o1|1e2.1o1	-0.0000;0.0000	4.857e-21;4.857e-21	1.000e+00;1.000e+00	0.9959;0.0041	0.9925;0.0075	2	3	92215641-92220956;92212546-92220956
ENSMUSG00000026796.16	ENSMUSG00000026796.16:t:32922069-32922224	t|1e1.1o1|1e2.1o1	0.0000;0.0000	4.857e-21;4.857e-21	1.000e+00;1.000e+00	0.9993;0.0007	0.9996;0.0004	2	3	32921140-32922069;32921815-32922069
ENSMUSG00000027199.14	ENSMUSG00000027199.14:s:122600379-122600543	s|1e1.1o1|i	0.0003;-0.0003	4.525e-21;4.534e-21	9.867e-01;9.867e-01	0.9633;0.0367	0.9761;0.0239	1	2	122598200-122600379;122598813-122600378	122598813-122600378
ENSMUSG00000011832.16	ENSMUSG00000011832.16:s:4193306-4193366	s|1e1.1o1|1e2.1o1	-0.0697;0.0697	1.188e-09;1.485e-09	2.131e-01;2.131e-01	0.1005;0.8995	0.0259;0.9741	2	3	4193366-4193549;4193366-4200868
ENSMUSG00000021282.17	ENSMUSG00000021282.17:s:111542680-111542841	s|1e1.1o1|1e2.1o1	0.0000;0.0000	4.857e-21;4.857e-21	1.000e+00;1.000e+00	0.9997;0.0003	0.9996;0.0004	2	3	111542841-111543100;111542841-111543527
ENSMUSG00000070733.13	ENSMUSG00000070733.13:s:73118325-73118585	s|1e1.1o1|1e2.1o1	-0.0000;0.0000	4.866e-21;2.443e-15	9.985e-01;9.985e-01	0.0076;0.9924	0.0027;0.9973	2	3	73115300-73118484;73112852-73118484
ENSMUSG00000021809.10	ENSMUSG00000021809.10:t:20307693-20307799	t|1e1.1o2|1e1.2o2|1e2.1o1	0.0003;-0.0508;0.0456	1.141e-06;2.360e-02;1.838e-02	9.786e-01;2.214e-01;2.510e-01	0.0060;0.9880;0.0060	0.0084;0.8969;0.0947	3	3	20306249-20307693;20306366-20307693;20307364-20307693
ENSMUSG00000022801.13	ENSMUSG00000022801.13:t:32988431-32989046	t|1e1.1o1|1e2.1o1|2e2.1o1	0.0292;-0.0165;-0.0127	3.888e-04;1.093e-04;8.056e-21	4.041e-01;5.102e-01;6.951e-01	0.2001;0.7512;0.0517	0.2466;0.7209;0.0340	3	3	32986027-32988431;32986888-32988431;32986888-32988434
ENSMUSG00000036273.15	ENSMUSG00000036273.15:t:91772822-91773013	t|1e1.1o1|1e2.1o1	0.0001;-0.0001	2.857e-09;2.586e-09	9.942e-01;9.942e-01	0.9932;0.0068	0.9942;0.0058	2	3	91767459-91772822;91772377-91772822
ENSMUSG00000031153.16	ENSMUSG00000031153.16:t:7794992-7795099	t|1e1.1o1|1e2.1o1	0.0017;-0.0017	7.402e-21;4.205e-12	7.098e-01;7.098e-01	0.0551;0.9449	0.0577;0.9423	2	3	7792337-7794992;7794286-7794992
ENSMUSG00000055013.16	ENSMUSG00000055013.16:t:89627761-89627846	t|1e1.1o1|1e2.1o1	-0.0376;0.0376	2.205e-15;1.258e-20	4.769e-01;4.769e-01	0.9629;0.0371	0.9185;0.0815	2	3	89609583-89627761;89610295-89627761
ENSMUSG00000034525.7	ENSMUSG00000034525.7:t:70620658-70620769	t|1e1.3o3|1e2.1o1	-0.0047;0.0047	2.604e-05;2.604e-05	5.843e-01;5.843e-01	0.1004;0.8996	0.0890;0.9110	2	3	70620769-70623087;70620769-70621438
ENSMUSG00000021704.8	ENSMUSG00000021704.8:s:92845621-92845697	s|1e1.1o2|1e1.2o2	0.0237;-0.0237	2.928e-08;2.941e-08	5.630e-01;5.630e-01	0.0313;0.9687	0.0639;0.9361	2	2	92845697-92846818;92845697-92846861
ENSMUSG00000022453.8	ENSMUSG00000022453.8:s:82335843-82336020	s|1e1.1o1|1e2.1o1	0.0246;-0.0246	5.249e-06;5.249e-06	4.942e-01;4.942e-01	0.8951;0.1049	0.9356;0.0644	2	3	82335591-82335843;82334947-82335843
ENSMUSG00000021338.17	ENSMUSG00000021338.17:s:24106309-24106378	s|1e1.1o1|1e2.1o1	-0.0003;0.0003	1.912e-07;1.913e-07	9.863e-01;9.863e-01	0.0096;0.9904	0.0043;0.9957	2	3	24102083-24106309;24099663-24106309
ENSMUSG00000035898.13	ENSMUSG00000035898.13:t:86170555-86170617	t|1e1.1o1|1e2.1o1	0.0000;-0.0000	1.665e-20;4.857e-21	1.000e+00;1.000e+00	0.9972;0.0028	0.9974;0.0026	2	3	86170617-86172668;86170617-86172407
ENSMUSG00000033159.14	ENSMUSG00000033159.14:s:75142643-75142711	s|1e1.1o1|1e2.1o1	-0.0002;0.0002	1.034e-12;5.732e-21	8.756e-01;8.756e-01	0.9725;0.0275	0.9722;0.0278	2	3	75142560-75142643;75141503-75142643
ENSMUSG00000072592.2	ENSMUSG00000072592.2:t:43430943-43431351	t|1e1.1o1|1e2.1o1	0.0140;-0.0140	3.005e-03;3.005e-03	5.571e-01;5.571e-01	0.9531;0.0469	0.9872;0.0128	2	3	43431351-43476968;43431351-43439583
ENSMUSG00000040506.16	ENSMUSG00000040506.16:t:91824460-91824540	t|1e1.1o1|1e2.1o1|1e3.1o1	-0.0000;0.0000;0.0000	4.857e-21;4.857e-21;4.857e-21	1.000e+00;1.000e+00;1.000e+00	0.0090;0.9901;0.0009	0.0027;0.9966;0.0007	3	4	91805110-91824460;91810209-91824460;91811733-91824460
ENSMUSG00000023999.14	ENSMUSG00000023999.14:t:49671033-49671180	t|1e1.1o1|1e2.1o1	0.0001;-0.0001	5.653e-06;5.653e-06	9.537e-01;9.537e-01	0.9886;0.0114	0.9884;0.0116	2	3	49624526-49671033;49626228-49671033
ENSMUSG00000035125.10	ENSMUSG00000035125.10:s:81943429-81944219	s|1e1.1o2|1e1.2o2	-0.0427;0.0427	3.847e-02;3.847e-02	2.010e-01;2.010e-01	0.8806;0.1194	0.8064;0.1936	2	2	81943541-81944321;81943541-81944407
ENSMUSG00000027244.14	ENSMUSG00000027244.14:t:91681559-91681695	t|1e1.1o1|1e2.1o1	0.0137;-0.0137	7.105e-15;8.501e-21	6.706e-01;6.706e-01	0.9455;0.0545	0.9626;0.0374	2	3	91681695-91684669;91681695-91682026
ENSMUSG00000032387.15	ENSMUSG00000032387.15:t:65650933-65651083	t|1e1.1o1|1e2.1o1	-0.0001;0.0001	1.218e-08;1.236e-08	9.929e-01;9.929e-01	0.0078;0.9922	0.0050;0.9950	2	3	65650005-65650933;65650624-65650933
ENSMUSG00000019813.16	ENSMUSG00000019813.16:t:41744740-41745931	t|1e1.1o2|1e1.2o2|1e2.1o1|1e3.1o1|1e4.1o1|1e5.1o1	-0.0089;0.0555;-0.0530;-0.0011;0.0067;0.0000	8.547e-21;1.032e-03;1.276e-02;7.562e-21;8.961e-10;4.857e-21	6.493e-01;2.235e-01;2.185e-01;7.111e-01;7.455e-01;1.000e+00	0.0627;0.0897;0.7371;0.0480;0.0691;0.0005	0.0436;0.1638;0.6589;0.0467;0.0863;0.0005	6	6	41745921-41809846;41745921-41809788;41745921-41809573;41745921-41802212;41745921-41781484;41745921-41746567
ENSMUSG00000040272.14	ENSMUSG00000040272.14:s:93842798-93842988	s|1e1.1o1|1e2.1o1	-0.2868;0.2868	7.727e-01;7.727e-01	1.026e-03;1.026e-03	0.7514;0.2486	0.4483;0.5517	2	3	93842615-93842919;93841962-93842919
ENSMUSG00000000826.16	ENSMUSG00000000826.16:s:181548670-181548841	s|1e1.1o1|1e2.1o1	-0.0075;0.0075	7.742e-21;9.281e-21	7.740e-01;7.740e-01	0.1230;0.8770	0.1072;0.8928	2	3	181548841-181548926;181548841-181549273
ENSMUSG00000056962.11	ENSMUSG00000056962.11:t:116838990-116839128	t|1e1.1o1|1e2.1o2|1e2.2o2|1e3.1o1	0.0000;-0.0001;0.0193;-0.0179	4.857e-21;4.898e-21;1.398e-06;1.885e-06	1.000e+00;9.933e-01;5.316e-01;5.374e-01	0.0004;0.0243;0.7518;0.2236	0.0004;0.0215;0.7840;0.1965	4	4	116839128-116841069;116839128-116840448;116839128-116840410;116839128-116839838
ENSMUSG00000061232.16	ENSMUSG00000061232.16:s:33996827-33996874	s|1e1.1o1|1e2.1o2|i	-0.0885;0.0004;0.0655	1.277e-03;4.544e-21;4.052e-05	9.222e-02;9.832e-01;2.220e-01	0.8315;0.0153;0.1531	0.7339;0.0337;0.2301	2	3	33996654-33996827;33996503-33996827;33996675-33996826	33996675-33996826
ENSMUSG00000039959.13	ENSMUSG00000039959.13:t:135451574-135451635	t|1e1.1o1|1e2.1o1	0.0000;0.0000	4.857e-21;4.857e-21	1.000e+00;1.000e+00	0.9996;0.0004	0.9978;0.0022	2	3	135451635-135452800;135451635-135452323
ENSMUSG00000010608.15	ENSMUSG00000010608.15:t:83663979-83664262	t|1e1.1o1|1e2.1o1|1e3.1o1|i	0.0313;-0.0010;0.0000;-0.0332	1.921e-13;4.714e-21;4.452e-21;1.195e-20	4.198e-01;9.590e-01;1.000e+00;5.342e-01	0.8469;0.0397;0.0002;0.1135	0.8960;0.0215;0.0002;0.0837	3	4	83660678-83663979;83661268-83663979;83663232-83663979;83663233-83663978	83663233-83663978
ENSMUSG00000070639.5	ENSMUSG00000070639.5:s:105415775-105415912	s|1e1.1o1|1e2.1o1	0.0213;-0.0213	9.316e-09;9.333e-09	5.753e-01;5.753e-01	0.1305;0.8695	0.1586;0.8414	2	3	105415912-105454703;105415912-105468797
ENSMUSG00000042305.12	ENSMUSG00000042305.12:s:134360757-134360924	s|1e1.1o2|1e1.2o2	-0.0155;0.0155	9.467e-09;9.447e-09	5.955e-01;5.955e-01	0.8940;0.1060	0.8669;0.1331	2	2	134355716-134360757;134355713-134360757
ENSMUSG00000034412.13	ENSMUSG00000034412.13:s:4209926-4210033	s|1e1.1o1|1e2.1o1	0.0000;0.0000	4.857e-21;4.857e-21	1.000e+00;1.000e+00	0.9990;0.0010	0.9992;0.0008	2	3	4210033-4212141;4210033-4212785
ENSMUSG00000014498.9	ENSMUSG00000014498.9:s:128383355-128383423	s|1e1.1o1|1e2.1o1	-0.0068;0.0068	4.773e-09;4.729e-09	7.385e-01;7.385e-01	0.9354;0.0646	0.9161;0.0839	2	3	128383423-128383569;128383423-128383792
ENSMUSG00000079671.8	ENSMUSG00000079671.8:s:9563505-9563871	s|1e1.1o2|1e1.2o2	0.0074;-0.0074	8.974e-03;8.974e-03	3.428e-01;3.428e-01	0.1266;0.8734	0.1294;0.8706	2	2	9561784-9563823;9561778-9563823
ENSMUSG00000028692.14	ENSMUSG00000028692.14:t:116645504-116645593	t|1e1.2o2|1e2.1o1	0.0000;0.0000	4.857e-21;4.857e-21	1.000e+00;1.000e+00	0.9999;0.0001	0.9999;0.0001	2	3	116645593-116651339;116645593-116649364
ENSMUSG00000020538.15	ENSMUSG00000020538.15:t:60206173-60206310	t|1e1.3o3|1e2.1o2|1e2.2o2	0.0000;0.0000;-0.0001	4.857e-21;4.860e-21;4.885e-21	1.000e+00;9.995e-01;9.956e-01	0.0074;0.0032;0.9895	0.0051;0.0147;0.9793	3	3	60206310-60206838;60206310-60206401;60206310-60206395
ENSMUSG00000059975.15	ENSMUSG00000059975.15:t:29937942-29938068	t|1e1.1o1|1e2.1o1	-0.0001;0.0001	4.872e-21;2.167e-10	9.976e-01;9.976e-01	0.0060;0.9940	0.0035;0.9965	2	3	29938068-29953855;29938068-29943491
ENSMUSG00000010110.17	ENSMUSG00000010110.17:s:8749906-8750094	s|1e1.1o2|1e1.2o2	0.0000;-0.0000	4.857e-21;4.857e-21	1.000e+00;1.000e+00	0.0014;0.9986	0.0040;0.9960	2	2	8750027-8754877;8750027-8754909
ENSMUSG00000113949.1	ENSMUSG00000113949.1:t:80608803-80608850	t|1e1.1o1|1e2.1o1|1e3.1o1|i	-0.0168;0.0337;-0.0000;0.0004	7.684e-14;1.140e-20;4.452e-21;5.195e-21	6.116e-01;5.184e-01;9.999e-01;8.885e-01	0.8541;0.0869;0.0200;0.0398	0.8270;0.1245;0.0071;0.0416	3	4	80602949-80608803;80603313-80608803;80604458-80608803;80603314-80608802	80603314-80608802
ENSMUSG00000022092.11	ENSMUSG00000022092.11:s:70224310-70224407	s|1e1.1o1|1e2.1o1|1e3.1o1	-0.0477;0.1376;-0.0740	4.112e-02;2.550e-01;2.156e-02	1.942e-01;3.043e-02;1.408e-01	0.3441;0.4894;0.1587	0.2716;0.6694;0.0606	3	4	70223931-70224310;70220046-70224310;70218277-70224310
ENSMUSG00000052423.14	ENSMUSG00000052423.14:s:171271203-171271373	s|1e1.1o3|1e1.2o3|1e1.3o3	0.0061;-0.0056;-0.0000	5.280e-07;4.422e-07;4.857e-21	7.050e-01;7.099e-01;1.000e+00	0.9090;0.0895;0.0015	0.9221;0.0770;0.0009	3	2	171271373-171271707;171271373-171271828;171271373-171271910
ENSMUSG00000002395.14	ENSMUSG00000002395.14:s:71367217-71367369	s|1e1.1o3|1e1.2o3|1e1.3o3	0.0000;-0.0156;0.0133	4.857e-21;9.019e-21;8.207e-21	1.000e+00;6.476e-01;6.645e-01	0.0025;0.0554;0.9423	0.0043;0.0407;0.9547	3	2	71367369-71367498;71367369-71367531;71367369-71367644
ENSMUSG00000020537.9	ENSMUSG00000020537.9:s:60456551-60456711	s|1e1.1o1|2e1.1o1|3e1.1o1	0.0000;0.0000;-0.0002	4.857e-21;4.860e-21;5.007e-21	1.000e+00;9.995e-01;9.759e-01	0.0064;0.0318;0.9618	0.0063;0.0310;0.9623	3	2	60456667-60459442;60456706-60459442;60456711-60459442
ENSMUSG00000031922.12	ENSMUSG00000031922.12:s:13816817-13817003	s|1e1.1o1|2e1.1o1	-0.0000;0.0000	4.857e-21;4.857e-21	1.000e+00;1.000e+00	0.9987;0.0013	0.9987;0.0013	2	2	13816132-13816887;13816132-13816817
ENSMUSG00000074238.6	ENSMUSG00000074238.6:t:127823265-127825498	t|1e1.1o1|1e2.1o1|i	0.0002;-0.0000;-0.0000	4.504e-21;4.453e-21;4.452e-21	9.903e-01;9.998e-01;1.000e+00	0.9718;0.0194;0.0097	0.9888;0.0107;0.0005	2	3	127823313-127837149;127823313-127834864;127825499-127834863	127825499-127834863
ENSMUSG00000004771.12	ENSMUSG00000004771.12:t:64726624-64726817	t|1e1.1o1|1e2.1o1	-0.0167;0.0167	9.192e-21;8.753e-21	6.374e-01;6.374e-01	0.0577;0.9423	0.0457;0.9543	2	3	64726817-64737584;64726817-64728234
ENSMUSG00000030741.15	ENSMUSG00000030741.15:t:126376674-126376739	t|1e1.1o1|1e2.1o1	0.0000;0.0000	4.857e-21;4.857e-21	1.000e+00;1.000e+00	0.0013;0.9987	0.0013;0.9987	2	3	126376739-126377118;126376739-126376837
ENSMUSG00000026615.14	ENSMUSG00000026615.14:s:185387059-185387298	s|1e1.1o1|1e2.1o1|2e1.1o1|i	0.0000;0.0000;0.0000;0.0000	4.452e-21;4.452e-21;4.452e-21;4.452e-21	1.000e+00;1.000e+00;1.000e+00;1.000e+00	0.9890;0.0049;0.0032;0.0029	0.9840;0.0089;0.0042;0.0028	3	3	185387118-185394363;185387118-185396030;185387298-185394363;185387299-185394362	185387299-185394362
ENSMUSG00000015120.15	ENSMUSG00000015120.15:t:25272538-25272765	t|1e1.1o1|1e2.1o2|1e3.1o1|2e2.1o2	-0.0002;0.0914;-0.0000;-0.0964	4.939e-21;6.691e-02;4.857e-21;7.305e-02	9.867e-01;8.755e-02;1.000e+00;7.830e-02	0.0159;0.7167;0.0013;0.2669	0.0217;0.8273;0.0006;0.1507	4	4	25272765-25273482;25272765-25273321;25272765-25272997;25272665-25273321
ENSMUSG00000024969.15	ENSMUSG00000024969.15:s:7279986-7280012	s|1e1.1o1|1e2.1o1|1e3.1o1	-0.0156;0.0161;-0.0000	5.160e-04;5.864e-04;4.860e-21	5.004e-01;4.951e-01;9.995e-01	0.0840;0.9127;0.0034	0.0564;0.9413;0.0024	3	4	7279278-7279986;7278086-7279986;7277450-7279986
ENSMUSG00000060288.13	ENSMUSG00000060288.13:t:119300010-119300202	t|1e1.1o1|2e1.1o1|i	-0.0070;0.0087;-0.0006	2.553e-06;1.076e-04;1.360e-08	5.907e-01;5.397e-01;6.773e-01	0.1472;0.7471;0.0980	0.1297;0.7661;0.0995	2	2	119300202-119310759;119300183-119310759;119300203-119306584	119300203-119306584
ENSMUSG00000056832.14	ENSMUSG00000056832.14:t:38389982-38390031	t|1e1.1o1|1e2.1o1|1e3.1o1	-0.0008;-0.0061;0.0062	2.399e-05;1.786e-04;9.316e-05	9.555e-01;6.929e-01;7.483e-01	0.0121;0.9757;0.0121	0.0060;0.9563;0.0383	3	4	38385525-38389982;38387711-38389982;38389290-38389982
ENSMUSG00000051586.17	ENSMUSG00000051586.17:t:121024639-121024835	t|1e1.1o1|1e2.1o1	-0.0000;0.0000	4.857e-21;4.857e-21	1.000e+00;1.000e+00	0.9983;0.0017	0.9983;0.0017	2	3	121024835-121026966;121024835-121025153
ENSMUSG00000032625.14	ENSMUSG00000032625.14:t:12348197-12348333	t|1e1.2o2|2e2.1o1|2e3.1o1	0.0521;-0.0001;-0.0488	2.056e-02;1.710e-07;1.686e-02	2.098e-01;9.895e-01;2.283e-01	0.8963;0.0063;0.0963	0.9789;0.0047;0.0169	3	4	12348333-12351982;12348330-12351612;12348330-12349710
ENSMUSG00000051790.15	ENSMUSG00000051790.15:s:69837048-69837784	s|1e1.1o2|1e1.2o2|i	0.0022;0.0127;-0.0249	9.134e-09;9.522e-12;2.518e-09	6.795e-01;6.607e-01;5.039e-01	0.7681;0.1060;0.1286	0.7737;0.1347;0.0951	2	2	69834677-69837048;69834114-69837048;69834850-69837047	69834850-69837047
ENSMUSG00000029482.4	ENSMUSG00000029482.4:t:125512625-125512738	t|1e1.1o1|1e2.1o1	0.0000;-0.0000	4.858e-21;4.858e-21	9.999e-01;9.999e-01	0.0171;0.9829	0.0282;0.9718	2	3	125511704-125512625;125511968-125512625
ENSMUSG00000028078.14	ENSMUSG00000028078.14:s:86791991-86792315	s|1e2.1o1|1e3.1o1|2e1.1o1|2e2.1o1|2e4.1o1|3e3.1o1|i	-0.0007;0.0000;0.0000;0.0597;-0.0019;0.0000;-0.0585	5.293e-21;4.452e-21;4.452e-21;6.850e-03;1.439e-06;4.452e-21;8.157e-03	8.791e-01;1.000e+00;1.000e+00;1.992e-01;6.219e-01;1.000e+00;1.952e-01	0.0320;0.0004;0.0004;0.3221;0.2458;0.0004;0.4043	0.0325;0.0002;0.0002;0.3982;0.2367;0.0002;0.3231	6	5	86789490-86792069;86788634-86792069;86789630-86791995;86789490-86791995;86787412-86791995;86788634-86791991;86789631-86791990	86789631-86791990
ENSMUSG00000050705.15	ENSMUSG00000050705.15:t:35895671-35896072	t|1e1.1o1|1e2.1o2|1e2.2o2|1e3.1o1	0.0303;-0.0083;-0.0216;0.0000	1.668e-13;6.737e-21;1.050e-20;4.857e-21	5.227e-01;7.626e-01;6.043e-01;1.000e+00	0.6280;0.0625;0.3103;0.0001	0.6626;0.0529;0.2831;0.0001	4	4	35896072-35897191;35896072-35897045;35896072-35896980;35896072-35896260
ENSMUSG00000033526.16	ENSMUSG00000033526.16:s:121321655-121321792	s|1e1.1o1|2e1.1o1	0.0360;-0.0360	3.672e-04;3.672e-04	3.433e-01;3.433e-01	0.1048;0.8952	0.1608;0.8392	2	2	121316768-121321719;121316768-121321655
ENSMUSG00000030714.14	ENSMUSG00000030714.14:s:126649309-126649477	s|1e1.1o1|1e2.1o1	0.0065;-0.0065	6.232e-21;1.358e-15	7.721e-01;7.721e-01	0.0605;0.9395	0.0750;0.9250	2	3	126649477-126656057;126649477-126661052
ENSMUSG00000029176.13	ENSMUSG00000029176.13:s:52841716-52841790	s|1e1.1o2|2e1.2o2	0.0109;-0.0109	7.101e-21;7.387e-21	7.400e-01;7.400e-01	0.0007;0.9993	0.0494;0.9506	2	2	52841789-52841903;52841790-52841905
ENSMUSG00000037999.13	ENSMUSG00000037999.13:s:62669880-62669982	s|1e1.1o2|1e1.2o2	0.0094;-0.0094	4.374e-11;6.510e-11	7.151e-01;7.151e-01	0.9233;0.0767	0.9449;0.0551	2	2	62669225-62669880;62669191-62669880
ENSMUSG00000025579.14	ENSMUSG00000025579.14:s:119275060-119275191	s|1e1.1o1|1e2.1o1	0.0000;0.0000	4.857e-21;4.857e-21	1.000e+00;1.000e+00	0.0010;0.9990	0.0003;0.9997	2	3	119275191-119275336;119275191-119276842
ENSMUSG00000026240.12	ENSMUSG00000026240.12:s:86589164-86589341	s|1e1.1o1|1e2.2o2	0.0000;0.0000	4.857e-21;4.857e-21	1.000e+00;1.000e+00	0.9990;0.0010	0.9993;0.0007	2	3	86589341-86592291;86589341-86596751
ENSMUSG00000079317.10	ENSMUSG00000079317.10:s:166449788-166449932	s|1e1.1o2|1e2.1o1|2e1.2o2	0.0463;-0.0403;-0.0035	7.954e-03;8.722e-03;9.009e-03	2.363e-01;2.548e-01;3.367e-01	0.0926;0.1443;0.7467	0.1726;0.0914;0.7350	3	3	166449903-166450603;166449903-166452137;166449932-166450629
ENSMUSG00000010554.14	ENSMUSG00000010554.14:t:74792203-74792318	t|1e1.1o1|1e2.1o1	0.0124;-0.0124	7.492e-21;2.977e-20	7.120e-01;7.120e-01	0.0289;0.9711	0.0495;0.9505	2	3	74784257-74792203;74787695-74792203
ENSMUSG00000034485.10	ENSMUSG00000034485.10:t:60840840-60840973	t|1e1.1o1|1e2.1o1	-0.0483;0.0483	8.190e-06;8.190e-06	2.941e-01;2.941e-01	0.9620;0.0380	0.8991;0.1009	2	3	60794692-60840840;60838156-60840840
ENSMUSG00000052544.9	ENSMUSG00000052544.9:s:153725045-153725174	s|1e1.1o1|1e2.1o1	0.0187;-0.0187	6.916e-03;6.916e-03	3.384e-01;3.384e-01	0.8864;0.1136	0.9082;0.0918	2	3	153509497-153725045;153411871-153725045
ENSMUSG00000041444.14	ENSMUSG00000041444.14:s:32151922-32152013	s|1e1.1o1|1e2.1o1	-0.0254;0.0254	3.615e-03;3.615e-03	3.455e-01;3.455e-01	0.2407;0.7593	0.1887;0.8113	2	3	32152013-32152668;32152013-32153040
ENSMUSG00000017550.14	ENSMUSG00000017550.14:s:80101782-80101908	s|1e1.1o2|1e1.2o2	0.0160;-0.0160	1.294e-04;1.294e-04	5.927e-01;5.927e-01	0.9520;0.0480	0.9937;0.0063	2	2	80101908-80103260;80101908-80103297
ENSMUSG00000042625.16	ENSMUSG00000042625.16:s:56566879-56567018	s|1e1.1o2|1e1.2o2	0.0000;-0.0000	4.857e-21;4.857e-21	1.000e+00;1.000e+00	0.9831;0.0169	0.9965;0.0035	2	2	56566616-56566879;56566570-56566879
ENSMUSG00000040687.16	ENSMUSG00000040687.16:s:91159205-91159305	s|1e1.1o1|1e2.1o1	0.0000;-0.0000	4.858e-21;4.857e-21	1.000e+00;1.000e+00	0.9977;0.0023	0.9979;0.0021	2	3	91158488-91159205;91158143-91159205
ENSMUSG00000000759.14	ENSMUSG00000000759.14:s:12661300-12661367	s|1e1.1o1|1e2.1o2	-0.0000;0.0000	4.863e-21;4.863e-21	9.990e-01;9.990e-01	0.9875;0.0125	0.9843;0.0157	2	3	12658377-12661300;12655978-12661300
ENSMUSG00000072501.5	ENSMUSG00000072501.5:s:66577560-66577847	s|1e1.1o2|1e1.2o2|1e2.1o1	0.0664;-0.0447;-0.0000	6.908e-04;9.141e-06;4.857e-21	1.900e-01;3.178e-01;1.000e+00	0.7051;0.2717;0.0221	0.7816;0.2161;0.0013	3	3	66577847-66580069;66577847-66580073;66577847-66594807
ENSMUSG00000029190.19	ENSMUSG00000029190.19:t:36607938-36608046	t|1e1.1o1|1e2.1o1|i	0.0210;-0.0189;-0.0011	6.275e-04;7.823e-07;1.095e-05	4.235e-01;5.370e-01;5.985e-01	0.7827;0.0891;0.1252	0.8257;0.0537;0.1197	2	3	36608046-36613246;36608046-36611878;36608047-36611877	36608047-36611877
ENSMUSG00000018411.17	ENSMUSG00000018411.17:s:104305212-104305409	s|1e1.1o1|1e2.1o1|i	-0.0000;0.0726;-0.0521	4.459e-21;1.163e-07;1.795e-20	9.988e-01;1.459e-01;3.935e-01	0.0246;0.8906;0.0852	0.0043;0.9581;0.0372	2	3	104305409-104306407;104305409-104306626;104305410-104306406	104305410-104306406
ENSMUSG00000026766.16	ENSMUSG00000026766.16:s:50296252-50296423	s|1e1.1o3|1e1.2o3|1e1.3o3	0.0280;0.0002;-0.0309	2.790e-07;6.062e-21;2.902e-11	4.562e-01;7.881e-01;4.874e-01	0.7494;0.0904;0.1604	0.7912;0.0925;0.1160	3	2	50292953-50296252;50292913-50296252;50292898-50296252
ENSMUSG00000022307.16	ENSMUSG00000022307.16:t:41653465-41653661	t|1e1.1o1|1e2.1o1	-0.0094;0.0094	7.812e-21;7.567e-21	7.020e-01;7.020e-01	0.9534;0.0466	0.9456;0.0544	2	3	41535727-41653465;41570817-41653465
ENSMUSG00000025872.5	ENSMUSG00000025872.5:s:54467804-54467982	s|1e1.1o2|1e1.2o2	0.0015;-0.0015	6.107e-21;7.365e-21	8.033e-01;8.033e-01	0.0590;0.9410	0.0600;0.9400	2	2	54466455-54467826;54466384-54467826
ENSMUSG00000061979.8	ENSMUSG00000061979.8:s:134157591-134157678	s|1e1.1o1|1e2.1o1	0.0160;-0.0160	1.289e-12;9.058e-21	6.383e-01;6.383e-01	0.9372;0.0628	0.9573;0.0427	2	3	134155913-134157591;134154209-134157591
ENSMUSG00000004455.16	ENSMUSG00000004455.16:t:122172732-122172955	t|1e1.1o1|1e2.1o1	0.0000;0.0000	4.857e-21;4.857e-21	1.000e+00;1.000e+00	0.0094;0.9906	0.0087;0.9913	2	3	122169149-122172732;122171926-122172732
ENSMUSG00000053877.12	ENSMUSG00000053877.12:s:127514165-127514240	s|1e1.1o1|1e2.1o1	-0.0057;0.0057	1.711e-05;1.711e-05	6.493e-01;6.493e-01	0.0526;0.9474	0.0397;0.9603	2	3	127514240-127515204;127514240-127515942
ENSMUSG00000025050.8	ENSMUSG00000025050.8:t:47036803-47037415	t|1e1.2o2|2e2.1o1|3e2.1o1	-0.0000;0.0498;-0.0499	4.857e-21;2.572e-04;2.401e-04	1.000e+00;2.923e-01;2.890e-01	0.0012;0.8695;0.1292	0.0012;0.9398;0.0590	3	3	47037415-47042223;47037324-47040044;47037320-47040044
ENSMUSG00000026956.15	ENSMUSG00000026956.15:s:25363244-25363698	s|1e1.1o1|2e1.1o1	-0.0000;0.0000	4.880e-21;4.879e-21	9.962e-01;9.962e-01	0.0218;0.9782	0.0223;0.9777	2	2	25362848-25363312;25362848-25363244
ENSMUSG00000037369.17	ENSMUSG00000037369.17:s:18222757-18222877	s|1e1.1o1|1e2.1o1	0.0000;-0.0000	9.596e-09;9.415e-09	9.920e-01;9.920e-01	0.9929;0.0071	0.9937;0.0063	2	3	18222877-18233860;18222877-18236661
ENSMUSG00000063952.16	ENSMUSG00000063952.16:t:28810513-28810669	t|1e1.1o1|1e2.1o1	0.0000;-0.0000	4.857e-21;4.857e-21	1.000e+00;1.000e+00	0.9983;0.0017	0.9983;0.0017	2	3	28807399-28810513;28809757-28810513
ENSMUSG00000029480.13	ENSMUSG00000029480.13:s:125415866-125415939	s|1e1.1o1|1e2.1o1	-0.0000;0.0000	4.866e-21;4.865e-21	9.987e-01;9.987e-01	0.9925;0.0075	0.9840;0.0160	2	3	125415398-125415866;125415166-125415866
ENSMUSG00000002014.12	ENSMUSG00000002014.12:s:73787028-73787306	s|1e1.1o1|1e2.1o3|1e2.2o3	0.0000;-0.0318;0.0309	4.857e-21;1.170e-20;9.901e-21	1.000e+00;5.397e-01;5.441e-01	0.0010;0.7659;0.2329	0.0017;0.7379;0.2604	3	3	73787306-73788416;73787306-73788835;73787306-73788838
ENSMUSG00000074925.4	ENSMUSG00000074925.4:t:23720058-23720354	t|1e1.1o1|1e2.1o1	-0.0000;0.0000	4.857e-21;4.859e-21	1.000e+00;1.000e+00	0.0024;0.9976	0.0021;0.9979	2	3	23708967-23720058;23718102-23720058
ENSMUSG00000032212.10	ENSMUSG00000032212.10:s:70581301-70581464	s|1e1.1o1|1e2.1o1	0.0085;-0.0085	6.274e-21;6.503e-21	7.508e-01;7.508e-01	0.9169;0.0831	0.9446;0.0554	2	3	70581464-70583932;70581464-70584753
ENSMUSG00000006638.15	ENSMUSG00000006638.15:s:30950066-30950248	s|1e1.1o1|2e1.1o1|2e2.1o1	0.0629;-0.0459;-0.0070	6.987e-04;1.643e-03;1.063e-10	2.016e-01;2.772e-01;7.294e-01	0.0541;0.8706;0.0747	0.1355;0.8058;0.0602	3	3	30950172-30952885;30950248-30952885;30950248-30953343
ENSMUSG00000054199.17	ENSMUSG00000054199.17:t:88880060-88880174	t|1e3.1o1|2e1.1o1|2e2.1o1	0.0000;-0.1311;0.1311	4.857e-21;1.345e-01;1.344e-01	1.000e+00;2.744e-02;2.743e-02	0.0009;0.6099;0.3892	0.0009;0.4638;0.5352	3	4	88879311-88880060;88869843-88880071;88875930-88880071
ENSMUSG00000029625.16	ENSMUSG00000029625.16:t:145176111-145176204	t|1e1.1o1|1e2.1o1	0.0000;0.0000	4.857e-21;4.857e-21	1.000e+00;1.000e+00	0.0005;0.9995	0.0013;0.9987	2	3	145173459-145176111;145175652-145176111
ENSMUSG00000021377.15	ENSMUSG00000021377.15:t:47088477-47088615	t|1e1.1o1|1e2.1o1|1e3.1o1|i	0.0000;0.0000;0.0000;0.0000	4.452e-21;4.452e-21;4.452e-21;4.452e-21	1.000e+00;1.000e+00;1.000e+00;1.000e+00	0.0001;0.9808;0.0103;0.0084	0.0001;0.9861;0.0068;0.0065	3	4	47088615-47099343;47088615-47098155;47088615-47093118;47088616-47093117	47088616-47093117
ENSMUSG00000024135.10	ENSMUSG00000024135.10:s:86115193-86115296	s|1e1.1o1|1e2.1o1	0.0002;-0.0002	4.915e-21;4.910e-21	9.917e-01;9.917e-01	0.9821;0.0179	0.9979;0.0021	2	3	86109334-86115193;86103000-86115193
ENSMUSG00000031337.16	ENSMUSG00000031337.16:t:71284601-71284684	t|1e1.1o1|1e2.1o1	0.0060;-0.0060	2.534e-08;2.527e-08	8.211e-01;8.211e-01	0.0035;0.9965	0.0339;0.9661	2	3	71234946-71284601;71259826-71284601
ENSMUSG00000004798.14	ENSMUSG00000004798.14:t:61819285-61819456	t|1e2.1o1|2e1.1o2	-0.0000;0.0000	4.859e-21;4.857e-21	1.000e+00;1.000e+00	0.9989;0.0011	0.9982;0.0018	2	3	61819456-61824639;61819455-61827632
ENSMUSG00000031939.16	ENSMUSG00000031939.16:s:15313990-15314032	s|1e1.1o2|1e1.2o2	0.0000;-0.0000	4.858e-21;5.147e-21	9.998e-01;9.998e-01	0.0017;0.9983	0.0092;0.9908	2	2	15314032-15314213;15314032-15314231
ENSMUSG00000003228.9	ENSMUSG00000003228.9:s:61046077-61046154	s|1e1.1o1|1e2.1o1	0.0033;-0.0033	3.620e-07;3.621e-07	8.861e-01;8.861e-01	0.0063;0.9937	0.0279;0.9721	2	3	61046154-61051577;61046154-61068548
ENSMUSG00000018347.16	ENSMUSG00000018347.16:s:65821930-65822014	s|1e1.1o2|1e1.2o2	-0.1008;0.1008	1.390e-01;1.390e-01	6.757e-02;6.757e-02	0.7618;0.2382	0.6498;0.3502	2	2	65822014-65822825;65822014-65822828
ENSMUSG00000058392.13	ENSMUSG00000058392.13:s:32045929-32046229	s|1e1.1o1|1e2.1o1|2e1.1o1|2e2.1o1|i	0.0373;0.0196;-0.0113;-0.0003;-0.0375	1.265e-02;1.269e-06;1.061e-07;4.520e-21;2.279e-03	2.658e-01;5.326e-01;6.126e-01;9.889e-01;3.040e-01	0.6980;0.0489;0.0634;0.0186;0.1719	0.7504;0.0823;0.0441;0.0009;0.1167	4	3	32046011-32047674;32046011-32048553;32046229-32047674;32046229-32048553;32046230-32047673	32046230-32047673
ENSMUSG00000036555.14	ENSMUSG00000036555.14:s:140689813-140689863	s|1e1.1o1|1e2.1o1	0.0002;-0.0002	4.910e-21;4.913e-21	9.910e-01;9.910e-01	0.9844;0.0156	0.9809;0.0191	2	3	140687855-140689813;140686400-140689813
ENSMUSG00000047428.14	ENSMUSG00000047428.14:s:46300951-46301081	s|1e1.1o1|1e2.1o1	0.0102;-0.0102	1.162e-05;1.162e-05	5.895e-01;5.895e-01	0.9440;0.0560	0.9511;0.0489	2	3	46301081-46301644;46301081-46302366
ENSMUSG00000037605.16	ENSMUSG00000037605.16:t:81511980-81512784	t|1e2.1o1|2e1.1o1|2e3.1o1	0.0000;-0.0697;0.0694	4.857e-21;7.676e-03;7.722e-03	1.000e+00;1.525e-01;1.534e-01	0.0008;0.2818;0.7174	0.0009;0.1926;0.8065	3	4	81492433-81511980;81465304-81511984;81509738-81511984
ENSMUSG00000046337.17	ENSMUSG00000046337.17:t:36608417-36608531	t|1e1.1o1|1e2.1o1	-0.0078;0.0078	4.146e-04;4.146e-04	4.918e-01;4.918e-01	0.9228;0.0772	0.9086;0.0914	2	3	36608531-36632420;36608531-36618945
ENSMUSG00000020107.10	ENSMUSG00000020107.10:t:59995847-59998310	t|1e1.1o1|1e2.1o1	-0.0124;0.0124	1.274e-15;1.221e-15	6.378e-01;6.378e-01	0.8569;0.1431	0.8403;0.1597	2	3	59996614-60002956;59996614-60002418
ENSMUSG00000028613.15	ENSMUSG00000028613.15:s:107847441-107847566	s|1e4.1o1|2e1.1o1|2e2.1o1|2e3.1o1	0.0000;-0.0130;0.0073;-0.0002	4.857e-21;8.087e-21;3.542e-14;5.048e-21	1.000e+00;6.946e-01;7.687e-01;9.693e-01	0.0004;0.0517;0.9196;0.0299	0.0005;0.0332;0.9422;0.0258	4	5	107847542-107854249;107847566-107848281;107847566-107850104;107847566-107851308
ENSMUSG00000017428.16	ENSMUSG00000017428.16:s:80431705-80431806	s|1e1.1o1|1e2.1o1|1e3.1o1	0.0000;0.0000;0.0000	4.857e-21;4.857e-21;4.857e-21	1.000e+00;1.000e+00;1.000e+00	0.0040;0.9940;0.0020	0.0062;0.9926;0.0008	3	4	80431806-80434518;80431806-80438251;80431806-80445242
ENSMUSG00000049643.15	ENSMUSG00000049643.15:t:27560476-27560603	t|1e1.1o1|1e2.1o1	0.0003;-0.0003	4.925e-21;2.910e-17	9.879e-01;9.879e-01	0.0061;0.9939	0.0174;0.9826	2	3	27553353-27560552;27556534-27560552
ENSMUSG00000024056.10	ENSMUSG00000024056.10:s:71526581-71526857	s|1e1.1o1|2e1.1o1	-0.0004;0.0004	4.957e-21;4.946e-21	9.843e-01;9.843e-01	0.9866;0.0134	0.9712;0.0288	2	2	71525742-71526711;71525742-71526581
ENSMUSG00000052997.15	ENSMUSG00000052997.15:s:34157243-34157364	s|1e1.1o1|1e2.1o1	0.0000;0.0000	4.857e-21;4.857e-21	1.000e+00;1.000e+00	0.9996;0.0004	0.9997;0.0003	2	3	34155984-34157243;34154644-34157243
ENSMUSG00000068299.11	ENSMUSG00000068299.11:s:85904712-85904884	s|1e1.1o2|1e1.2o2|i	-0.1916;0.1728;0.0137	4.708e-01;3.955e-01;2.046e-02	1.189e-02;1.336e-02;2.617e-01	0.5544;0.1099;0.3318	0.3143;0.3248;0.3614	2	2	85902329-85904712;85902326-85904712;85902534-85904711	85902534-85904711
ENSMUSG00000032549.7	ENSMUSG00000032549.7:s:103111787-103112226	s|1e1.1o1|1e2.1o1	0.0000;-0.0000	4.566e-16;4.858e-21	9.999e-01;9.999e-01	0.9966;0.0034	0.9969;0.0031	2	3	103112226-103140382;103112226-103160820
ENSMUSG00000002205.16	ENSMUSG00000002205.16:s:44770864-44770922	s|1e1.1o1|1e2.1o1	0.0000;-0.0000	4.857e-21;4.857e-21	1.000e+00;1.000e+00	0.9980;0.0020	0.9981;0.0019	2	3	44770922-44775376;44770922-44777222
ENSMUSG00000051483.9	ENSMUSG00000051483.9:s:93608789-93608896	s|1e1.1o2|1e1.2o2	-0.0003;0.0003	5.709e-21;5.057e-21	9.671e-01;9.671e-01	0.9757;0.0243	0.9708;0.0292	2	2	93608896-93609795;93608896-93609799
ENSMUSG00000005150.16	ENSMUSG00000005150.16:s:85076024-85076107	s|1e1.1o1|1e2.1o1	-0.0000;0.0000	1.335e-13;4.859e-21	9.997e-01;9.997e-01	0.9975;0.0025	0.9958;0.0042	2	3	85075937-85076024;85075343-85076024
ENSMUSG00000029686.15	ENSMUSG00000029686.15:t:47525848-47526139	t|1e1.1o2|i	0.0000;0.0000	4.452e-21;4.452e-21	1.000e+00;1.000e+00	0.0007;0.9993	0.0007;0.9993	1	2	47515041-47525848;47525780-47525847	47525780-47525847
ENSMUSG00000023286.16	ENSMUSG00000023286.16:t:155946255-155946417	t|1e1.1o2|1e1.2o2|1e2.1o1|1e3.1o1	0.0049;-0.0059;0.0000;0.0000	5.100e-03;5.126e-03;4.857e-21;4.857e-21	4.047e-01;4.008e-01;1.000e+00;1.000e+00	0.2719;0.7265;0.0008;0.0008	0.2824;0.7141;0.0017;0.0017	4	4	155944013-155946255;155944150-155946255;155944259-155946255;155944634-155946255
ENSMUSG00000061887.14	ENSMUSG00000061887.14:t:107028193-107028252	t|1e1.1o1|1e2.1o1	0.0079;-0.0079	3.137e-06;3.137e-06	5.942e-01;5.942e-01	0.8224;0.1776	0.8382;0.1618	2	3	107009768-107028193;107027297-107028193
ENSMUSG00000025790.14	ENSMUSG00000025790.14:s:74346648-74347231	s|1e1.1o1|1e2.1o1	0.0000;0.0000	4.857e-21;4.857e-21	1.000e+00;1.000e+00	0.0007;0.9993	0.0017;0.9983	2	3	74331051-74346648;74328024-74346648
ENSMUSG00000038518.15	ENSMUSG00000038518.15:t:44884704-44885028	t|1e1.1o1|1e2.1o1	0.0000;-0.0000	4.857e-21;4.857e-21	1.000e+00;1.000e+00	0.0010;0.9990	0.0014;0.9986	2	3	44848421-44884704;44874452-44884704
ENSMUSG00000030652.11	ENSMUSG00000030652.11:s:118525824-118526734	s|1e1.1o2|1e1.2o2|1e2.1o1	0.0000;0.0000;0.0000	4.857e-21;4.857e-21;4.857e-21	1.000e+00;1.000e+00;1.000e+00	0.0009;0.9981;0.0009	0.0009;0.9982;0.0009	3	3	118525365-118525824;118525294-118525824;118517400-118525824
ENSMUSG00000028184.12	ENSMUSG00000028184.12:t:148826365-148826533	t|1e1.1o1|1e2.1o1|1e3.1o1	-0.0000;-0.0000;0.0000	2.191e-12;4.860e-21;4.858e-21	9.987e-01;9.995e-01;9.998e-01	0.9908;0.0073;0.0019	0.9941;0.0029;0.0029	3	4	148826533-148828477;148826533-148827541;148826533-148827212
ENSMUSG00000064307.13	ENSMUSG00000064307.13:t:101920637-101920774	t|1e1.1o2|1e1.2o2|1e2.1o1|1e3.1o1	-0.0222;-0.0769;0.1127;-0.0000	2.262e-02;4.396e-02;1.833e-01;1.773e-10	2.613e-01;1.160e-01;5.185e-02;9.986e-01	0.7133;0.1657;0.1115;0.0032	0.6835;0.0640;0.2588;0.0026	4	4	101920774-101933764;101920774-101933750;101920774-101921504;101920774-101921169
ENSMUSG00000021178.9	ENSMUSG00000021178.9:t:100114838-100114962	t|1e1.1o1|1e2.1o1	0.0000;0.0000	4.857e-21;4.857e-21	1.000e+00;1.000e+00	0.0055;0.9945	0.0045;0.9955	2	3	100112384-100114838;100113152-100114838
ENSMUSG00000029703.10	ENSMUSG00000029703.10:s:136133934-136134050	s|1e1.1o1|2e1.1o1	0.0000;-0.0000	4.857e-21;4.857e-21	1.000e+00;1.000e+00	0.0012;0.9988	0.0016;0.9984	2	2	136133445-136133967;136133445-136133934
ENSMUSG00000028252.20	ENSMUSG00000028252.20:s:21735417-21735699	s|1e2.1o1|2e2.1o1|3e1.1o1	0.0016;-0.0020;-0.0000	2.903e-09;5.589e-09;4.859e-21	9.351e-01;9.181e-01;9.997e-01	0.0101;0.9874;0.0030	0.0224;0.9749;0.0027	3	3	21735464-21740592;21735468-21740592;21735699-21738034
ENSMUSG00000066441.14	ENSMUSG00000066441.14:s:79191726-79192293	s|1e1.1o1|1e2.1o1	0.0000;-0.0000	4.862e-21;4.863e-21	9.990e-01;9.990e-01	0.9708;0.0292	0.9745;0.0255	2	3	79189107-79191726;79188636-79191726
ENSMUSG00000030534.13	ENSMUSG00000030534.13:s:80274229-80274309	s|1e1.1o1|1e2.1o1	0.0000;-0.0000	1.952e-14;4.859e-21	9.998e-01;9.998e-01	0.9963;0.0037	0.9965;0.0035	2	3	80274309-80274624;80274309-80276046
ENSMUSG00000024924.14	ENSMUSG00000024924.14:t:27247010-27247090	t|1e1.1o1|1e2.1o1	0.0516;-0.0516	9.934e-05;9.934e-05	2.387e-01;2.387e-01	0.3965;0.6035	0.4622;0.5378	2	3	27245681-27247010;27246676-27247010
ENSMUSG00000069601.14	ENSMUSG00000069601.14:s:69927695-69927818	s|1e1.1o1|1e2.1o2|1e2.2o2	0.0500;-0.0477;-0.0001	4.249e-04;4.839e-04;2.115e-08	2.862e-01;2.892e-01;9.951e-01	0.0207;0.9742;0.0058	0.0945;0.9037;0.0018	3	3	69927818-69929447;69927818-69932394;69927818-69932409
ENSMUSG00000026856.14	ENSMUSG00000026856.14:s:30395598-30395911	s|1e1.1o1|1e2.1o1	-0.0052;0.0052	3.394e-12;5.990e-21	8.392e-01;8.392e-01	0.9810;0.0190	0.9636;0.0364	2	3	30395759-30395977;30395759-30396153
ENSMUSG00000025264.12	ENSMUSG00000025264.12:t:151087094-151090414	t|1e1.1o1|1e2.1o2|1e2.2o2	0.0000;-0.0078;0.0063	4.857e-21;3.489e-07;1.342e-07	1.000e+00;6.228e-01;6.418e-01	0.0022;0.8178;0.1815	0.0038;0.8075;0.1879	3	3	151090414-151096165;151090414-151090605;151090414-151090596
ENSMUSG00000026556.15	ENSMUSG00000026556.15:t:172008507-172008643	t|1e1.1o1|1e2.1o1	0.0000;-0.0000	5.552e-16;4.858e-21	9.999e-01;9.999e-01	0.9966;0.0034	0.9973;0.0027	2	3	172008643-172009441;172008643-172008799
ENSMUSG00000020818.16	ENSMUSG00000020818.16:t:116854000-116854058	t|1e1.1o2|1e1.2o2|1e2.1o2|1e2.2o2|1e3.1o1	0.0319;0.0277;0.0360;0.0893;-0.2362	9.318e-04;8.949e-04;9.745e-04;9.165e-03;6.788e-01	3.669e-01;3.942e-01;3.595e-01;9.704e-02;9.530e-04	0.0789;0.1175;0.0484;0.0247;0.7218	0.1242;0.1582;0.1034;0.1255;0.4766	5	4	116852855-116854000;116852860-116854000;116853637-116854000;116853757-116854000;116853903-116854000
ENSMUSG00000058881.13	ENSMUSG00000058881.13:s:82987808-82988198	s|1e1.1o2|1e1.2o2|1e2.1o1|i	-0.0202;-0.0000;0.0218;-0.0014	1.278e-05;4.452e-21;6.640e-07;5.654e-21	4.995e-01;1.000e+00;5.086e-01;8.391e-01	0.8638;0.0029;0.0933;0.0384	0.8359;0.0042;0.1256;0.0373	3	3	82988198-82993070;82988198-82993085;82988198-83001273;82988199-82993069	82988199-82993069
ENSMUSG00000024847.15	ENSMUSG00000024847.15:s:4120933-4121575	s|1e1.1o1|1e2.1o1	0.0000;0.0000	4.857e-21;4.857e-21	1.000e+00;1.000e+00	0.9996;0.0004	0.9915;0.0085	2	3	4118266-4121336;4116170-4121336
ENSMUSG00000039480.14	ENSMUSG00000039480.14:t:34324288-34324462	t|1e1.1o1|1e2.1o1	-0.0422;0.0422	4.437e-02;4.437e-02	1.994e-01;1.994e-01	0.1785;0.8215	0.1103;0.8897	2	3	34324462-34399738;34324462-34398114
ENSMUSG00000026095.15	ENSMUSG00000026095.15:s:53347015-53348558	s|1e1.1o1|2e1.1o1	0.0031;-0.0031	9.053e-06;9.053e-06	5.827e-01;5.827e-01	0.2888;0.7112	0.2896;0.7104	2	2	53346761-53348446;53346761-53347015
ENSMUSG00000017716.15	ENSMUSG00000017716.15:s:117852663-117852780	s|1e1.1o1|i	-0.0001;0.0001	4.733e-21;4.730e-21	9.540e-01;9.540e-01	0.9608;0.0392	0.9599;0.0401	1	2	117852780-117855225;117852781-117855224	117852781-117855224
ENSMUSG00000038618.12	ENSMUSG00000038618.12:s:141215860-141215940	s|1e1.1o1|1e2.1o2	0.0042;-0.0042	2.258e-02;2.258e-02	2.795e-01;2.795e-01	0.9048;0.0952	0.9009;0.0991	2	3	141215940-141216721;141215940-141217000
ENSMUSG00000008140.18	ENSMUSG00000008140.18:s:44496256-44496529	s|1e1.1o1|1e2.1o1	-0.0000;0.0000	4.857e-21;4.857e-21	1.000e+00;1.000e+00	0.9950;0.0050	0.9846;0.0154	2	3	44494880-44496256;44492658-44496256
ENSMUSG00000020124.10	ENSMUSG00000020124.10:s:123161447-123163654	s|1e1.1o1|1e2.1o1|i	0.0544;-0.0576;-0.0000	1.576e-02;1.998e-02;4.483e-21	1.922e-01;1.780e-01;9.946e-01	0.4725;0.5071;0.0189	0.5368;0.4397;0.0238	2	3	123153127-123163593;123146938-123163593;123153128-123161446	123153128-123161446
ENSMUSG00000045482.16	ENSMUSG00000045482.16:t:144811895-144812014	t|1e1.1o1|1e2.1o1|1e3.1o1	0.0083;-0.0014;-0.0000	6.601e-21;5.197e-21;4.858e-21	7.801e-01;9.494e-01;9.999e-01	0.9573;0.0305;0.0101	0.9831;0.0155;0.0030	3	4	144807391-144811895;144810204-144811895;144810352-144811895
ENSMUSG00000024294.14	ENSMUSG00000024294.14:s:10747356-10747460	s|1e1.1o1|1e2.1o1	0.0002;-0.0002	4.907e-21;4.913e-21	9.911e-01;9.911e-01	0.9719;0.0281	0.9923;0.0077	2	3	10747460-10749323;10747460-10751823
ENSMUSG00000028641.16	ENSMUSG00000028641.16:s:119244957-119244996	s|1e1.1o1|i	0.0000;0.0000	4.452e-21;4.452e-21	1.000e+00;1.000e+00	0.0012;0.9988	0.0011;0.9989	1	2	119244996-119245091;119244997-119245019	119244997-119245019
ENSMUSG00000028960.20	ENSMUSG00000028960.20:t:149372828-149372969	t|1e1.1o1|1e2.1o1|1e3.1o1	0.0000;0.0000;0.0000	4.857e-21;4.857e-21;4.857e-21	1.000e+00;1.000e+00;1.000e+00	0.9909;0.0050;0.0037	0.9956;0.0016;0.0027	3	4	149372969-149381183;149372969-149380034;149372969-149379272
ENSMUSG00000038860.15	ENSMUSG00000038860.15:s:33104849-33105028	s|1e1.1o1|2e1.1o1|2e2.1o1	0.0059;0.0107;-0.0246	1.880e-05;1.003e-06;4.283e-05	6.114e-01;7.180e-01;5.178e-01	0.9330;0.0031;0.0634	0.9467;0.0422;0.0101	3	3	33085944-33104853;33085944-33104849;33064078-33104849
ENSMUSG00000034218.16	ENSMUSG00000034218.16:s:53451549-53451689	s|1e1.1o1|2e1.1o1	-0.0000;0.0000	4.857e-21;4.857e-21	1.000e+00;1.000e+00	0.0024;0.9976	0.0019;0.9981	2	2	53450634-53451660;53450634-53451549
ENSMUSG00000032553.14	ENSMUSG00000032553.14:s:103191069-103191123	s|1e1.1o3|1e1.2o3	0.0000;0.0000	4.857e-21;4.857e-21	1.000e+00;1.000e+00	0.0003;0.9997	0.0004;0.9996	2	2	103190476-103191069;103190421-103191069
ENSMUSG00000021318.15	ENSMUSG00000021318.15:s:15463235-15463408	s|1e1.1o1|1e2.1o1	-0.0000;0.0000	1.909e-11;4.866e-21	9.985e-01;9.985e-01	0.9954;0.0046	0.9949;0.0051	2	3	15463408-15478000;15463408-15613779
ENSMUSG00000027198.16	ENSMUSG00000027198.16:s:93730158-93730324	s|1e1.1o1|1e2.1o1|1e3.1o1	0.0000;0.0000;0.0000	4.857e-21;4.857e-21;4.857e-21	1.000e+00;1.000e+00;1.000e+00	0.0004;0.9992;0.0004	0.0004;0.9993;0.0004	3	4	93717811-93730158;93707377-93730158;93661681-93730158
ENSMUSG00000022247.12	ENSMUSG00000022247.12:s:10485735-10485947	s|1e1.1o1|1e2.1o2	0.0000;0.0000	4.857e-21;4.857e-21	1.000e+00;1.000e+00	0.0004;0.9996	0.0003;0.9997	2	3	10485416-10485735;10483406-10485735
ENSMUSG00000039199.6	ENSMUSG00000039199.6:t:105476371-105476529	t|1e1.1o1|1e2.1o1	0.1167;-0.1167	2.310e-01;2.310e-01	4.711e-02;4.711e-02	0.2119;0.7881	0.3740;0.6260	2	3	105476529-105477017;105476529-105476614
ENSMUSG00000024240.13	ENSMUSG00000024240.13:s:6448905-6449257	s|1e1.1o1|1e2.1o1|i	0.0296;-0.0209;-0.0027	2.983e-09;4.340e-08;6.527e-21	5.158e-01;5.515e-01;7.608e-01	0.0776;0.8743;0.0472	0.1184;0.8391;0.0391	2	3	6441912-6448905;6441243-6448905;6441913-6448904	6441913-6448904
ENSMUSG00000052105.17	ENSMUSG00000052105.17:t:66377853-66378058	t|1e1.1o1|1e2.1o1	0.0000;-0.0000	1.184e-16;4.860e-21	9.996e-01;9.996e-01	0.9924;0.0076	0.9971;0.0029	2	3	66378011-66379129;66378011-66378370
ENSMUSG00000026827.12	ENSMUSG00000026827.12:t:57364031-57364143	t|1e1.1o1|1e2.1o1	-0.0000;0.0000	4.857e-21;4.857e-21	1.000e+00;1.000e+00	0.9985;0.0015	0.9984;0.0016	2	3	57357813-57364031;57361839-57364031
ENSMUSG00000037652.15	ENSMUSG00000037652.15:s:30936285-30936599	s|1e1.1o2|1e1.2o2|1e2.1o1	0.0001;-0.0378;0.0373	5.908e-21;1.720e-04;5.399e-04	8.551e-01;3.590e-01;3.407e-01	0.0312;0.1332;0.8306	0.0321;0.0818;0.8886	3	3	30936020-30936285;30935999-30936285;30931892-30936285
ENSMUSG00000069769.13	ENSMUSG00000069769.13:s:88589609-88590147	s|1e1.1o1|1e2.1o1|2e2.1o1|3e2.1o1	0.0023;0.0318;0.0000;-0.0460	5.348e-21;5.717e-05;4.868e-21;2.636e-05	9.211e-01;3.999e-01;9.982e-01;3.231e-01	0.0268;0.7141;0.0213;0.2373	0.0362;0.7583;0.0208;0.1825	4	3	88561494-88590055;88480054-88590055;88480054-88589734;88480054-88589609
ENSMUSG00000025153.9	ENSMUSG00000025153.9:t:120809804-120810049	t|1e1.2o2|1e2.1o1|2e1.1o2	0.0000;0.0000;0.0000	4.857e-21;4.857e-21;4.857e-21	1.000e+00;1.000e+00;1.000e+00	0.0014;0.9893;0.0092	0.0027;0.9930;0.0046	3	3	120810049-120810437;120810049-120810130;120810025-120810465
ENSMUSG00000022973.18	ENSMUSG00000022973.18:t:90944799-90944907	t|1e1.1o1|1e2.1o1	0.0000;-0.0000	4.857e-21;4.857e-21	1.000e+00;1.000e+00	0.9979;0.0021	0.9983;0.0017	2	3	90944907-90946792;90944907-90946592
ENSMUSG00000027244.14	ENSMUSG00000027244.14:s:91684669-91684759	s|1e1.1o1|1e2.1o1|1e3.1o1	0.0000;-0.0001;0.0001	4.857e-21;4.882e-21;4.884e-21	1.000e+00;9.960e-01;9.951e-01	0.0008;0.0160;0.9832	0.0007;0.0156;0.9837	3	4	91682901-91684669;91682136-91684669;91681695-91684669
ENSMUSG00000033538.13	ENSMUSG00000033538.13:t:5323348-5323798	t|1e1.1o1|1e2.1o1	-0.0348;0.0348	1.594e-02;1.594e-02	2.715e-01;2.715e-01	0.2265;0.7735	0.1746;0.8254	2	3	5321512-5323625;5322917-5323625
ENSMUSG00000035585.16	ENSMUSG00000035585.16:s:3695352-3695625	s|1e1.1o1|1e2.1o1|1e3.1o1	0.0163;-0.0148;0.0000	6.607e-11;5.908e-11;4.857e-21	6.214e-01;6.348e-01;1.000e+00	0.1016;0.8970;0.0023	0.1263;0.8726;0.0019	3	4	3695621-3695713;3695621-3700528;3695621-3700615
ENSMUSG00000004151.17	ENSMUSG00000004151.17:s:38827778-38827907	s|1e1.1o1|1e2.1o1	0.0000;0.0000	4.857e-21;4.857e-21	1.000e+00;1.000e+00	0.9997;0.0003	0.9997;0.0003	2	3	38827907-38831081;38827907-38835069
ENSMUSG00000000884.17	ENSMUSG00000000884.17:s:18544111-18544273	s|1e1.1o1|1e2.1o1	-0.0069;0.0069	1.084e-04;1.084e-04	7.514e-01;7.514e-01	0.0365;0.9635	0.0106;0.9894	2	3	18544273-18545117;18544273-18548093
ENSMUSG00000025439.5	ENSMUSG00000025439.5:t:97711700-97711798	t|1e1.1o1|1e2.1o1	0.0166;-0.0166	7.772e-21;1.818e-19	6.544e-01;6.544e-01	0.0701;0.9299	0.1001;0.8999	2	3	97696869-97711700;97705725-97711700
ENSMUSG00000020745.15	ENSMUSG00000020745.15:s:74679458-74679614	s|1e1.1o1|i	0.0022;-0.0022	6.905e-21;6.967e-21	7.238e-01;7.238e-01	0.9500;0.0500	0.9504;0.0496	1	2	74677742-74679458;74677743-74679457	74677743-74679457
ENSMUSG00000028793.15	ENSMUSG00000028793.15:s:129071737-129071942	s|1e1.1o2|1e1.2o2	-0.0091;0.0091	5.925e-06;5.925e-06	6.018e-01;6.018e-01	0.2124;0.7876	0.1950;0.8050	2	2	129071942-129073499;129071942-129073502
ENSMUSG00000025404.15	ENSMUSG00000025404.15:t:127444276-127444475	t|1e1.1o1|1e2.1o1|1e3.1o1|1e4.1o1|1e5.1o2|1e5.2o2	0.0014;-0.0074;0.0000;0.0000;0.0000;0.0000	8.528e-11;1.429e-08;4.857e-21;4.857e-21;4.857e-21;4.857e-21	8.046e-01;7.174e-01;1.000e+00;1.000e+00;1.000e+00;1.000e+00	0.0702;0.9276;0.0005;0.0005;0.0005;0.0005	0.0725;0.9124;0.0004;0.0085;0.0004;0.0056	6	6	127390427-127444276;127400193-127444276;127418720-127444276;127420436-127444276;127421348-127444276;127421366-127444276
ENSMUSG00000035158.15	ENSMUSG00000035158.15:t:97940918-97942179	t|1e1.1o1|2e1.1o1|2e2.1o1|2e3.1o1|3e2.1o1	0.0000;0.1912;-0.0833;0.0002;-0.0927	4.857e-21;4.628e-01;7.811e-02;4.906e-21;8.344e-02	1.000e+00;1.001e-02;1.001e-01;9.913e-01;8.553e-02	0.0014;0.4960;0.3148;0.0014;0.1821	0.0014;0.7083;0.2014;0.0117;0.0723	5	4	97807287-97941050;97807287-97941053;97897490-97941053;97929933-97941053;97897490-97941056
ENSMUSG00000061778.10	ENSMUSG00000061778.10:s:164939643-164939745	s|1e1.1o1|1e2.1o2|1e2.2o2	0.0356;-0.0550;0.0068	1.371e-02;2.886e-02;6.204e-06	2.702e-01;1.808e-01;7.601e-01	0.6876;0.2953;0.0107	0.7497;0.2065;0.0377	3	3	164938692-164939643;164937303-164939643;164937084-164939643
ENSMUSG00000004455.16	ENSMUSG00000004455.16:s:122174055-122174675	s|1e1.1o1|i	0.0210;-0.0210	1.685e-12;1.819e-12	5.665e-01;5.665e-01	0.2359;0.7641	0.2602;0.7398	1	2	122174115-122174980;122174676-122174979	122174676-122174979
ENSMUSG00000041939.14	ENSMUSG00000041939.14:s:114446159-114446306	s|1e1.1o2|1e1.2o2|i	0.0035;0.0005;-0.0000	2.148e-08;7.779e-09;4.452e-21	6.225e-01;6.107e-01;1.000e+00	0.3422;0.6385;0.0201	0.3393;0.6463;0.0128	2	2	114446306-114450241;114446306-114450277;114446307-114450240	114446307-114450240
ENSMUSG00000026743.16	ENSMUSG00000026743.16:s:18071125-18071204	s|1e1.1o1|1e2.1o1|1e3.1o1|1e4.1o1	0.0025;0.0101;-0.0540;0.0360	7.955e-04;1.504e-03;6.010e-02;1.250e-03	4.952e-01;4.279e-01;1.531e-01;3.324e-01	0.1266;0.1231;0.6758;0.0627	0.1415;0.1505;0.5912;0.1185	4	5	18071204-18082511;18071204-18092784;18071204-18101458;18071204-18109782
ENSMUSG00000042202.15	ENSMUSG00000042202.15:t:155612617-155612737	t|1e2.1o1|2e1.1o2	-0.0000;0.0000	3.102e-08;3.057e-08	9.912e-01;9.912e-01	0.9935;0.0065	0.9930;0.0070	2	3	155611743-155612617;155610525-155612631
ENSMUSG00000039943.16	ENSMUSG00000039943.16:t:135877383-135877821	t|1e1.1o1|1e2.1o1	-0.0009;0.0009	6.653e-06;6.653e-06	8.219e-01;8.219e-01	0.0214;0.9786	0.0216;0.9784	2	3	135741887-135877383;135805605-135877383
ENSMUSG00000062929.8	ENSMUSG00000062929.8:s:54861780-54861833	s|1e1.1o1|i	0.0317;-0.0317	3.487e-09;3.587e-09	3.868e-01;3.868e-01	0.2041;0.7959	0.2482;0.7518	1	2	54861413-54861780;54861739-54861779	54861739-54861779
ENSMUSG00000027309.18	ENSMUSG00000027309.18:t:130777205-130777281	t|1e1.1o1|1e2.1o1	0.0000;-0.0000	4.857e-21;4.857e-21	1.000e+00;1.000e+00	0.9981;0.0019	0.9931;0.0069	2	3	130777281-130778417;130777281-130777476
ENSMUSG00000018559.16	ENSMUSG00000018559.16:s:69988613-69988729	s|1e1.1o2|1e1.2o2	0.0000;-0.0000	4.857e-21;4.857e-21	1.000e+00;1.000e+00	0.0127;0.9873	0.0201;0.9799	2	2	69988729-69988814;69988729-69988828
ENSMUSG00000018166.8	ENSMUSG00000018166.8:s:128578394-128578599	s|1e1.1o2|1e1.2o2	0.0009;-0.0009	5.272e-21;5.297e-21	9.338e-01;9.338e-01	0.9727;0.0273	0.9704;0.0296	2	2	128578232-128578394;128578226-128578394
ENSMUSG00000027247.16	ENSMUSG00000027247.16:s:91654436-91654533	s|1e1.1o1|1e2.1o1	-0.0000;0.0000	4.857e-21;4.857e-21	1.000e+00;1.000e+00	0.0041;0.9959	0.0009;0.9991	2	3	91654531-91655362;91654531-91662298
ENSMUSG00000023345.17	ENSMUSG00000023345.17:t:106329873-106330016	t|1e1.1o1|1e2.1o1|1e3.1o1|1e4.1o1|1e5.1o1|2e1.1o1|2e3.1o1	0.0571;-0.0000;0.0000;-0.0000;0.0590;-0.1607;-0.0000	1.935e-02;4.857e-21;4.859e-21;4.857e-21;1.813e-02;2.730e-01;4.857e-21	1.799e-01;1.000e+00;9.997e-01;1.000e+00;1.868e-01;9.695e-03;1.000e+00	0.6468;0.0007;0.0007;0.0007;0.1373;0.2093;0.0007	0.7244;0.0007;0.0028;0.0007;0.2174;0.0459;0.0007	7	6	106308033-106329873;106325516-106329873;106326326-106329873;106327919-106329873;106329725-106329873;106308033-106329901;106326326-106329901
ENSMUSG00000027977.15	ENSMUSG00000027977.15:t:123606846-123607031	t|1e1.1o1|1e2.1o1|1e3.1o1	0.0000;-0.0025;0.0021	4.861e-21;2.342e-07;1.305e-07	9.993e-01;8.033e-01;8.328e-01	0.0032;0.9759;0.0211	0.0033;0.9652;0.0316	3	4	123607031-123671341;123607031-123627959;123607031-123619083
ENSMUSG00000052406.14	ENSMUSG00000052406.14:t:26955001-26955684	t|1e1.1o1|1e2.1o1	0.0003;-0.0003	4.912e-21;4.919e-21	9.903e-01;9.903e-01	0.0010;0.9990	0.0295;0.9705	2	3	26955569-26958479;26955569-26956289
ENSMUSG00000020770.13	ENSMUSG00000020770.13:s:116053016-116053158	s|1e1.1o1|2e1.1o1	-0.0121;0.0121	9.388e-07;9.386e-07	6.061e-01;6.061e-01	0.1691;0.8309	0.1488;0.8512	2	2	116053119-116053490;116053158-116053490
ENSMUSG00000002767.13	ENSMUSG00000002767.13:s:46648472-46648587	s|1e1.1o2|1e1.2o2	0.0000;-0.0000	4.857e-21;4.857e-21	1.000e+00;1.000e+00	0.9840;0.0160	0.9849;0.0151	2	2	46648587-46648659;46648587-46648670
ENSMUSG00000029472.13	ENSMUSG00000029472.13:s:122791608-122791755	s|1e1.1o2|1e1.2o2	0.0000;0.0000	4.857e-21;4.857e-21	1.000e+00;1.000e+00	0.9998;0.0002	0.9998;0.0002	2	2	122788464-122791608;122788440-122791608
ENSMUSG00000039218.17	ENSMUSG00000039218.17:s:23809969-23810046	s|1e1.1o2|1e1.2o2	0.0002;-0.0002	4.890e-21;4.895e-21	9.940e-01;9.940e-01	0.9641;0.0359	0.9727;0.0273	2	2	23810046-23810413;23810046-23810416
ENSMUSG00000029108.14	ENSMUSG00000029108.14:s:57717967-57722278	s|1e1.1o1|1e2.1o1|1e3.1o1|1e4.1o1	0.0535;-0.0021;0.0000;-0.0403	7.859e-03;5.363e-21;4.857e-21;2.937e-03	2.231e-01;9.269e-01;1.000e+00;2.949e-01	0.5665;0.0367;0.0006;0.3980	0.6427;0.0229;0.0005;0.3335	4	5	57722278-57728114;57722278-57785821;57722278-57871297;57722278-57913156
ENSMUSG00000029821.15	ENSMUSG00000029821.15:s:50219237-50219438	s|1e1.1o1|1e2.1o1	0.0000;-0.0000	5.643e-12;4.863e-21	9.991e-01;9.991e-01	0.9949;0.0051	0.9972;0.0028	2	3	50216423-50219237;50203373-50219237
ENSMUSG00000002524.17	ENSMUSG00000002524.17:s:76079875-76080924	s|1e1.1o2|1e1.2o2|1e2.1o2|1e2.2o2|2e2.1o2|3e2.1o2	0.0000;0.0000;0.0079;-0.0001;0.0000;0.0000	4.857e-21;4.857e-21;6.540e-21;4.858e-21;4.857e-21;4.857e-21	1.000e+00;1.000e+00;7.082e-01;8.920e-01;1.000e+00;1.000e+00	0.0136;0.0056;0.8413;0.1319;0.0042;0.0001	0.0110;0.0039;0.8507;0.1291;0.0039;0.0008	6	3	76079489-76080850;76079326-76080850;76077702-76080850;76077699-76080850;76077702-76080846;76077702-76080804
ENSMUSG00000068877.12	ENSMUSG00000068877.12:t:94697305-94697490	t|1e1.1o1|1e2.1o1	-0.0000;0.0000	4.861e-21;1.741e-12	9.993e-01;9.993e-01	0.0045;0.9955	0.0038;0.9962	2	3	94696850-94697305;94697104-94697305
ENSMUSG00000024055.15	ENSMUSG00000024055.15:t:32930541-32931008	t|1e1.1o2|1e2.1o1|1e3.1o1|1e4.1o1	-0.0006;0.0400;0.0000;-0.0412	6.007e-07;4.598e-03;4.862e-21;1.045e-02	8.672e-01;3.144e-01;9.992e-01;2.545e-01	0.0213;0.0297;0.0026;0.9518	0.0249;0.0886;0.0028;0.8837	4	5	32930662-32946805;32930662-32941056;32930662-32932629;32930662-32932413
ENSMUSG00000034729.16	ENSMUSG00000034729.16:t:47378202-47381417	t|1e1.1o1|1e2.1o1	0.0027;-0.0027	5.411e-21;5.482e-21	9.120e-01;9.120e-01	0.0041;0.9959	0.0375;0.9625	2	3	47376042-47378202;47377849-47378202
ENSMUSG00000022899.9	ENSMUSG00000022899.9:t:36757780-36757861	t|1e1.1o1|1e2.1o1	-0.0003;0.0003	2.922e-06;2.922e-06	9.580e-01;9.580e-01	0.0125;0.9875	0.0100;0.9900	2	3	36757861-36782272;36757861-36759226
ENSMUSG00000037605.16	ENSMUSG00000037605.16:s:81067691-81067954	s|1e1.1o1|1e2.1o1|1e3.1o1	0.0180;0.0602;-0.1048	1.401e-06;6.249e-05;3.286e-02	5.622e-01;2.684e-01;6.037e-02	0.0465;0.0065;0.9461	0.0816;0.0917;0.8306	3	4	81067721-81090602;81067721-81105227;81067721-81197566
ENSMUSG00000023007.15	ENSMUSG00000023007.15:t:99301787-99301998	t|1e1.1o2|i	-0.0157;0.0157	9.584e-03;9.584e-03	3.292e-01;3.292e-01	0.1130;0.8870	0.0768;0.9232	1	2	99295273-99301787;99295911-99301786	99295911-99301786
ENSMUSG00000024283.15	ENSMUSG00000024283.15:t:7917553-7917675	t|1e2.1o1|2e2.1o1|3e2.1o1|4e1.1o2	-0.0171;0.0313;0.0000;0.0000	8.646e-21;1.133e-20;4.857e-21;4.857e-21	6.513e-01;5.491e-01;1.000e+00;1.000e+00	0.9506;0.0431;0.0060;0.0002	0.9279;0.0648;0.0074;0.0002	4	3	7916297-7917553;7916297-7917562;7916297-7917565;7910652-7917633
ENSMUSG00000026586.16	ENSMUSG00000026586.16:s:163312395-163313710	s|1e1.1o1|1e2.1o1	0.0000;0.0000	4.857e-21;4.857e-21	1.000e+00;1.000e+00	0.0011;0.9989	0.0009;0.9991	2	3	163283952-163312395;163262015-163312395
ENSMUSG00000020792.15	ENSMUSG00000020792.15:t:116304864-116305048	t|1e1.1o1|1e2.1o1	0.0000;0.0000	4.857e-21;4.857e-21	1.000e+00;1.000e+00	0.0007;0.9993	0.0006;0.9994	2	3	116305048-116306614;116305048-116306388
ENSMUSG00000021585.10	ENSMUSG00000021585.10:t:74748205-74748243	t|1e1.1o1|1e2.1o1	0.0098;-0.0098	2.629e-03;2.629e-03	4.367e-01;4.367e-01	0.7463;0.2537	0.7637;0.2363	2	3	74748243-74754311;74748243-74748805
ENSMUSG00000062210.13	ENSMUSG00000062210.13:s:50090200-50091001	s|1e1.1o1|i	-0.0000;0.0000	4.452e-21;4.452e-21	1.000e+00;1.000e+00	0.0047;0.9953	0.0086;0.9914	1	2	50090522-50091266;50091002-50091265	50091002-50091265
ENSMUSG00000028089.5	ENSMUSG00000028089.5:s:97580979-97581177	s|1e1.1o1|2e1.1o1	0.0000;-0.0000	3.347e-16;4.858e-21	9.999e-01;9.999e-01	0.9966;0.0034	0.9971;0.0029	2	2	97572709-97581003;97572709-97580979
ENSMUSG00000018427.8	ENSMUSG00000018427.8:s:86944573-86944681	s|1e1.1o1|i	0.0005;-0.0005	4.977e-21;4.992e-21	9.169e-01;9.169e-01	0.9674;0.0326	0.9686;0.0314	1	2	86940688-86944573;86940689-86944572	86940689-86944572
ENSMUSG00000030801.10	ENSMUSG00000030801.10:t:127915228-127915302	t|1e1.1o2|1e1.2o2|1e2.1o1	0.0072;-0.0068;0.0000	6.964e-21;7.029e-21;4.857e-21	7.510e-01;7.600e-01;1.000e+00	0.9561;0.0431;0.0008	0.9619;0.0376;0.0005	3	3	127912742-127915228;127912848-127915228;127914482-127915228
ENSMUSG00000022421.19	ENSMUSG00000022421.19:t:79790266-79790445	t|1e1.1o1|1e2.1o1	0.0000;-0.0000	7.105e-15;4.858e-21	9.999e-01;9.999e-01	0.9963;0.0037	0.9984;0.0016	2	3	79790445-79792603;79790445-79790818
ENSMUSG00000031314.18	ENSMUSG00000031314.18:s:101559766-101559944	s|1e1.1o1|1e2.1o2|1e2.2o2	0.0000;0.0023;-0.0022	4.857e-21;5.339e-21;5.360e-21	1.000e+00;9.223e-01;9.275e-01	0.0003;0.9603;0.0393	0.0003;0.9809;0.0187	3	3	101559944-101560934;101559944-101562074;101559944-101562077
ENSMUSG00000038351.14	ENSMUSG00000038351.14:s:74851740-74851836	s|1e1.1o2|1e1.2o2	0.0119;-0.0119	3.450e-04;3.450e-04	5.372e-01;5.372e-01	0.1039;0.8961	0.1208;0.8792	2	2	74851307-74851740;74851266-74851740
ENSMUSG00000037904.14	ENSMUSG00000037904.14:s:110977948-110978255	s|1e1.1o1|1e2.1o1	0.0167;-0.0167	6.062e-02;6.062e-02	1.767e-01;1.767e-01	0.3012;0.6988	0.3214;0.6786	2	3	110977770-110977948;110977548-110977948
ENSMUSG00000030188.12	ENSMUSG00000030188.12:s:131293072-131293244	s|1e1.1o2|1e1.2o2|1e2.1o1|1e3.1o1	0.0001;0.0001;-0.0111;-0.0016	4.883e-21;4.883e-21;1.604e-08;3.649e-08	9.954e-01;9.955e-01;6.194e-01;6.447e-01	0.0108;0.0178;0.8233;0.1470	0.0220;0.0212;0.8098;0.1456	4	4	131291940-131293072;131291936-131293072;131289447-131293072;131288146-131293072
ENSMUSG00000053819.16	ENSMUSG00000053819.16:s:126840137-126840462	s|1e1.1o1|1e2.1o1|2e2.1o1	-0.0036;0.0045;-0.0000	1.760e-03;1.766e-03;4.859e-21	4.017e-01;3.995e-01;9.996e-01	0.8325;0.1643;0.0033	0.8230;0.1753;0.0018	3	3	126840365-126841485;126840365-126842758;126840410-126842758
ENSMUSG00000022948.16	ENSMUSG00000022948.16:t:93589699-93590085	t|1e1.1o1|1e2.1o1	0.0647;-0.0647	1.168e-01;1.168e-01	1.077e-01;1.077e-01	0.6569;0.3431	0.7685;0.2315	2	3	93590085-93590874;93590085-93590256
ENSMUSG00000036580.15	ENSMUSG00000036580.15:s:55112596-55114271	s|1e2.1o1|2e1.1o1	-0.0455;0.0455	2.368e-02;2.368e-02	2.470e-01;2.470e-01	0.0947;0.9053	0.0110;0.9890	2	3	55112685-55116984;55114271-55114302
ENSMUSG00000037487.7	ENSMUSG00000037487.7:t:38008660-38008783	t|1e1.1o1|1e2.1o1	-0.0000;0.0000	4.858e-21;4.858e-21	9.998e-01;9.998e-01	0.0219;0.9781	0.0076;0.9924	2	3	38008783-38009626;38008783-38009119
ENSMUSG00000034707.7	ENSMUSG00000034707.7:t:121371144-121372250	t|1e1.1o1|1e2.1o1	-0.0000;0.0000	4.857e-21;4.857e-21	1.000e+00;1.000e+00	0.9950;0.0050	0.9933;0.0067	2	3	121365358-121371144;121370418-121371144
ENSMUSG00000034557.14	ENSMUSG00000034557.14:s:108695769-108695868	s|1e1.1o1|1e2.1o1	-0.0003;0.0003	9.750e-21;4.946e-21	9.846e-01;9.846e-01	0.9800;0.0200	0.9762;0.0238	2	3	108693496-108695769;108691791-108695769
ENSMUSG00000038872.10	ENSMUSG00000038872.10:t:108800195-108800691	t|1e1.1o1|1e2.1o1	-0.0101;0.0101	4.420e-04;4.420e-04	6.640e-01;6.640e-01	0.0463;0.9537	0.0114;0.9886	2	3	108704235-108800195;108794969-108800195
ENSMUSG00000038861.14	ENSMUSG00000038861.14:t:94983983-94984919	t|1e1.1o1|1e2.1o1	0.0000;-0.0000	4.857e-21;4.857e-21	1.000e+00;1.000e+00	0.9978;0.0022	0.9985;0.0015	2	3	94975085-94983983;94976196-94983983
ENSMUSG00000087260.5	ENSMUSG00000087260.5:s:107279870-107279931	s|1e1.1o2|1e1.2o2	-0.0000;0.0000	4.857e-21;4.857e-21	1.000e+00;1.000e+00	0.0223;0.9777	0.0148;0.9852	2	2	107279931-107281888;107279931-107281909
ENSMUSG00000037486.18	ENSMUSG00000037486.18:s:3474659-3476169	s|1e1.1o1|1e2.1o1	0.0671;-0.0671	6.752e-02;6.752e-02	1.321e-01;1.321e-01	0.2137;0.7863	0.3160;0.6840	2	3	3476169-3476949;3476169-3484445
ENSMUSG00000026977.17	ENSMUSG00000026977.17:t:60247890-60250676	t|1e1.1o1|1e2.1o1|1e3.1o1	0.0000;-0.0116;0.0100	4.857e-21;1.112e-12;7.553e-21	1.000e+00;6.815e-01;6.927e-01	0.0016;0.9500;0.0481	0.0047;0.9339;0.0616	3	4	60243670-60247890;60245260-60247890;60247512-60247890
ENSMUSG00000029201.14	ENSMUSG00000029201.14:s:65420249-65420361	s|1e1.1o1|i	0.0000;0.0000	4.452e-21;4.452e-21	1.000e+00;1.000e+00	0.9901;0.0099	0.9902;0.0098	1	2	65418608-65420249;65418609-65420248	65418609-65420248
ENSMUSG00000044308.17	ENSMUSG00000044308.17:t:69948424-69948510	t|1e1.1o1|1e2.1o1	-0.0093;0.0093	1.056e-18;6.882e-21	7.568e-01;7.568e-01	0.9745;0.0255	0.9561;0.0439	2	3	69945147-69948424;69947304-69948424
ENSMUSG00000021686.6	ENSMUSG00000021686.6:s:94493669-94493741	s|1e1.1o1|1e2.1o1	0.0000;-0.0000	4.858e-21;4.858e-21	9.998e-01;9.998e-01	0.9785;0.0215	0.9787;0.0213	2	3	94493741-94501918;94493741-94528165
ENSMUSG00000020463.15	ENSMUSG00000020463.15:t:29205546-29205704	t|1e1.1o1|1e2.1o1	0.0000;-0.0000	4.857e-21;4.857e-21	1.000e+00;1.000e+00	0.0010;0.9990	0.0042;0.9958	2	3	29200803-29205546;29202908-29205546
ENSMUSG00000032839.13	ENSMUSG00000032839.13:t:95723095-95723290	t|1e1.1o1|1e2.1o1	0.0658;-0.0658	2.171e-03;2.171e-03	1.875e-01;1.875e-01	0.0255;0.9745	0.1061;0.8939	2	3	95723290-95732007;95723290-95726425
ENSMUSG00000069835.10	ENSMUSG00000069835.10:t:69622860-69622961	t|1e1.1o1|1e2.1o1|2e2.1o1	0.0141;-0.0028;-0.0166	7.861e-21;1.838e-07;2.429e-07	6.866e-01;6.560e-01;5.769e-01	0.0207;0.9060;0.0743	0.0514;0.8997;0.0490	3	3	69622544-69622860;69622790-69622860;69622790-69622903
ENSMUSG00000046111.17	ENSMUSG00000046111.17:s:15332992-15333499	s|1e1.1o1|i	0.0026;-0.0026	1.210e-04;1.210e-04	5.332e-01;5.332e-01	0.2103;0.7897	0.2071;0.7929	1	2	15330910-15332992;15331979-15332991	15331979-15332991
ENSMUSG00000038187.14	ENSMUSG00000038187.14:t:113351781-113351938	t|1e1.1o1|1e2.1o1	-0.0876;0.0876	5.570e-02;5.570e-02	9.859e-02;9.859e-02	0.1586;0.8414	0.0496;0.9504	2	3	113351938-113368872;113351938-113364905
ENSMUSG00000033282.14	ENSMUSG00000033282.14:s:91269632-91270551	s|1e1.1o1|1e2.1o1	0.0002;-0.0002	5.970e-08;5.978e-08	9.883e-01;9.883e-01	0.9914;0.0086	0.9944;0.0056	2	3	91263660-91270099;91253266-91270099
ENSMUSG00000032531.15	ENSMUSG00000032531.15:s:102720081-102720212	s|1e1.2o2|i	-0.0000;0.0000	4.452e-21;4.452e-21	1.000e+00;1.000e+00	0.0015;0.9985	0.0013;0.9987	1	2	102720121-102724750;102720213-102720286	102720213-102720286
ENSMUSG00000003518.13	ENSMUSG00000003518.13:t:101981617-101981843	t|1e1.1o1|1e2.1o1	0.0000;0.0000	4.857e-21;4.857e-21	1.000e+00;1.000e+00	0.9991;0.0009	0.9993;0.0007	2	3	101981843-101984612;101981843-101983444
ENSMUSG00000031922.12	ENSMUSG00000031922.12:s:13813056-13813520	s|1e1.1o1|1e2.1o1	0.0456;-0.0456	4.164e-03;4.164e-03	2.476e-01;2.476e-01	0.7404;0.2596	0.8053;0.1947	2	3	13812710-13813410;13810862-13813410
ENSMUSG00000032498.9	ENSMUSG00000032498.9:t:111256093-111256135	t|1e1.1o1|1e2.1o1	-0.0082;0.0082	5.477e-06;5.477e-06	6.070e-01;6.070e-01	0.9224;0.0776	0.9116;0.0884	2	3	111256135-111257400;111256135-111256883
ENSMUSG00000019952.15	ENSMUSG00000019952.15:t:99164869-99164949	t|1e1.1o1|1e2.1o1	-0.0000;0.0000	4.912e-21;4.857e-21	1.000e+00;1.000e+00	0.9980;0.0020	0.9978;0.0022	2	3	99156351-99164869;99164607-99164869
ENSMUSG00000050447.15	ENSMUSG00000050447.15:t:50165401-50165657	t|1e1.1o1|1e2.1o1|1e3.1o1|1e4.1o1|1e5.1o1	0.0041;0.0000;0.0171;-0.0008;-0.0082	3.575e-08;4.858e-21;2.695e-08;5.036e-21;6.829e-21	6.583e-01;9.998e-01;5.917e-01;9.725e-01;7.792e-01	0.8100;0.0130;0.1016;0.0295;0.0466	0.8171;0.0190;0.1275;0.0058;0.0271	5	6	50066584-50165469;50078478-50165469;50107652-50165469;50127887-50165469;50128534-50165469
ENSMUSG00000000811.13	ENSMUSG00000000811.13:s:89661459-89661601	s|1e1.1o1|1e2.1o1	-0.0000;0.0000	4.857e-21;4.857e-21	1.000e+00;1.000e+00	0.9985;0.0015	0.9983;0.0017	2	3	89661601-89663077;89661601-89665700
ENSMUSG00000028032.13	ENSMUSG00000028032.13:s:131564768-131564983	s|1e1.1o1|1e2.1o1|1e3.1o1|1e4.1o1|1e5.1o1	0.0000;0.0035;0.0000;-0.0432;0.0000	4.857e-21;5.575e-21;4.857e-21;1.484e-20;4.857e-21	1.000e+00;8.900e-01;1.000e+00;5.007e-01;1.000e+00	0.0102;0.0269;0.0001;0.9627;0.0005	0.0096;0.0426;0.0001;0.9377;0.0095	5	6	131564983-131565592;131564983-131565948;131564983-131567502;131564983-131579311;131564983-131582381
ENSMUSG00000020661.15	ENSMUSG00000020661.15:s:3866191-3867484	s|1e1.1o1|1e2.1o1	-0.0000;0.0000	4.857e-21;4.857e-21	1.000e+00;1.000e+00	0.9989;0.0011	0.9988;0.0012	2	3	3866252-3872835;3866252-3895543
ENSMUSG00000073643.11	ENSMUSG00000073643.11:t:79714874-79715000	t|1e1.1o1|1e2.1o1	-0.0285;0.0285	7.949e-11;1.265e-10	4.759e-01;4.759e-01	0.1656;0.8344	0.1317;0.8683	2	3	79715000-79724645;79715000-79717203
ENSMUSG00000028156.12	ENSMUSG00000028156.12:t:138546321-138546427	t|1e1.1o1|1e2.1o1	-0.0000;0.0000	4.857e-21;4.857e-21	1.000e+00;1.000e+00	0.9982;0.0018	0.9944;0.0056	2	3	138527314-138546321;138533511-138546321
ENSMUSG00000001576.15	ENSMUSG00000001576.15:t:26613893-26614500	t|1e2.1o1|2e1.1o1	0.0000;0.0000	4.857e-21;4.857e-21	1.000e+00;1.000e+00	0.0003;0.9997	0.0002;0.9998	2	3	26613849-26613893;26608654-26614356
ENSMUSG00000036985.12	ENSMUSG00000036985.12:t:48206668-48206957	t|1e1.1o1|1e2.1o1|1e3.1o1|1e4.1o1	-0.0000;0.0118;-0.0083;-0.0000	4.857e-21;1.463e-10;6.997e-21;4.857e-21	1.000e+00;7.033e-01;7.617e-01;1.000e+00	0.0010;0.9543;0.0397;0.0046	0.0009;0.9726;0.0256;0.0009	4	5	48206957-48208838;48206957-48208480;48206957-48208123;48206957-48207523
ENSMUSG00000042520.16	ENSMUSG00000042520.16:s:90020864-90021069	s|1e1.1o1|2e1.1o1	-0.0000;0.0000	4.857e-21;4.857e-21	1.000e+00;1.000e+00	0.9932;0.0068	0.9883;0.0117	2	2	90019341-90020897;90019341-90020864
ENSMUSG00000021671.9	ENSMUSG00000021671.9:s:96393225-96393344	s|1e1.1o1|1e2.1o1	-0.0052;0.0052	5.705e-15;5.942e-21	8.452e-01;8.452e-01	0.9884;0.0116	0.9632;0.0368	2	3	96393344-96394492;96393344-96396640
ENSMUSG00000055319.8	ENSMUSG00000055319.8:s:128744943-128745178	s|1e1.1o2|1e1.2o2|1e2.1o1	-0.0014;0.0001;-0.0000	5.503e-21;4.876e-21;4.861e-21	9.068e-01;9.967e-01;9.994e-01	0.9674;0.0162;0.0133	0.9613;0.0246;0.0141	3	3	128745178-128750059;128745178-128750062;128745178-128752706
ENSMUSG00000032558.19	ENSMUSG00000032558.19:t:104029962-104030100	t|1e1.1o1|1e2.1o1	-0.0008;0.0008	1.233e-05;1.233e-05	9.493e-01;9.493e-01	0.0152;0.9848	0.0087;0.9913	2	3	104024684-104029962;104025984-104029962
ENSMUSG00000037852.8	ENSMUSG00000037852.8:t:64594897-64595015	t|1e1.1o1|1e2.1o1	0.0000;0.0000	4.857e-21;4.857e-21	1.000e+00;1.000e+00	0.9998;0.0002	0.9999;0.0001	2	3	64595015-64597460;64595015-64596639
ENSMUSG00000020700.11	ENSMUSG00000020700.11:t:106151212-106151747	t|1e1.1o1|1e2.1o1	0.0035;-0.0035	5.577e-21;5.669e-21	8.897e-01;8.897e-01	0.0139;0.9861	0.0398;0.9602	2	3	106150418-106151618;106151140-106151618
ENSMUSG00000004698.11	ENSMUSG00000004698.11:s:34429498-34429619	s|1e1.1o1|1e2.1o1	-0.0022;0.0022	1.713e-02;1.713e-02	3.120e-01;3.120e-01	0.7268;0.2732	0.7203;0.2797	2	3	34407897-34429498;34402867-34429498
ENSMUSG00000062098.11	ENSMUSG00000062098.11:s:138256565-138256754	s|1e1.1o1|1e2.1o1	0.0000;0.0000	4.857e-21;4.857e-21	1.000e+00;1.000e+00	0.9942;0.0058	0.9988;0.0012	2	3	138256754-138278966;138256754-138425689
ENSMUSG00000005103.12	ENSMUSG00000005103.12:t:38531015-38531125	t|1e1.1o1|1e2.1o1	0.0000;0.0000	4.857e-21;4.857e-21	1.000e+00;1.000e+00	0.9993;0.0007	0.9994;0.0006	2	3	38531125-38533484;38531125-38531935
ENSMUSG00000027323.10	ENSMUSG00000027323.10:t:119121426-119122262	t|1e1.1o1|1e2.1o1	-0.0000;0.0000	4.859e-21;4.857e-21	1.000e+00;1.000e+00	0.9981;0.0019	0.9980;0.0020	2	3	119118745-119121426;119120572-119121426
ENSMUSG00000021796.15	ENSMUSG00000021796.15:s:34502395-34502687	s|1e1.1o1|1e2.1o2|1e2.2o2	0.0005;-0.0036;-0.0050	4.967e-21;6.069e-03;8.025e-03	9.805e-01;3.593e-01;3.378e-01	0.0021;0.4378;0.5602	0.0165;0.4380;0.5436	3	3	34486341-34502395;34460615-34502395;34460612-34502395
ENSMUSG00000029581.14	ENSMUSG00000029581.14:s:142960343-142960647	s|1e1.1o2|i	0.0000;0.0000	4.452e-21;4.452e-21	1.000e+00;1.000e+00	0.0001;0.9999	0.0001;0.9999	1	2	142960647-142961131;142960648-142960842	142960648-142960842
ENSMUSG00000030007.8	ENSMUSG00000030007.8:t:85467579-85467785	t|1e1.1o1|1e2.1o1	0.0000;0.0000	4.857e-21;4.857e-21	1.000e+00;1.000e+00	0.0022;0.9978	0.0053;0.9947	2	3	85466721-85467579;85467159-85467579
ENSMUSG00000021188.14	ENSMUSG00000021188.14:s:101883256-101883607	s|1e1.1o2|1e1.2o2	0.0383;-0.0383	4.978e-06;4.978e-06	4.355e-01;4.355e-01	0.9287;0.0713	0.9868;0.0132	2	2	101878929-101883256;101878892-101883256
ENSMUSG00000026491.13	ENSMUSG00000026491.13:s:179770799-179770943	s|1e1.1o1|1e2.1o1	0.0000;-0.0000	4.859e-21;4.859e-21	9.998e-01;9.998e-01	0.9861;0.0139	0.9921;0.0079	2	3	179770720-179770799;179769459-179770799
ENSMUSG00000018666.13	ENSMUSG00000018666.13:s:96789127-96789353	s|1e1.1o1|1e2.1o2|1e2.2o2|1e3.2o2|i	0.0000;-0.0018;-0.0014;0.0000;0.0000	4.452e-21;4.660e-21;5.485e-21;4.452e-21;4.452e-21	1.000e+00;9.177e-01;8.573e-01;1.000e+00;1.000e+00	0.0081;0.9408;0.0449;0.0042;0.0007	0.0093;0.9371;0.0423;0.0099;0.0007	4	4	96789353-96798192;96789353-96800771;96789353-96800774;96789353-96802728;96789354-96798191	96789354-96798191
ENSMUSG00000062115.15	ENSMUSG00000062115.15:t:60193939-60194032	t|1e1.2o2|1e2.1o1|i	0.0001;-0.0284;0.0060	4.479e-21;3.439e-11;6.242e-12	9.950e-01;5.310e-01;8.040e-01	0.0105;0.8708;0.1184	0.0264;0.8347;0.1382	2	3	60140370-60193939;60190622-60193939;60192026-60193938	60192026-60193938
ENSMUSG00000056602.12	ENSMUSG00000056602.12:s:150118645-150118811	s|1e1.1o1|1e2.1o1	0.1317;-0.1317	2.297e-01;2.297e-01	3.555e-02;3.555e-02	0.8023;0.1977	0.9674;0.0326	2	3	150118811-150196563;150118811-150310270
ENSMUSG00000030347.6	ENSMUSG00000030347.6:t:126942312-126942675	t|1e1.1o1|1e2.1o1	0.0599;-0.0599	1.378e-02;1.378e-02	1.810e-01;1.810e-01	0.6673;0.3327	0.7467;0.2533	2	3	126940026-126942312;126940310-126942312
ENSMUSG00000030058.17	ENSMUSG00000030058.17:t:87889657-87889737	t|1e1.1o1|1e2.1o1	0.0000;0.0000	4.857e-21;4.857e-21	1.000e+00;1.000e+00	0.0034;0.9966	0.0058;0.9942	2	3	87888072-87889657;87889123-87889657
ENSMUSG00000031684.11	ENSMUSG00000031684.11:t:78578717-78578757	t|1e1.1o1|1e2.1o1|1e3.1o1	0.0000;-0.0000;0.0000	3.267e-08;1.572e-07;3.267e-08	9.907e-01;9.717e-01;9.907e-01	0.0055;0.9891;0.0055	0.0057;0.9885;0.0057	3	4	78525298-78578719;78531158-78578719;78578148-78578719
ENSMUSG00000027332.11	ENSMUSG00000027332.11:t:118872767-118872978	t|1e1.1o1|1e2.1o1	0.0003;-0.0003	4.921e-21;4.929e-21	9.886e-01;9.886e-01	0.9791;0.0209	0.9981;0.0019	2	3	118871547-118872885;118872407-118872885
ENSMUSG00000020656.16	ENSMUSG00000020656.16:s:24586056-24586150	s|1e1.1o1|1e2.1o1	0.0000;-0.0000	1.491e-06;1.491e-06	9.634e-01;9.634e-01	0.0105;0.9895	0.0108;0.9892	2	3	24586150-24594893;24586150-24602908
ENSMUSG00000027998.11	ENSMUSG00000027998.11:s:83059327-83059380	s|1e1.1o1|2e1.1o1	0.0000;0.0000	4.857e-21;4.857e-21	1.000e+00;1.000e+00	0.0006;0.9994	0.0006;0.9994	2	2	83059353-83059837;83059380-83059837
ENSMUSG00000029580.14	ENSMUSG00000029580.14:t:142905564-142905821	t|1e1.1o2|2e1.2o2|2e2.1o1	0.0000;0.0000;0.0000	4.857e-21;4.857e-21;4.857e-21	1.000e+00;1.000e+00;1.000e+00	0.0017;0.9977;0.0005	0.0013;0.9977;0.0009	3	3	142905694-142906655;142905692-142906652;142905692-142905849
ENSMUSG00000022498.16	ENSMUSG00000022498.16:t:11093816-11093928	t|1e1.1o1|1e2.1o1	-0.0000;0.0000	4.867e-21;1.885e-11	9.983e-01;9.983e-01	0.0050;0.9950	0.0050;0.9950	2	3	11093928-11122670;11093928-11104566
ENSMUSG00000002031.13	ENSMUSG00000002031.13:t:44784303-44784460	t|1e1.1o1|1e2.1o1	0.0000;-0.0000	4.866e-21;4.867e-21	9.984e-01;9.984e-01	0.0109;0.9891	0.0155;0.9845	2	3	44783805-44784332;44784053-44784332
ENSMUSG00000052593.16	ENSMUSG00000052593.16:s:21373336-21373632	s|1e1.1o1|1e2.1o1	-0.0067;0.0067	9.016e-16;7.392e-21	7.080e-01;7.080e-01	0.9481;0.0519	0.9375;0.0625	2	3	21361791-21373336;21354013-21373336
ENSMUSG00000019087.13	ENSMUSG00000019087.13:s:74302362-74302514	s|1e1.1o1|i	0.0000;0.0000	4.452e-21;4.452e-21	1.000e+00;1.000e+00	0.0023;0.9977	0.0082;0.9918	1	2	74302448-74303222;74302515-74302552	74302515-74302552
ENSMUSG00000028995.14	ENSMUSG00000028995.14:s:23991736-23991837	s|1e1.1o1|1e2.1o1	-0.0000;0.0000	4.857e-21;4.857e-21	1.000e+00;1.000e+00	0.0017;0.9983	0.0014;0.9986	2	3	23988995-23991736;23988064-23991736
ENSMUSG00000002835.9	ENSMUSG00000002835.9:s:56044062-56044112	s|1e1.1o1|1e2.1o1	-0.0084;0.0084	6.680e-21;6.442e-21	7.669e-01;7.669e-01	0.9445;0.0555	0.9272;0.0728	2	3	56044112-56046823;56044112-56056421
ENSMUSG00000037300.19	ENSMUSG00000037300.19:s:124679002-124679086	s|1e1.1o2|1e1.2o2	-0.0360;0.0360	1.087e-05;1.087e-05	4.157e-01;4.157e-01	0.8252;0.1748	0.7740;0.2260	2	2	124676450-124679002;124676447-124679002
ENSMUSG00000030452.16	ENSMUSG00000030452.16:s:55961452-55961572	s|1e1.1o1|1e2.1o1	0.0024;-0.0024	5.747e-10;5.353e-10	8.181e-01;8.181e-01	0.0320;0.9680	0.0345;0.9655	2	3	55945085-55961452;55944709-55961452
ENSMUSG00000029635.15	ENSMUSG00000029635.15:s:146268215-146268325	s|1e1.1o1|2e1.1o1|i	-0.0009;0.0047;-0.0003	4.783e-21;1.244e-14;4.552e-21	8.906e-01;7.234e-01;9.836e-01	0.0804;0.8868;0.0319	0.0771;0.8967;0.0265	2	2	146268286-146271595;146268325-146271595;146268326-146271594	146268326-146271594
ENSMUSG00000007777.9	ENSMUSG00000007777.9:t:51685386-51686092	t|1e1.1o1|1e2.1o3|1e2.2o3|1e2.3o3	0.0000;0.0051;0.0000;-0.0002	4.857e-21;7.192e-21;4.857e-21;4.919e-21	1.000e+00;7.370e-01;1.000e+00;9.903e-01	0.0024;0.9538;0.0141;0.0269	0.0042;0.9604;0.0169;0.0194	4	3	51686092-51688690;51686092-51688548;51686092-51688543;51686092-51688360
ENSMUSG00000087230.10	ENSMUSG00000087230.10:t:136186661-136186801	t|1e1.1o1|1e2.1o1|1e3.1o1|1e4.1o1|i	0.0933;-0.0060;-0.1355;0.0229;0.0068	4.781e-02;4.522e-03;1.835e-01;9.268e-08;1.309e-04	8.184e-02;4.071e-01;2.551e-02;5.518e-01;5.130e-01	0.0978;0.4084;0.3428;0.0196;0.1269	0.2130;0.3931;0.1746;0.0647;0.1421	4	5	136186801-136198098;136186801-136196268;136186801-136190699;136186801-136186903;136186802-136190698	136186802-136190698
ENSMUSG00000038828.13	ENSMUSG00000038828.13:s:30871420-30871570	s|1e1.1o1|1e2.1o1	-0.0000;0.0000	4.857e-21;4.857e-21	1.000e+00;1.000e+00	0.9988;0.0012	0.9988;0.0012	2	3	30871570-30871721;30871570-30872072
ENSMUSG00000042298.18	ENSMUSG00000042298.18:s:62313016-62313178	s|1e1.1o1|1e2.1o1|1e3.1o1	-0.0000;0.0000;0.0000	1.128e-20;4.864e-21;4.857e-21	9.982e-01;9.987e-01;1.000e+00	0.9811;0.0135;0.0035	0.9870;0.0118;0.0011	3	4	62313178-62314010;62313178-62315877;62313178-62327898
ENSMUSG00000038759.15	ENSMUSG00000038759.15:t:35247261-35247596	t|1e2.1o1|2e1.1o2	-0.0000;0.0000	4.857e-21;4.857e-21	1.000e+00;1.000e+00	0.9990;0.0010	0.9989;0.0011	2	3	35246080-35247261;35191959-35247437
ENSMUSG00000090553.8	ENSMUSG00000090553.8:s:133608861-133608959	s|1e1.1o1|1e2.1o1	0.0000;0.0000	4.857e-21;4.857e-21	1.000e+00;1.000e+00	0.9879;0.0121	0.9846;0.0154	2	3	133606579-133608897;133604076-133608897
ENSMUSG00000009681.10	ENSMUSG00000009681.10:s:75168107-75168238	s|1e1.1o1|1e2.1o1	0.0000;-0.0000	4.858e-21;4.860e-21	9.999e-01;9.999e-01	0.0045;0.9955	0.0105;0.9895	2	3	75168238-75171335;75168238-75175277
ENSMUSG00000030086.16	ENSMUSG00000030086.16:s:89595459-89595652	s|1e1.1o1|1e2.1o1	0.0480;-0.0480	1.626e-07;1.625e-07	3.633e-01;3.633e-01	0.9188;0.0812	0.9700;0.0300	2	3	89574590-89595459;89467473-89595459
ENSMUSG00000027668.13	ENSMUSG00000027668.13:t:32531898-32532016	t|1e1.1o3|1e1.2o3|1e1.3o3|1e2.1o1	0.0000;0.0004;-0.0003;0.0000	4.857e-21;4.944e-21;4.937e-21;4.857e-21	1.000e+00;9.846e-01;9.874e-01;1.000e+00	0.0005;0.9710;0.0281;0.0005	0.0003;0.9845;0.0148;0.0003	4	3	32529560-32531898;32529695-32531898;32529879-32531898;32531586-32531898
ENSMUSG00000034163.10	ENSMUSG00000034163.10:s:115403200-115403320	s|1e1.1o2|1e1.2o2	-0.0243;0.0243	1.006e-05;1.006e-05	4.818e-01;4.818e-01	0.0925;0.9075	0.0540;0.9460	2	2	115403320-115404197;115403320-115404200
ENSMUSG00000025451.15	ENSMUSG00000025451.15:t:119456988-119458218	t|1e1.1o1|1e2.1o1	0.0000;-0.0000	4.857e-21;4.857e-21	1.000e+00;1.000e+00	0.0017;0.9983	0.0073;0.9927	2	3	119451846-119456988;119455789-119456988
ENSMUSG00000018974.7	ENSMUSG00000018974.7:s:113753598-113753705	s|1e1.1o1|1e2.2o2	0.0000;0.0000	4.857e-21;4.857e-21	1.000e+00;1.000e+00	0.9993;0.0007	0.9993;0.0007	2	3	113752468-113753598;113746785-113753598
ENSMUSG00000021495.10	ENSMUSG00000021495.10:t:55549118-55549357	t|1e1.1o1|1e2.1o1	0.0537;-0.0537	1.104e-03;1.104e-03	2.578e-01;2.578e-01	0.8997;0.1003	0.9736;0.0264	2	3	55549357-55550224;55549357-55549962
ENSMUSG00000028745.18	ENSMUSG00000028745.18:s:139287756-139287832	s|1e1.1o1|1e2.1o1	0.0972;-0.0972	5.039e-03;5.040e-03	6.552e-02;6.552e-02	0.4151;0.5849	0.5146;0.4854	2	3	139287832-139288861;139287832-139291003
ENSMUSG00000028207.18	ENSMUSG00000028207.18:t:9633116-9635969	t|1e1.1o1|1e2.1o1	0.0002;-0.0002	4.892e-21;4.897e-21	9.937e-01;9.937e-01	0.9801;0.0199	0.9912;0.0088	2	3	9635969-9639198;9635969-9637659
ENSMUSG00000074892.9	ENSMUSG00000074892.9:t:96313599-96313775	t|1e1.1o1|1e2.1o1|1e3.1o1|1e4.1o1	-0.0000;0.0070;-0.0000;-0.0060	4.857e-21;2.464e-09;4.857e-21;1.030e-09	1.000e+00;7.674e-01;1.000e+00;7.938e-01	0.0014;0.9614;0.0014;0.0360	0.0011;0.9747;0.0011;0.0231	4	5	96236566-96313599;96273897-96313599;96281078-96313599;96297363-96313599
ENSMUSG00000032637.15	ENSMUSG00000032637.15:t:126501422-126501458	t|1e1.1o1|1e2.1o3|1e2.2o3|1e2.3o3|1e3.1o3|1e3.2o3|1e3.3o3	0.0037;0.0000;0.0143;0.0000;-0.0213;-0.0000;0.0000	8.768e-13;4.857e-21;7.165e-21;4.857e-21;4.855e-08;4.857e-21;4.857e-21	6.749e-01;1.000e+00;6.717e-01;1.000e+00;5.424e-01;1.000e+00;1.000e+00	0.4617;0.0132;0.1330;0.0029;0.3601;0.0203;0.0098	0.4711;0.0053;0.1513;0.0021;0.3354;0.0213;0.0129	7	4	126501458-126502900;126501458-126502345;126501458-126502296;126501458-126502230;126501458-126501953;126501458-126501949;126501458-126501841
ENSMUSG00000028433.14	ENSMUSG00000028433.14:s:41218311-41218363	s|1e1.1o1|1e2.1o1	0.0000;-0.0000	4.857e-21;4.857e-21	1.000e+00;1.000e+00	0.9842;0.0158	0.9916;0.0084	2	3	41216633-41218311;41211894-41218311
ENSMUSG00000005982.14	ENSMUSG00000005982.14:t:3894369-3894484	t|1e1.1o1|1e2.1o2|1e2.2o2	-0.0000;0.0000;0.0000	4.857e-21;4.857e-21;4.857e-21	1.000e+00;1.000e+00;1.000e+00	0.0097;0.9898;0.0005	0.0047;0.9949;0.0005	3	3	3872581-3894369;3884806-3894369;3884846-3894369
ENSMUSG00000032382.14	ENSMUSG00000032382.14:s:66124607-66124886	s|1e1.1o1|1e2.1o1|1e3.1o1	-0.0000;0.0003;0.0000	4.857e-21;4.915e-21;4.857e-21	1.000e+00;9.898e-01;1.000e+00	0.0293;0.9599;0.0097	0.0240;0.9637;0.0124	3	4	66116525-66124607;66109628-66124607;66105648-66124607
ENSMUSG00000037110.20	ENSMUSG00000037110.20:s:146260366-146261110	s|1e1.1o1|1e2.1o1|1e3.1o1	-0.0175;0.0193;-0.0000	1.783e-06;2.660e-06;4.857e-21	6.143e-01;5.906e-01;1.000e+00	0.0498;0.9479;0.0024	0.0017;0.9966;0.0017	3	4	146258944-146260366;146248208-146260366;146245035-146260366
ENSMUSG00000022139.17	ENSMUSG00000022139.17:s:120396451-120396604	s|1e1.1o1|1e2.1o1|1e3.1o1|i	0.0000;0.0066;-0.0019;-0.0018	4.452e-21;1.029e-10;7.149e-12;4.943e-21	1.000e+00;6.568e-01;6.356e-01;9.270e-01	0.0008;0.6067;0.3488;0.0405	0.0001;0.6208;0.3459;0.0332	3	4	120396604-120403336;120396604-120404638;120396604-120428935;120396605-120403335	120396605-120403335
ENSMUSG00000030956.15	ENSMUSG00000030956.15:s:132771578-132771629	s|1e1.1o1|1e2.1o1	-0.0777;0.0777	2.226e-02;2.226e-02	1.241e-01;1.241e-01	0.7034;0.2966	0.6011;0.3989	2	3	132760167-132771578;132716002-132771578
ENSMUSG00000029416.17	ENSMUSG00000029416.17:t:127608772-127609061	t|1e1.1o1|1e2.1o1|1e3.1o1	-0.0000;0.0000;-0.0000	4.857e-21;4.857e-21;4.857e-21	1.000e+00;1.000e+00;1.000e+00	0.0012;0.9977;0.0012	0.0011;0.9977;0.0011	3	4	127609061-127632834;127609061-127616815;127609061-127609207
ENSMUSG00000028149.12	ENSMUSG00000028149.12:s:139014502-139015671	s|1e1.1o1|1e2.1o1	0.0002;-0.0002	1.834e-04;1.834e-04	4.945e-01;4.945e-01	0.4979;0.5021	0.4954;0.5046	2	3	138983868-139015546;138965996-139015546
ENSMUSG00000023079.14	ENSMUSG00000023079.14:s:134362404-134362548	s|1e1.1o1|1e2.1o1	0.0000;0.0000	4.857e-21;4.857e-21	1.000e+00;1.000e+00	0.9989;0.0011	0.9991;0.0009	2	3	134361746-134362511;134359118-134362511
ENSMUSG00000036333.11	ENSMUSG00000036333.11:t:25036454-25036632	t|1e1.1o1|1e2.1o1	-0.0000;0.0000	1.102e-12;4.862e-21	9.992e-01;9.992e-01	0.9960;0.0040	0.9954;0.0046	2	3	25017052-25036454;25018755-25036454
ENSMUSG00000026696.15	ENSMUSG00000026696.15:s:162588196-162588296	s|1e1.1o1|2e1.1o1	0.0000;0.0000	4.857e-21;4.857e-21	1.000e+00;1.000e+00	0.0011;0.9989	0.0007;0.9993	2	2	162588250-162589465;162588296-162589465
ENSMUSG00000018378.13	ENSMUSG00000018378.13:t:88187041-88187132	t|1e1.1o1|2e1.1o1|2e2.1o1|i	0.0000;0.0093;0.0000;-0.0098	4.452e-21;2.837e-11;4.452e-21;6.231e-12	1.000e+00;6.701e-01;1.000e+00;6.598e-01	0.0004;0.8826;0.0020;0.1144	0.0003;0.8958;0.0017;0.1012	3	3	88184717-88187041;88184717-88187061;88186120-88187061;88186121-88187040	88186121-88187040
ENSMUSG00000025437.15	ENSMUSG00000025437.15:t:152382536-152382992	t|1e1.1o1|1e2.1o1	-0.0000;0.0000	4.857e-21;4.857e-21	1.000e+00;1.000e+00	0.9988;0.0012	0.9951;0.0049	2	3	152381884-152382911;152382165-152382911
ENSMUSG00000038302.14	ENSMUSG00000038302.14:s:42478263-42478565	s|1e1.1o1|1e2.1o1	0.0017;-0.0017	1.230e-07;1.226e-07	9.382e-01;9.382e-01	0.9806;0.0194	0.9955;0.0045	2	3	42454530-42478263;42426587-42478263
ENSMUSG00000025157.8	ENSMUSG00000025157.8:t:41939600-41939733	t|1e2.1o1|2e1.1o1	-0.0007;0.0007	5.159e-21;5.139e-21	9.535e-01;9.535e-01	0.9687;0.0313	0.9664;0.0336	2	3	41938836-41939600;41938452-41939688
ENSMUSG00000020189.15	ENSMUSG00000020189.15:t:111255688-111255758	t|1e1.1o1|1e2.1o1	0.0004;-0.0004	3.220e-15;4.944e-21	9.863e-01;9.863e-01	0.9804;0.0196	0.9973;0.0027	2	3	111233690-111255688;111248648-111255688
ENSMUSG00000026782.15	ENSMUSG00000026782.15:t:60443985-60444778	t|1e1.1o1|1e2.1o1	0.0000;0.0000	4.857e-21;4.857e-21	1.000e+00;1.000e+00	0.9993;0.0007	0.9994;0.0006	2	3	60437232-60443985;60438959-60443985
ENSMUSG00000032855.6	ENSMUSG00000032855.6:s:24578096-24578309	s|1e2.1o1|2e1.1o2|2e1.2o2	0.0000;0.0030;-0.0028	4.857e-21;1.010e-08;1.349e-08	1.000e+00;6.541e-01;6.515e-01	0.0011;0.0516;0.9474	0.0012;0.0541;0.9447	3	3	24578170-24578811;24578309-24578361;24578309-24578379
ENSMUSG00000024400.16	ENSMUSG00000024400.16:s:31892990-31893098	s|1e1.1o1|1e2.1o1|i	-0.0424;0.0371;-0.0045	3.965e-10;6.589e-07;7.292e-21	4.531e-01;4.366e-01;7.087e-01	0.0748;0.8774;0.0505	0.0312;0.9243;0.0440	2	3	31893098-31894304;31893098-31896601;31893099-31894303	31893099-31894303
ENSMUSG00000027411.17	ENSMUSG00000027411.17:s:130442335-130442504	s|1e1.1o1|1e2.2o2	0.0000;-0.0000	4.859e-21;4.859e-21	9.997e-01;9.997e-01	0.9803;0.0197	0.9993;0.0007	2	3	130442504-130442587;130442504-130443296
ENSMUSG00000027309.18	ENSMUSG00000027309.18:s:130740401-130740489	s|1e1.1o1|1e2.2o2	0.0026;-0.0026	2.073e-12;5.569e-21	9.001e-01;9.001e-01	0.9672;0.0328	0.9796;0.0204	2	3	130739469-130740401;130739098-130740401
ENSMUSG00000022248.14	ENSMUSG00000022248.14:s:10492765-10492863	s|1e1.1o1|1e2.1o1	-0.0000;0.0000	4.857e-21;4.857e-21	1.000e+00;1.000e+00	0.9990;0.0010	0.9989;0.0011	2	3	10492863-10493154;10492863-10495906
ENSMUSG00000038679.16	ENSMUSG00000038679.16:s:50889604-50889715	s|1e1.1o1|1e2.1o1|1e3.1o1	0.0718;-0.0711;-0.0000	1.175e-02;1.148e-02;4.857e-21	1.399e-01;1.415e-01;1.000e+00	0.0713;0.9266;0.0021	0.1577;0.8407;0.0016	3	4	50863927-50889604;50846942-50889604;50831958-50889604
ENSMUSG00000003402.14	ENSMUSG00000003402.14:s:22012034-22012103	s|1e1.1o1|1e2.1o1	-0.0000;0.0000	4.857e-21;4.857e-21	1.000e+00;1.000e+00	0.9912;0.0088	0.9847;0.0153	2	3	22012103-22012219;22012103-22012679
ENSMUSG00000051223.14	ENSMUSG00000051223.14:t:58400707-58400842	t|1e1.1o1|1e2.1o1	0.0000;0.0000	4.857e-21;4.857e-21	1.000e+00;1.000e+00	0.0003;0.9997	0.0002;0.9998	2	3	58397852-58400707;58400144-58400707
ENSMUSG00000028954.11	ENSMUSG00000028954.11:s:24685532-24686022	s|1e1.1o2|1e1.2o2|1e2.1o1	-0.0207;0.0130;0.0019	3.362e-05;3.715e-05;5.397e-21	4.818e-01;5.376e-01;9.148e-01	0.4843;0.4903;0.0250	0.4525;0.5103;0.0354	3	3	24686022-24689380;24686022-24689393;24686022-24692807
ENSMUSG00000036622.15	ENSMUSG00000036622.15:s:140993948-140994062	s|1e1.1o2|1e1.2o2	-0.0175;0.0175	2.097e-06;2.097e-06	5.851e-01;5.851e-01	0.9345;0.0655	0.9017;0.0983	2	2	140994062-140994312;140994062-140994315
ENSMUSG00000059586.10	ENSMUSG00000059586.10:s:59374247-59374355	s|1e1.1o1|1e2.1o1	-0.0001;0.0001	4.878e-21;4.876e-21	9.967e-01;9.967e-01	0.9761;0.0239	0.9749;0.0251	2	3	59374355-59378868;59374355-59416025
ENSMUSG00000031221.7	ENSMUSG00000031221.7:s:100494905-100499397	s|1e1.1o1|i	0.0011;-0.0011	4.869e-21;4.899e-21	9.316e-01;9.316e-01	0.9672;0.0328	0.9702;0.0298	1	2	100495198-100502995;100499398-100502994	100499398-100502994
ENSMUSG00000031575.18	ENSMUSG00000031575.18:s:25840680-25840787	s|1e1.1o1|i	0.0000;0.0000	4.452e-21;4.452e-21	1.000e+00;1.000e+00	0.0005;0.9995	0.0005;0.9995	1	2	25840612-25840680;25840613-25840679	25840613-25840679
ENSMUSG00000019467.15	ENSMUSG00000019467.15:s:127186083-127186159	s|1e1.1o2|1e1.2o2	0.0000;-0.0000	4.857e-21;4.857e-21	1.000e+00;1.000e+00	0.0061;0.9939	0.0070;0.9930	2	2	127185994-127186083;127185926-127186083
ENSMUSG00000040746.15	ENSMUSG00000040746.15:s:70648015-70648254	s|1e1.1o1|1e2.1o1	-0.0000;0.0000	4.857e-21;4.857e-21	1.000e+00;1.000e+00	0.0078;0.9922	0.0028;0.9972	2	3	70648109-70648408;70648109-70649221
ENSMUSG00000038116.16	ENSMUSG00000038116.16:t:156272542-156272655	t|1e1.1o1|1e2.1o1	-0.0000;0.0000	4.858e-21;4.857e-21	9.999e-01;9.999e-01	0.0168;0.9832	0.0183;0.9817	2	3	156254310-156272542;156267542-156272542
ENSMUSG00000059291.15	ENSMUSG00000059291.15:t:136050280-136050526	t|1e1.1o1|1e2.1o1	0.0000;0.0000	4.857e-21;4.857e-21	1.000e+00;1.000e+00	0.0025;0.9975	0.0023;0.9977	2	3	136050390-136051614;136050390-136051171
ENSMUSG00000036820.12	ENSMUSG00000036820.12:s:24162220-24163115	s|1e1.1o1|1e2.1o1|1e3.1o1	-0.0000;0.0003;0.0003	4.857e-21;1.936e-08;1.670e-08	1.000e+00;7.315e-01;7.372e-01	0.0037;0.9196;0.0760	0.0013;0.9182;0.0803	3	4	24161713-24162976;24158694-24162976;24158522-24162976
ENSMUSG00000030082.14	ENSMUSG00000030082.14:s:88518178-88518438	s|1e1.1o1|1e2.1o1|1e3.1o1	0.0000;0.0000;0.0000	4.857e-21;4.857e-21;4.857e-21	1.000e+00;1.000e+00;1.000e+00	0.0010;0.9929;0.0063	0.0004;0.9828;0.0170	3	4	88517792-88518371;88515569-88518371;88508722-88518371
ENSMUSG00000043411.15	ENSMUSG00000043411.15:s:137652958-137653006	s|1e1.1o3|1e1.2o3|1e1.3o3	0.0000;0.0000;-0.0000	4.857e-21;4.857e-21;4.857e-21	1.000e+00;1.000e+00;1.000e+00	0.0009;0.0009;0.9981	0.0010;0.0010;0.9981	3	2	137653006-137655093;137653006-137655159;137653006-137655223
ENSMUSG00000048897.15	ENSMUSG00000048897.15:t:80081049-80082540	t|1e1.1o1|1e2.1o1|1e3.1o1	0.0177;-0.0011;-0.0162	1.110e-03;7.979e-04;8.729e-06	4.376e-01;4.775e-01;5.607e-01	0.1430;0.7911;0.0647	0.1742;0.7913;0.0409	3	4	80024986-80081049;80026483-80081049;80028085-80081049
ENSMUSG00000021377.15	ENSMUSG00000021377.15:s:47099343-47099463	s|1e1.1o1|1e2.1o1	0.0000;0.0000	4.857e-21;4.857e-21	1.000e+00;1.000e+00	0.9996;0.0004	0.9997;0.0003	2	3	47098343-47099343;47088615-47099343
ENSMUSG00000022540.16	ENSMUSG00000022540.16:t:5009901-5010006	t|1e1.1o1|2e2.2o2	0.0000;-0.0000	4.858e-21;3.944e-20	9.998e-01;9.998e-01	0.0024;0.9976	0.0064;0.9936	2	3	5010006-5010467;5009950-5010040
ENSMUSG00000033545.14	ENSMUSG00000033545.14:t:111609293-111609388	t|1e1.1o1|1e2.1o1|1e3.1o2|1e4.1o1|1e5.1o1	-0.0600;-0.0000;0.0007;0.0000;0.0347	3.698e-03;4.857e-21;5.003e-21;4.859e-21;7.471e-04	1.945e-01;1.000e+00;9.746e-01;9.996e-01;3.636e-01	0.9460;0.0011;0.0011;0.0011;0.0506	0.8721;0.0009;0.0182;0.0098;0.1011	5	6	111537564-111609293;111537649-111609293;111538466-111609293;111541324-111609293;111606848-111609293
ENSMUSG00000025153.9	ENSMUSG00000025153.9:t:120822717-120822852	t|1e1.1o1|1e2.1o1|2e1.1o1	0.0000;0.0000;0.0000	4.857e-21;4.857e-21;4.857e-21	1.000e+00;1.000e+00;1.000e+00	0.9969;0.0031;0.0000	0.9903;0.0024;0.0070	3	3	120822852-120824030;120822852-120823226;120822850-120824030
ENSMUSG00000027695.16	ENSMUSG00000027695.16:t:28024163-28024353	t|1e1.1o1|1e2.1o1|1e3.1o1	-0.2307;-0.0499;0.3057	6.739e-01;1.373e-03;9.236e-01	7.638e-04;2.643e-01;4.247e-05	0.5815;0.1405;0.2711	0.3535;0.0694;0.5855	3	4	27952662-28024163;27979778-28024163;27984336-28024163
ENSMUSG00000020549.14	ENSMUSG00000020549.14:s:64979038-64979331	s|1e1.1o1|2e1.1o1	0.0000;-0.0000	4.857e-21;4.857e-21	1.000e+00;1.000e+00	0.0009;0.9991	0.0011;0.9989	2	2	64979269-64979718;64979331-64979718
ENSMUSG00000025423.16	ENSMUSG00000025423.16:t:77097249-77097723	t|1e1.1o1|1e2.1o1	-0.0007;0.0007	4.918e-21;4.899e-21	9.339e-01;9.339e-01	0.9348;0.0652	0.9329;0.0671	2	3	77065419-77097249;77065907-77097249
ENSMUSG00000021820.18	ENSMUSG00000021820.18:t:20770064-20770129	t|1e1.1o1|1e2.1o1	0.0149;-0.0149	1.088e-06;1.089e-06	6.044e-01;6.044e-01	0.0579;0.9421	0.0855;0.9145	2	3	20770129-20779204;20770129-20771007
ENSMUSG00000038485.6	ENSMUSG00000038485.6:t:97377936-97378066	t|1e1.1o1|1e2.1o1|1e3.1o1|1e4.1o1	0.0551;-0.0324;-0.0003;0.0020	7.948e-04;1.344e-04;4.933e-21;3.117e-11	2.258e-01;3.724e-01;9.881e-01;7.929e-01	0.2940;0.5510;0.0264;0.1287	0.3673;0.4956;0.0029;0.1255	4	5	97373130-97377936;97376541-97377936;97377098-97377936;97377686-97377936
ENSMUSG00000029090.12	ENSMUSG00000029090.12:t:49999133-49999334	t|1e1.1o1|1e2.1o1	0.0000;0.0000	4.857e-21;4.857e-21	1.000e+00;1.000e+00	0.9996;0.0004	0.9998;0.0002	2	3	49999334-50001855;49999334-50001207
ENSMUSG00000042302.14	ENSMUSG00000042302.14:s:22056521-22056627	s|1e1.1o1|2e1.1o1	-0.0256;0.0256	4.259e-04;4.259e-04	4.121e-01;4.121e-01	0.5234;0.4766	0.4806;0.5194	2	2	22053555-22056530;22053555-22056521
ENSMUSG00000020472.14	ENSMUSG00000020472.14:s:59499544-59499620	s|1e1.1o1|1e2.1o1|i	0.0610;-0.0247;-0.0184	1.821e-09;5.314e-08;9.040e-21	2.432e-01;4.665e-01;6.297e-01	0.0399;0.8950;0.0630	0.0991;0.8525;0.0476	2	3	59498926-59499544;59493847-59499544;59498927-59499543	59498927-59499543
ENSMUSG00000026773.19	ENSMUSG00000026773.19:s:11474393-11474543	s|1e1.1o1|i	-0.0000;0.0000	4.456e-21;2.220e-16	9.993e-01;9.993e-01	0.0031;0.9969	0.0020;0.9980	1	2	11471921-11474393;11471922-11474392	11471922-11474392
ENSMUSG00000016510.11	ENSMUSG00000016510.11:s:146963687-146963749	s|1e1.1o1|1e2.1o1|2e1.1o1|2e2.1o1|3e2.1o1	0.0192;0.0436;-0.0705;-0.0094;-0.0000	6.741e-05;1.519e-02;5.426e-04;1.784e-03;4.857e-21	5.044e-01;2.416e-01;1.760e-01;4.808e-01;1.000e+00	0.0985;0.5107;0.1066;0.2856;0.0009	0.1271;0.5801;0.0231;0.2673;0.0007	5	3	146963380-146963723;146959276-146963723;146963380-146963712;146959276-146963712;146959276-146963687
ENSMUSG00000028468.15	ENSMUSG00000028468.15:s:43582860-43583130	s|1e1.1o1|i	-0.0000;0.0000	4.452e-21;4.452e-21	1.000e+00;1.000e+00	0.0018;0.9982	0.0016;0.9984	1	2	43582972-43587208;43583131-43587207	43583131-43587207
ENSMUSG00000026245.16	ENSMUSG00000026245.16:s:78488785-78488897	s|1e1.1o1|1e2.1o1|1e3.1o2|i	0.0000;-0.0055;0.0029;0.0000	4.452e-21;6.275e-19;5.498e-21;4.452e-21	1.000e+00;6.915e-01;7.710e-01;1.000e+00	0.0001;0.8648;0.1266;0.0079	0.0008;0.8595;0.1325;0.0076	3	4	78483382-78488785;78482363-78488785;78480111-78488785;78483383-78488784	78483383-78488784
ENSMUSG00000036019.8	ENSMUSG00000036019.8:t:105254795-105254909	t|1e1.1o1|1e2.1o1	-0.0120;0.0120	7.656e-21;3.886e-15	7.216e-01;7.216e-01	0.0492;0.9508	0.0201;0.9799	2	3	105254909-105303594;105254909-105271499
ENSMUSG00000058503.11	ENSMUSG00000058503.11:s:3558661-3558693	s|1e1.1o2|1e1.2o2	0.0177;-0.0177	4.247e-05;4.247e-05	5.230e-01;5.230e-01	0.9140;0.0860	0.9379;0.0621	2	2	3558693-3559097;3558693-3559138
ENSMUSG00000031939.16	ENSMUSG00000031939.16:s:15311527-15311798	s|1e1.1o2|1e1.2o2|1e2.1o1	0.0000;-0.0001;0.0002	4.857e-21;4.916e-21;5.135e-21	1.000e+00;9.903e-01;9.743e-01	0.0035;0.0247;0.9737	0.0036;0.0182;0.9777	3	3	15311695-15311818;15311695-15311909;15311695-15312774
ENSMUSG00000022253.15	ENSMUSG00000022253.15:t:9100106-9100145	t|1e1.1o1|1e2.1o1	-0.0862;0.0862	3.304e-02;3.304e-02	9.535e-02;9.535e-02	0.6431;0.3569	0.5505;0.4495	2	3	9096092-9100106;9098874-9100106
ENSMUSG00000001467.5	ENSMUSG00000001467.5:t:4099124-4099178	t|1e1.1o2|i	0.0000;0.0000	4.452e-21;4.452e-21	1.000e+00;1.000e+00	0.0002;0.9998	0.0002;0.9998	1	2	4099178-4104305;4099179-4099275	4099179-4099275
ENSMUSG00000024789.13	ENSMUSG00000024789.13:s:29251828-29252118	s|1e1.1o1|1e2.1o1	0.0000;-0.0000	4.857e-21;4.857e-21	1.000e+00;1.000e+00	0.9929;0.0071	0.9990;0.0010	2	3	29252118-29252437;29252118-29262183
ENSMUSG00000026384.13	ENSMUSG00000026384.13:s:119802323-119802477	s|1e1.1o1|1e2.1o1	0.0332;-0.0332	3.240e-03;3.240e-03	3.235e-01;3.235e-01	0.8924;0.1076	0.9459;0.0541	2	3	119783589-119802323;119773271-119802323
ENSMUSG00000057649.6	ENSMUSG00000057649.6:t:73941944-73942054	t|1e1.1o1|1e2.1o1|2e1.1o1	0.0122;0.0000;-0.0120	8.198e-21;4.857e-21;8.440e-21	6.698e-01;1.000e+00;6.739e-01	0.9474;0.0005;0.0521	0.9603;0.0005;0.0392	3	3	73940790-73941944;73941156-73941944;73940790-73941948
ENSMUSG00000021585.10	ENSMUSG00000021585.10:t:74700624-74700885	t|1e1.1o1|1e2.1o1	-0.0000;0.0000	4.859e-21;1.155e-13	9.997e-01;9.997e-01	0.0042;0.9958	0.0021;0.9979	2	3	74700716-74702558;74700716-74701216
ENSMUSG00000022200.8	ENSMUSG00000022200.8:t:12343037-12343151	t|1e1.1o1|1e2.1o1	0.0057;-0.0057	6.661e-21;6.811e-21	7.589e-01;7.589e-01	0.0509;0.9491	0.0570;0.9430	2	3	12321956-12343037;12339759-12343037
ENSMUSG00000038762.15	ENSMUSG00000038762.15:t:35965077-35965123	t|1e1.1o1|1e2.1o1|1e3.1o1	0.0000;0.0000;0.0000	4.857e-21;4.857e-21;4.857e-21	1.000e+00;1.000e+00;1.000e+00	0.9969;0.0007;0.0025	0.9978;0.0006;0.0015	3	4	35965123-35969646;35965123-35969327;35965123-35968968
ENSMUSG00000059796.16	ENSMUSG00000059796.16:s:69669968-69670272	s|1e2.1o1|2e2.1o1|3e1.1o1|i	0.0000;0.0000;0.0000;0.0000	4.452e-21;4.452e-21;4.452e-21;4.452e-21	1.000e+00;1.000e+00;1.000e+00;1.000e+00	0.9705;0.0070;0.0080;0.0141	0.9783;0.0037;0.0053;0.0132	3	3	69669246-69670133;69669246-69670124;69669924-69669968;69669247-69669967	69669247-69669967
ENSMUSG00000078886.12	ENSMUSG00000078886.12:t:175975969-175976095	t|1e1.1o1|1e2.1o1	0.0172;-0.0172	9.030e-04;9.030e-04	4.479e-01;4.479e-01	0.8684;0.1316	0.8958;0.1042	2	3	175968944-175975969;175970351-175975969
ENSMUSG00000026017.13	ENSMUSG00000026017.13:t:60146109-60146172	t|1e1.1o1|1e2.1o1	0.1066;-0.1066	9.075e-02;9.075e-02	5.527e-02;5.527e-02	0.0234;0.9766	0.1648;0.8352	2	3	60141568-60146109;60144156-60146109
ENSMUSG00000005951.13	ENSMUSG00000005951.13:s:73203922-73204063	s|1e1.1o1|1e2.1o2	0.0006;-0.0006	5.040e-21;5.833e-13	9.689e-01;9.689e-01	0.0102;0.9898	0.0178;0.9822	2	3	73204063-73206316;73204063-73213331
ENSMUSG00000056050.13	ENSMUSG00000056050.13:t:183329923-183329991	t|1e1.1o1|1e2.1o1	0.0219;-0.0219	5.139e-08;5.138e-08	5.291e-01;5.291e-01	0.1551;0.8449	0.1894;0.8106	2	3	183329991-183331092;183329991-183330797
ENSMUSG00000087174.7	ENSMUSG00000087174.7:t:105037197-105039812	t|1e1.1o1|1e2.1o1|1e3.2o2|1e4.1o1	0.0086;-0.0543;-0.0001;0.0281	1.986e-05;2.807e-02;9.019e-08;3.165e-03	7.365e-01;1.782e-01;9.951e-01;3.372e-01	0.0045;0.9324;0.0045;0.0586	0.0362;0.8481;0.0027;0.1130	4	5	105039812-105047909;105039812-105044002;105039812-105043125;105039812-105042604
ENSMUSG00000054309.9	ENSMUSG00000054309.9:t:21290248-21290311	t|1e1.1o1|1e2.1o1|1e3.1o1	0.0000;0.0000;-0.0000	4.865e-21;4.857e-21;4.857e-21	9.987e-01;1.000e+00;1.000e+00	0.9714;0.0107;0.0175	0.9736;0.0130;0.0131	3	4	21286544-21290248;21286950-21290248;21288928-21290248
ENSMUSG00000025956.10	ENSMUSG00000025956.10:s:64617021-64617242	s|1e1.1o2|2e1.2o2	-0.0744;0.0744	2.465e-03;2.465e-03	1.541e-01;1.541e-01	0.9808;0.0192	0.8858;0.1142	2	2	64616444-64617162;64616443-64617021
ENSMUSG00000095325.3	ENSMUSG00000095325.3:t:32885957-32886083	t|1e1.1o1|1e2.1o1	-0.0002;0.0002	1.242e-07;1.241e-07	9.848e-01;9.848e-01	0.9934;0.0066	0.9907;0.0093	2	3	32886083-32891441;32886083-32890294
ENSMUSG00000035278.9	ENSMUSG00000035278.9:t:80797773-80797901	t|1e1.1o1|1e2.1o1	0.0129;-0.0129	7.780e-05;7.780e-05	5.175e-01;5.175e-01	0.1542;0.8458	0.1777;0.8223	2	3	80797839-80798081;80797839-80797910
ENSMUSG00000028849.17	ENSMUSG00000028849.17:s:126233593-126233646	s|1e1.1o2|1e1.2o2	0.0000;-0.0000	4.857e-21;4.857e-21	1.000e+00;1.000e+00	0.9840;0.0160	0.9966;0.0034	2	2	126233407-126233593;126233404-126233593
ENSMUSG00000025086.13	ENSMUSG00000025086.13:t:57464370-57464425	t|1e1.1o1|1e2.1o1	0.0628;-0.0628	1.499e-03;1.499e-03	2.155e-01;2.155e-01	0.0576;0.9424	0.1330;0.8670	2	3	57453196-57464370;57458188-57464370
ENSMUSG00000006333.14	ENSMUSG00000006333.14:t:3706651-3706897	t|1e1.2o2|1e2.1o1|1e3.1o1	0.0000;-0.0000;0.0000	4.857e-21;4.857e-21;4.857e-21	1.000e+00;1.000e+00;1.000e+00	0.0001;0.9755;0.0243	0.0001;0.9713;0.0287	3	4	3704768-3706651;3705919-3706651;3706181-3706651
ENSMUSG00000025949.16	ENSMUSG00000025949.16:s:65205589-65205706	s|1e1.1o1|1e2.1o1|1e3.1o1|1e4.1o1	0.0000;0.0374;0.0068;-0.0468	4.862e-21;7.818e-06;5.210e-10;4.840e-04	9.991e-01;4.272e-01;6.909e-01;2.642e-01	0.0059;0.0343;0.0592;0.9028	0.0125;0.0740;0.0679;0.8430	4	5	65205678-65205875;65205678-65208484;65205678-65208783;65205678-65215934
ENSMUSG00000035150.15	ENSMUSG00000035150.15:t:94197288-94197457	t|1e1.1o1|1e2.1o1	0.0000;0.0000	4.857e-21;4.857e-21	1.000e+00;1.000e+00	0.0002;0.9998	0.0098;0.9902	2	3	94197457-94202814;94197457-94199714
ENSMUSG00000024789.13	ENSMUSG00000024789.13:s:29288674-29288801	s|1e1.1o1|1e2.1o1	-0.0077;0.0077	3.489e-08;3.477e-08	6.742e-01;6.742e-01	0.9320;0.0680	0.9161;0.0839	2	3	29288801-29291167;29288801-29294856
ENSMUSG00000019813.16	ENSMUSG00000019813.16:s:41809573-41809663	s|1e1.1o2|1e1.2o2|1e2.1o1|1e3.1o1	0.0038;0.0132;0.0383;-0.0675	6.189e-21;8.153e-21;9.863e-05;8.122e-03	8.199e-01;6.693e-01;3.691e-01;1.687e-01	0.0328;0.0303;0.0466;0.8920	0.0401;0.0537;0.0972;0.8074	4	4	41802963-41809573;41802346-41809573;41781550-41809573;41745921-41809573
ENSMUSG00000040389.15	ENSMUSG00000040389.15:s:108623323-108623449	s|1e1.1o2|1e1.2o2|1e2.1o1	0.0000;-0.0000;-0.0000	5.195e-21;4.857e-21;4.857e-21	1.000e+00;1.000e+00;1.000e+00	0.9960;0.0020;0.0020	0.9969;0.0015;0.0015	3	3	108623449-108624557;108623449-108624595;108623449-108627203
ENSMUSG00000046668.9	ENSMUSG00000046668.9:s:35858391-35859456	s|1e1.1o2|1e1.2o2|i	0.0300;-0.0000;-0.0132	7.808e-10;4.453e-21;1.004e-14	4.682e-01;9.998e-01;6.444e-01	0.8423;0.0218;0.1353	0.8870;0.0062;0.1075	2	2	35859456-35860650;35859456-35860653;35859457-35860649	35859457-35860649
ENSMUSG00000048922.18	ENSMUSG00000048922.18:s:67705631-67705797	s|1e1.1o2|1e1.2o2	-0.0330;0.0330	2.219e-04;2.219e-04	3.602e-01;3.602e-01	0.9417;0.0583	0.8954;0.1046	2	2	67704043-67705631;67704040-67705631
ENSMUSG00000021147.17	ENSMUSG00000021147.17:s:8861088-8861265	s|1e1.1o1|1e2.1o1	0.0000;-0.0000	4.859e-21;4.857e-21	1.000e+00;1.000e+00	0.9967;0.0033	0.9978;0.0022	2	3	8856928-8861088;8854095-8861088
ENSMUSG00000027185.15	ENSMUSG00000027185.15:s:103734866-103734990	s|1e1.1o1|2e1.1o1	-0.0007;0.0007	5.641e-21;5.664e-21	8.882e-01;8.882e-01	0.0377;0.9623	0.0316;0.9684	2	2	103734525-103734918;103734525-103734866
ENSMUSG00000020392.8	ENSMUSG00000020392.8:s:51967661-51967957	s|1e1.1o1|1e2.1o1	0.0000;-0.0000	4.857e-21;4.857e-21	1.000e+00;1.000e+00	0.0128;0.9872	0.0129;0.9871	2	3	51967957-51968226;51967957-51970144
ENSMUSG00000004931.11	ENSMUSG00000004931.11:s:81268221-81268319	s|1e1.1o3|1e1.2o3|1e1.3o3	-0.0040;0.0114;-0.0062	5.326e-17;7.199e-21;5.991e-21	7.151e-01;7.328e-01;8.159e-01	0.8980;0.0233;0.0791	0.8969;0.0446;0.0565	3	2	81268319-81268779;81268319-81268810;81268319-81268858
ENSMUSG00000033857.12	ENSMUSG00000033857.12:s:118478883-118478953	s|1e1.1o2|1e1.2o2	-0.0082;0.0082	1.466e-03;1.466e-03	4.464e-01;4.464e-01	0.9286;0.0714	0.9149;0.0851	2	2	118478953-118479086;118478953-118479090
ENSMUSG00000024941.9	ENSMUSG00000024941.9:s:5760713-5760901	s|1e1.1o1|1e2.2o2	-0.0000;0.0000	4.860e-21;4.860e-21	9.995e-01;9.995e-01	0.9977;0.0023	0.9805;0.0195	2	3	5760608-5760713;5760047-5760713
ENSMUSG00000032295.15	ENSMUSG00000032295.15:s:57139500-57139708	s|1e1.1o1|1e2.1o1	-0.0001;0.0001	6.205e-12;4.888e-21	9.945e-01;9.945e-01	0.9975;0.0025	0.9889;0.0111	2	3	57139708-57139870;57139708-57140199
ENSMUSG00000000131.15	ENSMUSG00000000131.15:s:126109914-126110069	s|1e1.1o2|2e1.1o2|2e1.2o2	0.0000;-0.0000;0.0000	4.857e-21;4.857e-21;4.857e-21	1.000e+00;1.000e+00;1.000e+00	0.0007;0.9986;0.0007	0.0006;0.9971;0.0023	3	2	126108900-126109954;126108900-126109914;126108855-126109914
ENSMUSG00000055980.2	ENSMUSG00000055980.2:s:82286777-82291416	s|1e1.1o1|1e2.1o1	-0.0008;0.0008	5.117e-21;5.095e-21	9.600e-01;9.600e-01	0.0279;0.9721	0.0218;0.9782	2	3	82278295-82286777;82237604-82286777
ENSMUSG00000032557.13	ENSMUSG00000032557.13:s:104060159-104060307	s|1e1.1o1|2e1.1o1|3e1.1o1|i	0.0001;-0.0142;-0.0160;0.0349	4.505e-21;9.187e-05;8.928e-21;5.669e-04	9.905e-01;5.179e-01;6.318e-01;3.395e-01	0.0156;0.8250;0.0533;0.1031	0.0127;0.8026;0.0301;0.1579	3	2	104056983-104060223;104056983-104060218;104056983-104060159;104056984-104060158	104056984-104060158
ENSMUSG00000002458.13	ENSMUSG00000002458.13:t:181691233-181691354	t|1e1.1o1|1e2.1o1|1e3.1o1	0.0269;0.0000;-0.0229	3.466e-10;4.857e-21;1.203e-10	5.040e-01;1.000e+00;5.390e-01	0.0940;0.0034;0.9022	0.1299;0.0004;0.8698	3	4	181691354-181693879;181691354-181693363;181691354-181691490
ENSMUSG00000045103.19	ENSMUSG00000045103.19:t:85149130-85149195	t|1e1.1o1|1e2.1o1	0.0008;-0.0008	1.813e-08;1.832e-08	9.565e-01;9.565e-01	0.0082;0.9918	0.0222;0.9778	2	3	85144165-85149130;85144949-85149130
ENSMUSG00000075040.9	ENSMUSG00000075040.9:s:91649151-91649425	s|1e1.1o1|1e2.1o1	0.0377;-0.0377	6.284e-02;6.284e-02	1.732e-01;1.732e-01	0.1882;0.8118	0.2455;0.7545	2	3	91649026-91649151;91648077-91649151
ENSMUSG00000048154.17	ENSMUSG00000048154.17:s:98856069-98856182	s|1e1.1o1|2e1.1o1	0.0088;-0.0088	2.824e-08;2.822e-08	6.639e-01;6.639e-01	0.8602;0.1398	0.8771;0.1229	2	2	98855898-98856078;98855898-98856069
ENSMUSG00000030609.18	ENSMUSG00000030609.18:s:78895854-78896201	s|1e1.1o1|1e2.1o2|1e2.2o2|1e3.1o1|2e2.1o2	0.0000;0.0140;-0.0179;-0.0000;0.0000	4.857e-21;2.288e-06;9.820e-06;4.857e-21;4.857e-21	1.000e+00;5.898e-01;5.377e-01;1.000e+00;1.000e+00	0.0003;0.1836;0.8082;0.0066;0.0021	0.0003;0.2057;0.7777;0.0038;0.0092	5	4	78896014-78899371;78896014-78902230;78896014-78902344;78896014-78905843;78896201-78902230
ENSMUSG00000031555.15	ENSMUSG00000031555.15:t:24955932-24955999	t|1e1.4o5|1e2.1o1|1e3.1o1	0.0037;-0.0665;0.0616	1.233e-10;1.816e-04;5.801e-05	6.544e-01;2.010e-01;2.203e-01	0.2539;0.3799;0.3611	0.2625;0.3069;0.4353	3	4	24955999-24962914;24955999-24962887;24955999-24962860
ENSMUSG00000053332.13	ENSMUSG00000053332.13:t:161035752-161035804	t|1e1.1o1|1e2.1o1|1e3.1o3|1e3.2o3|1e3.3o3|i	0.0000;-0.0020;-0.0049;-0.0081;0.0229;0.0131	4.452e-21;6.619e-21;1.179e-02;6.077e-21;1.002e-20;1.914e-09	1.000e+00;7.548e-01;2.541e-01;7.366e-01;5.847e-01;5.684e-01	0.0030;0.0446;0.6919;0.0900;0.0394;0.1301	0.0001;0.0394;0.6924;0.0623;0.0551;0.1462	5	4	161034457-161035752;161034719-161035752;161035194-161035752;161035276-161035752;161035315-161035752;161035316-161035751	161035316-161035751
ENSMUSG00000038206.13	ENSMUSG00000038206.13:s:56569284-56571125	s|1e1.1o1|1e2.1o1	-0.0000;0.0000	1.690e-17;4.857e-21	1.000e+00;1.000e+00	0.9973;0.0027	0.9968;0.0032	2	3	56569410-56588007;56569410-56591436
ENSMUSG00000060012.9	ENSMUSG00000060012.9:s:64789565-64789698	s|1e1.1o1|1e2.1o2	-0.0211;0.0211	9.417e-03;9.417e-03	3.182e-01;3.182e-01	0.6460;0.3540	0.6085;0.3915	2	3	64789698-64800345;64789698-64802974
ENSMUSG00000026159.13	ENSMUSG00000026159.13:s:82883181-82883361	s|1e1.1o2|1e1.2o2	-0.0263;0.0263	6.799e-09;6.800e-09	4.911e-01;4.911e-01	0.7991;0.2009	0.7608;0.2392	2	2	82883361-82886111;82883361-82886114
ENSMUSG00000003813.15	ENSMUSG00000003813.15:t:84838007-84838134	t|1e1.1o1|1e2.1o1	0.0001;-0.0001	4.888e-21;4.891e-21	9.946e-01;9.946e-01	0.0218;0.9782	0.0272;0.9728	2	3	84838134-84838469;84838134-84838273
ENSMUSG00000027465.13	ENSMUSG00000027465.13:s:152293828-152294040	s|1e1.1o1|2e1.1o1|2e2.1o1	0.0074;-0.0095;0.0000	6.698e-21;2.353e-20;4.857e-21	7.461e-01;7.382e-01;1.000e+00	0.0563;0.9431;0.0006	0.0645;0.9250;0.0094	3	3	152294036-152302152;152294040-152302152;152294040-152304946
ENSMUSG00000028309.14	ENSMUSG00000028309.14:s:49652522-49652826	s|1e1.1o1|2e1.1o1	-0.0000;0.0000	4.863e-21;4.862e-21	9.991e-01;9.991e-01	0.9867;0.0133	0.9765;0.0235	2	2	49652671-49653065;49652711-49653065
ENSMUSG00000060073.9	ENSMUSG00000060073.9:s:70974621-70974767	s|1e1.1o2|1e2.1o2	0.0000;0.0000	4.857e-21;4.857e-21	1.000e+00;1.000e+00	0.9998;0.0002	0.9997;0.0003	2	3	70974767-70978733;70974767-70983319
ENSMUSG00000035314.10	ENSMUSG00000035314.10:t:99387010-99387188	t|1e1.1o1|1e2.1o1	-0.0004;0.0004	2.730e-09;2.466e-09	9.768e-01;9.768e-01	0.9932;0.0068	0.9865;0.0135	2	3	99382208-99387104;99385961-99387104
ENSMUSG00000002107.18	ENSMUSG00000002107.18:t:6721417-6721615	t|1e1.1o1|1e2.1o1|1e3.1o1|1e4.1o1|1e5.1o1|1e6.1o1|1e7.1o1	0.0000;0.0023;0.0000;-0.0489;0.0008;-0.0040;0.0219	4.857e-21;5.336e-21;4.857e-21;4.865e-04;5.024e-21;7.515e-21;9.263e-21	1.000e+00;9.225e-01;1.000e+00;2.657e-01;9.712e-01;7.131e-01;5.441e-01	0.0004;0.0127;0.0004;0.8680;0.0153;0.0549;0.0479	0.0003;0.0326;0.0003;0.8001;0.0285;0.0507;0.0869	7	8	6721613-6962379;6721613-6884852;6721613-6884367;6721613-6872356;6721613-6871867;6721613-6722037;6721613-6721779
ENSMUSG00000005846.12	ENSMUSG00000005846.12:t:11201295-11201430	t|1e1.1o1|1e2.1o1	0.0000;0.0000	4.857e-21;4.857e-21	1.000e+00;1.000e+00	0.0005;0.9995	0.0035;0.9965	2	3	11201430-11203151;11201430-11202318
ENSMUSG00000036435.13	ENSMUSG00000036435.13:s:76563230-76563413	s|1e1.1o2|1e1.2o2	-0.0000;0.0000	4.857e-21;4.857e-21	1.000e+00;1.000e+00	0.0041;0.9959	0.0044;0.9956	2	2	76563413-76566927;76563413-76566957
ENSMUSG00000005533.10	ENSMUSG00000005533.10:t:68164993-68165305	t|1e1.1o1|1e2.1o1	0.0000;0.0000	4.857e-21;4.857e-21	1.000e+00;1.000e+00	0.9990;0.0010	0.9990;0.0010	2	3	68004355-68164993;68148707-68164993
ENSMUSG00000033004.16	ENSMUSG00000033004.16:s:103215314-103215511	s|1e1.1o1|2e1.1o1	0.0191;-0.0191	6.223e-05;6.223e-05	4.786e-01;4.786e-01	0.9009;0.0991	0.9371;0.0629	2	2	103212729-103215320;103212729-103215314
ENSMUSG00000023977.15	ENSMUSG00000023977.15:t:46963688-46963790	t|1e1.1o1|1e2.1o1	0.0000;0.0000	4.857e-21;4.857e-21	1.000e+00;1.000e+00	0.0008;0.9992	0.0007;0.9993	2	3	46963790-46966141;46963790-46964757
ENSMUSG00000019254.16	ENSMUSG00000019254.16:s:4482584-4482688	s|1e1.1o2|1e1.2o2	0.0000;-0.0000	4.857e-21;4.857e-21	1.000e+00;1.000e+00	0.0069;0.9931	0.0046;0.9954	2	2	4482449-4482584;4482429-4482584
ENSMUSG00000032872.16	ENSMUSG00000032872.16:s:87059365-87062115	s|1e1.1o2|1e1.2o2	-0.0000;0.0000	4.858e-21;4.858e-21	9.999e-01;9.999e-01	0.9941;0.0059	0.9809;0.0191	2	2	87059451-87066649;87059451-87066687
ENSMUSG00000030982.19	ENSMUSG00000030982.19:t:118813530-118813644	t|1e1.1o2|1e2.1o1	0.0000;0.0000	4.857e-21;4.857e-21	1.000e+00;1.000e+00	0.0005;0.9995	0.0004;0.9996	2	3	118809976-118813530;118811882-118813530
ENSMUSG00000049339.16	ENSMUSG00000049339.16:s:75145259-75145353	s|1e1.1o1|2e1.1o1	-0.0000;0.0000	4.859e-21;4.859e-21	9.997e-01;9.997e-01	0.0190;0.9810	0.0104;0.9896	2	2	75145350-75145680;75145353-75145680
ENSMUSG00000030839.12	ENSMUSG00000030839.12:t:46443154-46443535	t|1e1.1o1|1e2.1o1	-0.0001;0.0001	7.859e-09;7.870e-09	9.833e-01;9.833e-01	0.9924;0.0076	0.9879;0.0121	2	3	46443535-46515668;46443535-46511955
ENSMUSG00000020272.8	ENSMUSG00000020272.8:s:32555124-32555288	s|1e1.1o1|1e2.1o1	0.0353;-0.0353	1.223e-20;2.177e-10	4.865e-01;4.865e-01	0.0360;0.9640	0.0770;0.9230	2	3	32555288-32559555;32555288-32574499
ENSMUSG00000027751.13	ENSMUSG00000027751.13:s:54720406-54720461	s|1e1.1o3|1e1.2o3|1e1.3o3|1e2.1o1	-0.0075;0.0031;0.0041;0.0000	1.404e-04;8.623e-07;8.182e-08;4.857e-21	5.406e-01;6.675e-01;6.885e-01;1.000e+00	0.6790;0.1700;0.1532;0.0006	0.6734;0.1717;0.1601;0.0007	4	3	54720461-54722521;54720461-54722554;54720461-54722557;54720461-54725970
ENSMUSG00000021639.17	ENSMUSG00000021639.17:s:100481212-100481302	s|1e1.1o1|1e2.1o1	-0.0000;0.0000	4.858e-21;4.857e-21	1.000e+00;1.000e+00	0.9983;0.0017	0.9980;0.0020	2	3	100481091-100481212;100480647-100481212
ENSMUSG00000020526.12	ENSMUSG00000020526.12:s:84914211-84914383	s|1e1.1o2|1e1.2o2	0.0000;0.0000	4.857e-21;4.857e-21	1.000e+00;1.000e+00	0.0014;0.9986	0.0012;0.9988	2	2	84913436-84914211;84913302-84914211
ENSMUSG00000018583.5	ENSMUSG00000018583.5:s:55469685-55469801	s|1e1.1o1|1e2.2o2|i	0.0000;0.0000;0.0000	4.452e-21;4.452e-21;4.452e-21	1.000e+00;1.000e+00;1.000e+00	0.9718;0.0233;0.0041	0.9905;0.0071;0.0022	2	3	55469801-55485626;55469801-55487479;55469802-55485625	55469802-55485625
ENSMUSG00000033392.16	ENSMUSG00000033392.16:t:113879942-113880186	t|1e1.1o1|1e2.1o1|i	-0.0141;0.0000;0.0131	1.840e-13;4.452e-21;7.454e-21	6.338e-01;1.000e+00;6.516e-01	0.9475;0.0006;0.0519	0.9245;0.0047;0.0690	2	3	113876350-113879942;113878773-113879942;113878774-113879941	113878774-113879941
ENSMUSG00000037736.20	ENSMUSG00000037736.20:t:67044346-67044454	t|1e1.1o1|1e2.1o1|1e3.1o1	-0.0000;0.0000;0.0000	4.857e-21;4.857e-21;4.857e-21	1.000e+00;1.000e+00;1.000e+00	0.9984;0.0008;0.0008	0.9954;0.0037;0.0009	3	4	67034289-67044346;67036103-67044346;67043960-67044346
ENSMUSG00000030435.16	ENSMUSG00000030435.16:t:5066403-5067041	t|1e1.1o1|1e2.1o1|1e3.1o1|i	0.0000;0.0000;0.0000;0.0000	4.452e-21;4.452e-21;4.452e-21;4.452e-21	1.000e+00;1.000e+00;1.000e+00;1.000e+00	0.9692;0.0051;0.0062;0.0200	0.9773;0.0033;0.0047;0.0145	3	4	5062336-5066403;5062847-5066403;5066181-5066403;5066182-5066402	5066182-5066402
ENSMUSG00000022463.8	ENSMUSG00000022463.8:s:82197618-82197786	s|1e1.1o1|i	0.0000;0.0000	4.452e-21;4.452e-21	1.000e+00;1.000e+00	0.9819;0.0181	0.9845;0.0155	1	2	82197786-82199635;82197787-82199634	82197787-82199634
ENSMUSG00000040084.9	ENSMUSG00000040084.9:s:118622135-118622247	s|1e1.1o2|1e1.2o2	0.0025;-0.0025	7.968e-21;8.034e-21	6.829e-01;6.829e-01	0.0505;0.9495	0.0532;0.9468	2	2	118622247-118623067;118622247-118623070
ENSMUSG00000024985.20	ENSMUSG00000024985.20:t:55908423-55910549	t|1e1.1o1|1e2.1o1|1e3.1o1|1e4.1o1|1e5.1o1|1e6.1o1|1e7.1o2|1e7.2o2	0.0031;-0.0022;-0.0000;-0.0000;-0.0000;-0.0000;-0.0000;-0.0000	1.545e-09;6.460e-10;4.857e-21;4.857e-21;4.857e-21;4.857e-21;4.857e-21;4.857e-21	7.154e-01;7.266e-01;1.000e+00;1.000e+00;1.000e+00;1.000e+00;1.000e+00;1.000e+00	0.9461;0.0500;0.0006;0.0006;0.0006;0.0006;0.0006;0.0006	0.9527;0.0444;0.0005;0.0005;0.0005;0.0005;0.0005;0.0005	8	8	55817865-55908423;55863561-55908423;55893464-55908423;55894731-55908423;55895637-55908423;55895741-55908423;55898433-55908423;55898649-55908423
ENSMUSG00000032604.16	ENSMUSG00000032604.16:s:108513066-108513196	s|1e1.1o1|1e2.1o2	0.0000;0.0000	4.857e-21;4.857e-21	1.000e+00;1.000e+00	0.9972;0.0028	0.9989;0.0011	2	3	108513196-108513286;108513196-108513669
ENSMUSG00000027668.13	ENSMUSG00000027668.13:s:32568257-32568409	s|1e1.1o1|1e2.1o1	-0.0000;0.0000	4.866e-21;4.865e-21	9.987e-01;9.987e-01	0.9873;0.0127	0.9746;0.0254	2	3	32568409-32569488;32568409-32574234
ENSMUSG00000034024.8	ENSMUSG00000034024.8:s:117053016-117053157	s|1e1.1o2|1e1.2o2	0.0000;0.0000	4.857e-21;4.857e-21	1.000e+00;1.000e+00	0.0002;0.9998	0.0018;0.9982	2	2	117051307-117053016;117051276-117053016
ENSMUSG00000040268.17	ENSMUSG00000040268.17:t:130904870-130904934	t|1e1.1o2|1e1.2o2|1e2.1o1	0.0000;0.0000;0.0000	4.857e-21;4.857e-21;4.857e-21	1.000e+00;1.000e+00;1.000e+00	0.9966;0.0021;0.0012	0.9972;0.0007;0.0025	3	3	130902245-130904870;130902276-130904870;130904557-130904870
ENSMUSG00000020755.9	ENSMUSG00000020755.9:s:115935366-115935475	s|1e1.1o1|1e2.1o1	0.0000;-0.0000	4.857e-21;4.857e-21	1.000e+00;1.000e+00	0.9793;0.0207	0.9819;0.0181	2	3	115935475-115938010;115935475-115951967
ENSMUSG00000035246.16	ENSMUSG00000035246.16:t:93731562-93731819	t|1e1.1o1|1e2.1o1	-0.0161;0.0161	1.150e-05;1.150e-05	5.580e-01;5.580e-01	0.7828;0.2172	0.7510;0.2490	2	3	93720257-93731677;93731494-93731677
ENSMUSG00000032826.19	ENSMUSG00000032826.19:s:127104761-127104862	s|1e1.1o1|1e2.1o1	0.0002;-0.0002	4.900e-21;4.946e-21	9.923e-01;9.923e-01	0.0083;0.9917	0.0218;0.9782	2	3	127096897-127104761;127079996-127104761
ENSMUSG00000024646.14	ENSMUSG00000024646.14:t:84877601-84877861	t|1e1.1o1|1e2.1o1	0.0000;0.0000	4.857e-21;4.857e-21	1.000e+00;1.000e+00	0.9994;0.0006	0.9997;0.0003	2	3	84873169-84877827;84876852-84877827
ENSMUSG00000038388.14	ENSMUSG00000038388.14:s:50145774-50145892	s|1e1.1o1|1e2.1o1	-0.0000;0.0000	4.857e-21;4.857e-21	1.000e+00;1.000e+00	0.0079;0.9921	0.0015;0.9985	2	3	50145892-50151939;50145892-50158682
ENSMUSG00000043300.2	ENSMUSG00000043300.2:s:69598802-69598960	s|1e1.1o1|1e2.1o1	0.0366;-0.0366	2.688e-03;2.688e-03	3.128e-01;3.128e-01	0.0992;0.9008	0.1560;0.8440	2	3	69588057-69598802;69579391-69598802
ENSMUSG00000060261.15	ENSMUSG00000060261.15:s:134282787-134282830	s|1e1.1o1|1e2.1o1|1e3.1o1	0.0022;-0.0017;0.0000	4.978e-21;4.878e-21;4.857e-21	9.147e-01;9.411e-01;1.000e+00	0.9108;0.0749;0.0136	0.9191;0.0589;0.0214	3	4	134279514-134282787;134274595-134282787;134266656-134282787
ENSMUSG00000025372.16	ENSMUSG00000025372.16:s:119996523-119996747	s|1e1.1o2|1e1.2o2	-0.0056;0.0056	6.502e-17;5.606e-21	8.228e-01;8.228e-01	0.9331;0.0669	0.9140;0.0860	2	2	119996747-119996889;119996747-119997009
ENSMUSG00000025006.18	ENSMUSG00000025006.18:s:40344356-40344439	s|1e1.1o1|1e2.1o1|1e3.1o1	0.0000;0.0562;-0.0797	4.904e-21;5.024e-08;9.340e-06	9.921e-01;3.228e-01;1.338e-01	0.0153;0.0012;0.9836	0.0214;0.0867;0.8909	3	4	40340750-40344356;40340146-40344356;40337035-40344356
ENSMUSG00000044770.14	ENSMUSG00000044770.14:t:42946869-42948199	t|1e1.1o1|1e2.1o1	0.0000;0.0000	4.857e-21;4.857e-21	1.000e+00;1.000e+00	0.9991;0.0009	0.9992;0.0008	2	3	42935147-42946869;42940572-42946869
ENSMUSG00000028760.16	ENSMUSG00000028760.16:s:138194044-138194142	s|1e1.1o2|1e1.2o2	-0.0000;0.0000	4.868e-21;4.867e-21	9.982e-01;9.982e-01	0.9896;0.0104	0.9716;0.0284	2	2	138194142-138198079;138194142-138198082
ENSMUSG00000020368.15	ENSMUSG00000020368.15:s:50297058-50297137	s|1e1.2o2|2e1.1o2	0.0000;0.0000	4.857e-21;4.857e-21	1.000e+00;1.000e+00	0.0035;0.9965	0.0056;0.9944	2	2	50296296-50297123;50296335-50297058
ENSMUSG00000021288.19	ENSMUSG00000021288.19:s:111789322-111789486	s|1e1.1o1|1e2.1o1|1e3.1o1|1e4.1o1|2e1.1o1|2e2.1o1|2e3.1o1|2e4.1o1|i	0.0049;0.0000;-0.0103;0.0010;0.0057;0.0000;0.0074;0.0012;-0.0231	7.242e-21;4.452e-21;2.199e-09;5.713e-21;5.430e-21;4.452e-21;3.218e-07;1.012e-09;1.927e-10	7.035e-01;1.000e+00;6.492e-01;8.298e-01;7.975e-01;1.000e+00;6.339e-01;7.052e-01;5.432e-01	0.0452;0.0134;0.1844;0.0381;0.0652;0.0084;0.3628;0.1599;0.1247	0.0502;0.0143;0.1600;0.0406;0.0872;0.0172;0.3761;0.1610;0.0925	8	5	111789459-111793649;111789459-111794337;111789459-111795548;111789459-111806008;111789486-111793649;111789486-111794337;111789486-111795548;111789486-111806008;111789487-111793648	111789487-111793648
ENSMUSG00000014550.14	ENSMUSG00000014550.14:t:92211588-92211901	t|1e1.1o1|1e2.1o1	-0.0000;0.0000	4.857e-21;4.857e-21	1.000e+00;1.000e+00	0.9968;0.0032	0.9940;0.0060	2	3	92211901-92214711;92211901-92214237
ENSMUSG00000025903.14	ENSMUSG00000025903.14:t:4808455-4808486	t|1e1.1o1|1e2.1o1	0.0000;0.0000	4.857e-21;4.857e-21	1.000e+00;1.000e+00	0.9987;0.0013	0.9994;0.0006	2	3	4807982-4808455;4808365-4808455
ENSMUSG00000038349.10	ENSMUSG00000038349.10:s:55715494-55715603	s|1e1.1o1|1e2.1o1	0.0000;-0.0000	4.869e-21;1.427e-10	9.978e-01;9.978e-01	0.0043;0.9957	0.0056;0.9944	2	3	55715603-55735121;55715603-55751281
ENSMUSG00000037343.8	ENSMUSG00000037343.8:s:55043109-55043249	s|1e1.1o2|1e1.2o2	0.0000;-0.0000	4.858e-21;4.858e-21	9.998e-01;9.998e-01	0.9864;0.0136	0.9948;0.0052	2	2	55040473-55043109;55040397-55043109
ENSMUSG00000047036.8	ENSMUSG00000047036.8:s:122865737-122866006	s|1e1.1o2|1e1.2o2|2e1.1o2	0.0078;-0.0097;0.0019	2.330e-06;3.089e-07;6.211e-21	6.283e-01;6.777e-01;8.216e-01	0.8753;0.0871;0.0347	0.8842;0.0771;0.0397	3	2	122862344-122865914;122862259-122865914;122862344-122865737
ENSMUSG00000019791.12	ENSMUSG00000019791.12:s:30614713-30614830	s|1e1.1o1|1e2.1o1	0.0001;-0.0001	4.880e-21;8.611e-13	9.958e-01;9.958e-01	0.0040;0.9960	0.0089;0.9911	2	3	30613372-30614713;30611717-30614713
ENSMUSG00000064325.4	ENSMUSG00000064325.4:s:79972398-79972526	s|1e1.1o1|i	0.0006;-0.0006	2.037e-06;2.037e-06	6.253e-01;6.253e-01	0.0664;0.9336	0.0694;0.9306	1	2	79966428-79972398;79966429-79972397	79966429-79972397
ENSMUSG00000025733.17	ENSMUSG00000025733.17:s:25840222-25840335	s|1e1.1o1|2e1.1o1	-0.0000;0.0000	4.857e-21;4.857e-21	1.000e+00;1.000e+00	0.9990;0.0010	0.9912;0.0088	2	2	25840107-25840255;25840107-25840222
ENSMUSG00000028737.15	ENSMUSG00000028737.15:s:139648158-139648508	s|1e1.1o1|i	0.0000;-0.0000	4.452e-21;6.068e-17	9.999e-01;9.999e-01	0.0029;0.9971	0.0032;0.9968	1	2	139648508-139649108;139648509-139649107	139648509-139649107
ENSMUSG00000040093.16	ENSMUSG00000040093.16:s:118549041-118549170	s|1e1.1o1|1e2.1o1	-0.0412;0.0412	2.136e-02;2.136e-02	2.655e-01;2.655e-01	0.0724;0.9276	0.0091;0.9909	2	3	118547370-118549041;118547012-118549041
ENSMUSG00000004994.12	ENSMUSG00000004994.12:t:84263862-84263944	t|1e1.1o1|1e2.1o1	-0.0000;0.0000	4.857e-21;4.858e-21	1.000e+00;1.000e+00	0.0030;0.9970	0.0020;0.9980	2	3	84263944-84266836;84263944-84264309
ENSMUSG00000037646.10	ENSMUSG00000037646.10:s:35371160-35371777	s|1e1.1o1|2e1.1o1	-0.0000;0.0000	4.858e-21;1.839e-16	9.999e-01;9.999e-01	0.0032;0.9968	0.0030;0.9970	2	2	35371698-35371933;35371777-35371933
ENSMUSG00000093456.7	ENSMUSG00000093456.7:s:108024103-108024450	s|1e1.1o1|2e1.1o1|i	-0.0008;-0.0001;-0.0000	5.478e-21;7.216e-21;4.452e-21	8.576e-01;7.072e-01;1.000e+00	0.0365;0.9504;0.0120	0.0387;0.9501;0.0121	2	2	108024323-108031999;108024450-108031999;108024451-108031998	108024451-108031998
ENSMUSG00000041571.9	ENSMUSG00000041571.9:t:15917208-15917539	t|1e1.1o1|1e2.1o1	0.0000;0.0000	4.857e-21;4.857e-21	1.000e+00;1.000e+00	0.0119;0.9881	0.0123;0.9877	2	3	15917539-15920043;15917539-15919848
ENSMUSG00000002297.16	ENSMUSG00000002297.16:s:8403612-8403740	s|1e1.1o1|1e2.1o1	-0.0046;0.0046	6.015e-21;5.894e-21	8.516e-01;8.516e-01	0.9673;0.0327	0.9569;0.0431	2	3	8403191-8403612;8399812-8403612
ENSMUSG00000038895.16	ENSMUSG00000038895.16:s:22057804-22058415	s|1e1.1o3|1e1.2o3|1e1.3o3	0.1186;-0.0279;-0.0822	2.374e-01;2.765e-02;1.950e-02	4.543e-02;2.363e-01;1.215e-01	0.3147;0.5609;0.1241	0.4978;0.4867;0.0110	3	2	22057702-22057804;22057678-22057804;22057673-22057804
ENSMUSG00000036591.16	ENSMUSG00000036591.16:t:20879961-20881851	t|1e1.1o1|1e2.1o1	-0.0302;0.0302	5.615e-12;1.100e-20	4.636e-01;4.636e-01	0.9509;0.0491	0.9053;0.0947	2	3	20881851-20887106;20881851-20883200
ENSMUSG00000054115.11	ENSMUSG00000054115.11:s:9139432-9139703	s|1e1.1o1|i	0.0001;-0.0001	1.161e-12;5.734e-21	8.276e-01;8.276e-01	0.9630;0.0370	0.9688;0.0312	1	2	9127997-9139432;9127998-9139431	9127998-9139431
ENSMUSG00000022131.3	ENSMUSG00000022131.3:s:118139737-118139895	s|1e1.1o1|1e2.1o1	0.0083;-0.0083	3.648e-08;3.629e-08	6.632e-01;6.632e-01	0.8765;0.1235	0.8913;0.1087	2	3	118139895-118148085;118139895-118153569
ENSMUSG00000037971.10	ENSMUSG00000037971.10:s:50767702-50768452	s|1e1.1o1|1e2.1o1|1e3.1o1|2e2.1o1	0.0000;-0.0213;-0.0021;0.0126	4.916e-21;1.222e-04;2.421e-07;2.254e-10	9.900e-01;4.127e-01;6.668e-01;7.022e-01	0.0113;0.9179;0.0480;0.0180	0.0144;0.8854;0.0493;0.0474	4	4	50765166-50767858;50764926-50767858;50764290-50767858;50764926-50767702
ENSMUSG00000033152.13	ENSMUSG00000033152.13:s:88849960-88849988	s|1e1.1o1|i	-0.0000;0.0000	4.452e-21;4.452e-21	1.000e+00;1.000e+00	0.0019;0.9981	0.0017;0.9983	1	2	88849854-88849960;88849855-88849959	88849855-88849959
ENSMUSG00000027677.17	ENSMUSG00000027677.17:s:33806816-33807497	s|1e1.1o2|1e1.2o2|2e1.1o2	0.0212;0.0072;-0.0295	1.476e-02;2.134e-03;7.250e-03	3.030e-01;4.397e-01;3.112e-01	0.4142;0.3433;0.2470	0.4601;0.3515;0.1956	3	2	33806933-33807839;33806933-33807856;33807425-33807839
ENSMUSG00000063297.7	ENSMUSG00000063297.7:s:54835498-54836020	s|2e1.1o2|2e1.2o2	-0.0069;0.0069	1.053e-09;1.069e-09	7.182e-01;7.182e-01	0.7841;0.2159	0.7733;0.2267	2	2	54836020-55052753;54836020-55052757
ENSMUSG00000003352.14	ENSMUSG00000003352.14:s:98640959-98640978	s|1e1.1o1|1e2.1o1	0.0000;-0.0000	4.857e-21;4.857e-21	1.000e+00;1.000e+00	0.9983;0.0017	0.9989;0.0011	2	3	98640978-98641177;98640978-98641400
ENSMUSG00000016933.17	ENSMUSG00000016933.17:t:160747775-160747927	t|1e1.1o1|1e2.1o1	0.0000;-0.0000	4.857e-21;4.857e-21	1.000e+00;1.000e+00	0.9930;0.0070	0.9991;0.0009	2	3	160732033-160747775;160741140-160747775
ENSMUSG00000071454.13	ENSMUSG00000071454.13:t:3732618-3732707	t|1e1.1o1|1e2.1o1	-0.0094;0.0094	2.422e-08;2.427e-08	7.487e-01;7.487e-01	0.9932;0.0068	0.9538;0.0462	2	3	3718489-3732618;3719658-3732618
ENSMUSG00000027671.14	ENSMUSG00000027671.14:t:32722620-32722715	t|1e1.1o1|1e2.1o1	0.0000;0.0000	4.857e-21;4.857e-21	1.000e+00;1.000e+00	0.0004;0.9996	0.0004;0.9996	2	3	32712275-32722620;32720515-32722620
ENSMUSG00000030177.14	ENSMUSG00000030177.14:t:120337773-120338160	t|1e1.1o1|1e2.1o1	0.0180;-0.0180	4.392e-07;4.396e-07	6.142e-01;6.142e-01	0.0155;0.9845	0.0554;0.9446	2	3	120338160-120341973;120338160-120339135
ENSMUSG00000022607.18	ENSMUSG00000022607.18:s:73259548-73259637	s|1e1.1o2|1e2.1o1	0.0000;0.0000	4.857e-21;4.857e-21	1.000e+00;1.000e+00	0.9961;0.0039	0.9995;0.0005	2	3	73257238-73259548;73242477-73259548
ENSMUSG00000036550.16	ENSMUSG00000036550.16:s:95744213-95744390	s|1e1.1o2|1e1.2o2	-0.0450;0.0450	1.526e-20;1.408e-20	4.944e-01;4.944e-01	0.9646;0.0354	0.9326;0.0674	2	2	95743234-95744213;95743231-95744213
ENSMUSG00000003068.17	ENSMUSG00000003068.17:s:80115803-80116907	s|1e2.1o1|2e1.1o1|2e2.1o1	0.0009;0.0000;-0.0024	5.261e-21;4.857e-21;5.653e-21	9.354e-01;1.000e+00;8.894e-01	0.0346;0.0004;0.9650	0.0376;0.0028;0.9593	3	3	80116716-80124802;80116907-80117665;80116907-80124802
ENSMUSG00000060424.14	ENSMUSG00000060424.14:s:42666841-42667003	s|1e1.1o2|1e1.2o2|1e2.1o1|1e3.1o1	0.0000;0.0926;-0.0923;0.0000	4.857e-21;5.249e-02;5.184e-02;4.857e-21	1.000e+00;8.523e-02;8.575e-02;1.000e+00	0.0006;0.5681;0.4307;0.0006	0.0005;0.6719;0.3271;0.0005	4	4	42663660-42666841;42663602-42666841;42648456-42666841;42622598-42666841
ENSMUSG00000048677.9	ENSMUSG00000048677.9:t:145260872-145261000	t|1e1.1o1|1e2.1o1	0.0285;-0.0285	5.384e-03;5.384e-03	3.749e-01;3.749e-01	0.9263;0.0737	0.9863;0.0137	2	3	145261000-145261933;145261000-145261561
ENSMUSG00000037747.9	ENSMUSG00000037747.9:s:70563865-70565291	s|1e1.1o1|i	0.0000;0.0000	4.452e-21;4.452e-21	1.000e+00;1.000e+00	0.9920;0.0080	0.9908;0.0092	1	2	70559781-70565174;70559782-70563864	70559782-70563864
ENSMUSG00000036073.17	ENSMUSG00000036073.17:s:41755758-41756130	s|1e1.1o2|1e1.2o2	0.0118;-0.0118	1.535e-02;1.535e-02	2.877e-01;2.877e-01	0.3045;0.6955	0.3099;0.6901	2	2	41756130-41756344;41756130-41756347
ENSMUSG00000028980.14	ENSMUSG00000028980.14:t:149995745-149996381	t|1e1.1o1|1e2.1o1|1e3.1o1	0.0000;-0.0000;-0.0000	2.288e-09;1.776e-10;1.776e-10	9.913e-01;9.974e-01;9.974e-01	0.9917;0.0041;0.0041	0.9921;0.0040;0.0040	3	4	149996381-150008751;149996381-150003032;149996381-150001150
ENSMUSG00000020009.13	ENSMUSG00000020009.13:s:19597416-19597851	s|1e2.1o1|2e1.1o1|2e2.1o1	0.0004;-0.0578;0.0494	4.991e-21;2.351e-03;1.439e-03	9.771e-01;2.238e-01;2.657e-01	0.0135;0.1310;0.8510	0.0220;0.0575;0.9204	3	3	19597516-19601320;19597530-19599039;19597530-19601320
ENSMUSG00000009566.12	ENSMUSG00000009566.12:t:32692593-32693244	t|1e1.1o1|1e2.1o1	0.0000;-0.0000	4.857e-21;4.857e-21	1.000e+00;1.000e+00	0.0017;0.9983	0.0017;0.9983	2	3	32692721-32703825;32692721-32693989
ENSMUSG00000032788.15	ENSMUSG00000032788.15:t:78451479-78451583	t|1e1.1o1|1e2.1o1	0.0001;-0.0001	4.870e-21;4.872e-21	9.976e-01;9.976e-01	0.0127;0.9873	0.0254;0.9746	2	3	78451583-78464761;78451583-78453474
ENSMUSG00000000295.13	ENSMUSG00000000295.13:s:31320167-31320336	s|1e1.1o1|1e2.1o1	0.0000;-0.0000	4.857e-21;4.857e-21	1.000e+00;1.000e+00	0.0010;0.9990	0.0047;0.9953	2	3	31320336-31325206;31320336-31326022
ENSMUSG00000014602.15	ENSMUSG00000014602.15:s:93066047-93066189	s|1e1.1o1|1e2.1o1	-0.0000;0.0000	4.857e-21;4.857e-21	1.000e+00;1.000e+00	0.0097;0.9903	0.0083;0.9917	2	3	93065578-93066047;93064282-93066047
ENSMUSG00000074781.5	ENSMUSG00000074781.5:t:95541205-95541378	t|1e1.1o1|1e2.1o1	0.0000;0.0000	4.857e-21;4.857e-21	1.000e+00;1.000e+00	0.9927;0.0073	0.9881;0.0119	2	3	95515237-95541205;95515777-95541205
ENSMUSG00000025558.19	ENSMUSG00000025558.19:t:121542046-121543625	t|1e1.1o1|1e2.1o1	0.0000;-0.0000	4.996e-15;4.858e-21	9.999e-01;9.999e-01	0.9963;0.0037	0.9990;0.0010	2	3	121543625-121545966;121543625-121544576
ENSMUSG00000036046.14	ENSMUSG00000036046.14:s:84953130-84953321	s|1e1.1o1|i	0.0000;0.0000	4.452e-21;4.452e-21	1.000e+00;1.000e+00	0.9818;0.0182	0.9847;0.0153	1	2	84950774-84953130;84950775-84953129	84950775-84953129
ENSMUSG00000026584.14	ENSMUSG00000026584.14:s:163943771-163944237	s|1e2.1o1|2e1.1o1|3e1.1o1	-0.0000;-0.0009;0.0006	1.774e-10;3.824e-08;1.680e-08	9.974e-01;9.573e-01;9.729e-01	0.0044;0.9912;0.0044	0.0039;0.9816;0.0147	3	3	163943873-163954724;163943901-163944796;163944237-163944796
ENSMUSG00000025656.17	ENSMUSG00000025656.17:s:95054881-95055011	s|1e1.1o1|1e2.1o1|1e3.1o1|2e3.1o1	0.0019;0.0000;-0.0019;0.0000	9.264e-18;4.857e-21;5.600e-21;4.857e-21	8.597e-01;1.000e+00;8.541e-01;1.000e+00	0.9293;0.0004;0.0699;0.0004	0.9326;0.0004;0.0665;0.0004	4	4	95054290-95054943;95052790-95054943;95052154-95054943;95052154-95054881
ENSMUSG00000022841.15	ENSMUSG00000022841.15:t:20539308-20539573	t|1e1.1o1|1e2.1o1	0.0071;-0.0071	6.317e-21;6.503e-21	8.066e-01;8.066e-01	0.0272;0.9728	0.0468;0.9532	2	3	20535601-20539308;20537734-20539308
ENSMUSG00000047767.17	ENSMUSG00000047767.17:t:101293876-101293984	t|1e1.1o1|1e2.1o1	-0.0684;0.0684	1.018e-01;1.018e-01	1.137e-01;1.137e-01	0.7281;0.2719	0.6120;0.3880	2	3	101293984-101296121;101293984-101294859
ENSMUSG00000053477.17	ENSMUSG00000053477.17:t:69642883-69643015	t|1e1.1o2|1e2.1o1|1e3.1o1	0.0000;0.0000;0.0000	4.857e-21;4.857e-21;4.857e-21	1.000e+00;1.000e+00;1.000e+00	0.0002;0.0002;0.9997	0.0001;0.0001;0.9998	3	4	69593584-69642883;69633682-69642883;69636964-69642883
ENSMUSG00000033565.18	ENSMUSG00000033565.18:t:77078990-77082271	t|1e1.1o1|i	0.0000;0.0000	4.452e-21;4.452e-21	1.000e+00;1.000e+00	0.0012;0.9988	0.0012;0.9988	1	2	77082271-77085578;77082272-77083488	77082272-77083488
ENSMUSG00000042492.12	ENSMUSG00000042492.12:t:127199298-127199452	t|1e1.1o1|1e2.1o1|1e3.1o1	0.0000;0.0000;0.0000	4.857e-21;4.857e-21;4.857e-21	1.000e+00;1.000e+00;1.000e+00	0.0010;0.0010;0.9980	0.0008;0.0008;0.9983	3	4	127199452-127203172;127199452-127200095;127199452-127199733
ENSMUSG00000020385.16	ENSMUSG00000020385.16:s:51273451-51273626	s|1e1.1o1|2e1.1o1	0.0000;0.0000	4.857e-21;4.857e-21	1.000e+00;1.000e+00	0.0013;0.9987	0.0011;0.9989	2	2	51273622-51275211;51273626-51275211
ENSMUSG00000026276.20	ENSMUSG00000026276.20:s:93500458-93500559	s|1e1.1o1|1e2.1o1	0.0000;0.0000	4.857e-21;4.857e-21	1.000e+00;1.000e+00	0.9891;0.0109	0.9940;0.0060	2	3	93500559-93501507;93500559-93503435
ENSMUSG00000060904.14	ENSMUSG00000060904.14:t:88733543-88733680	t|1e1.1o1|1e2.1o1	0.0000;0.0000	4.857e-21;4.857e-21	1.000e+00;1.000e+00	0.9997;0.0003	0.9992;0.0008	2	3	88731564-88733543;88732038-88733543
ENSMUSG00000022519.14	ENSMUSG00000022519.14:t:4493603-4493880	t|1e1.1o1|1e2.1o1|1e3.1o1|2e1.1o1|2e2.1o1	0.0094;0.0000;0.0121;-0.0170;0.0000	7.668e-06;4.857e-21;3.103e-07;4.256e-09;4.857e-21	6.203e-01;1.000e+00;6.358e-01;6.431e-01;1.000e+00	0.9059;0.0010;0.0389;0.0553;0.0010	0.9230;0.0011;0.0562;0.0169;0.0011	5	4	4493880-4541680;4493880-4522993;4493880-4496405;4493877-4541680;4493877-4522993
ENSMUSG00000044475.14	ENSMUSG00000044475.14:s:60013596-60013774	s|1e1.1o1|1e2.1o1	-0.0003;0.0003	4.926e-21;4.919e-21	9.891e-01;9.891e-01	0.0228;0.9772	0.0170;0.9830	2	3	60013774-60025723;60013774-60042121
ENSMUSG00000024537.5	ENSMUSG00000024537.5:s:67645993-67646487	s|1e1.1o1|i	0.0034;-0.0034	1.110e-16;5.190e-21	8.439e-01;8.439e-01	0.9148;0.0852	0.9230;0.0770	1	2	67646051-67648128;67646488-67648127	67646488-67648127
ENSMUSG00000029670.12	ENSMUSG00000029670.12:t:21952057-21952229	t|1e2.1o2|2e1.1o1|2e2.1o2|2e2.2o2	0.0000;0.0002;-0.0084;0.0000	4.857e-21;4.906e-21;1.024e-18;4.869e-21	1.000e+00;9.913e-01;7.479e-01;9.979e-01	0.0003;0.0174;0.9631;0.0172	0.0005;0.0251;0.9524;0.0211	4	3	21950109-21952092;21949793-21952129;21950109-21952129;21950320-21952129
ENSMUSG00000037119.4	ENSMUSG00000037119.4:t:58420199-58420283	t|1e1.1o1|1e2.1o1	-0.0001;0.0001	4.874e-21;4.872e-21	9.973e-01;9.973e-01	0.9896;0.0104	0.9744;0.0256	2	3	58415777-58420199;58416263-58420199
ENSMUSG00000025144.17	ENSMUSG00000025144.17:t:120711703-120711756	t|1e1.1o1|1e2.1o1|2e2.1o1	0.0236;-0.0340;0.0001	4.014e-05;1.298e-04;4.870e-21	4.954e-01;3.647e-01;9.977e-01	0.1013;0.8904;0.0096	0.1385;0.8414;0.0221	3	3	120711756-120713693;120711756-120711844;120711752-120711844
ENSMUSG00000039221.10	ENSMUSG00000039221.10:s:28806458-28806592	s|1e1.1o1|1e2.1o1	-0.0404;0.0404	2.231e-06;2.231e-06	3.607e-01;3.607e-01	0.2178;0.7822	0.1636;0.8364	2	3	28806592-28806670;28806592-28806737
ENSMUSG00000063884.6	ENSMUSG00000063884.6:s:71895905-71895992	s|1e1.1o1|1e2.1o2|1e2.2o2|1e3.1o1	0.0000;-0.0000;0.0000;0.0000	4.857e-21;4.858e-21;4.867e-21;4.857e-21	1.000e+00;9.999e-01;9.983e-01;1.000e+00	0.0013;0.0206;0.9742;0.0022	0.0003;0.0191;0.9736;0.0075	4	4	71895693-71895905;71895013-71895905;71894881-71895905;71894372-71895905
ENSMUSG00000022370.13	ENSMUSG00000022370.13:t:55548142-55548235	t|1e1.1o1|1e2.1o1	0.0000;0.0000	4.857e-21;4.857e-21	1.000e+00;1.000e+00	0.0060;0.9940	0.0169;0.9831	2	3	55548235-55557258;55548235-55555320
ENSMUSG00000040433.16	ENSMUSG00000040433.16:t:96682770-96689029	t|1e1.1o1|1e2.1o1|1e3.1o1	0.0429;0.0073;-0.0545	2.123e-04;3.234e-08;2.037e-03	3.182e-01;6.870e-01;2.256e-01	0.1104;0.1188;0.7757	0.1704;0.1335;0.7000	3	4	96689029-96751302;96689029-96731292;96689029-96718210
ENSMUSG00000031403.14	ENSMUSG00000031403.14:s:75100433-75100559	s|1e1.1o1|1e2.1o1	0.0000;0.0000	4.857e-21;4.857e-21	1.000e+00;1.000e+00	0.9995;0.0005	0.9995;0.0005	2	3	75100559-75100990;75100559-75104340
ENSMUSG00000004980.16	ENSMUSG00000004980.16:t:51462339-51462580	t|1e1.1o1|2e1.1o1|i	0.0000;0.0389;-0.0384	4.452e-21;1.259e-20;1.626e-16	1.000e+00;5.099e-01;4.567e-01	0.0091;0.0803;0.9110	0.0172;0.1162;0.8671	2	2	51462580-51463411;51462564-51463411;51462581-51462759	51462581-51462759
ENSMUSG00000018209.15	ENSMUSG00000018209.15:t:164117969-164118369	t|1e1.1o1|1e2.1o1	0.0000;-0.0000	4.857e-21;4.857e-21	1.000e+00;1.000e+00	0.9985;0.0015	0.9988;0.0012	2	3	164100596-164117969;164110288-164117969
ENSMUSG00000028080.16	ENSMUSG00000028080.16:t:86605870-86605987	t|1e1.1o1|1e2.1o1|1e3.1o1	0.0003;-0.0001;-0.0001	2.129e-07;4.547e-08;4.547e-08	9.768e-01;9.925e-01;9.925e-01	0.9884;0.0058;0.0058	0.9910;0.0045;0.0045	3	4	86542711-86605870;86547789-86605870;86548277-86605870
ENSMUSG00000019087.13	ENSMUSG00000019087.13:s:74300578-74300771	s|1e1.1o1|2e2.1o1|3e1.1o1|i	0.0000;0.0000;0.0086;-0.0004	4.452e-21;4.452e-21;6.442e-21;4.567e-21	1.000e+00;1.000e+00;7.588e-01;9.814e-01	0.0110;0.0001;0.9526;0.0358	0.0073;0.0001;0.9658;0.0272	3	3	74300627-74301324;74300688-74302362;74300771-74301324;74300772-74301323	74300772-74301323
ENSMUSG00000030770.15	ENSMUSG00000030770.15:t:112572871-112572929	t|1e1.1o1|1e2.1o1	0.0000;0.0000	4.857e-21;4.857e-21	1.000e+00;1.000e+00	0.9987;0.0013	0.9988;0.0012	2	3	112567878-112572871;112569389-112572871
ENSMUSG00000029922.15	ENSMUSG00000029922.15:s:39399798-39399936	s|1e1.1o2|1e1.2o2	-0.0000;0.0000	4.859e-21;4.859e-21	9.998e-01;9.998e-01	0.9839;0.0161	0.9759;0.0241	2	2	39399434-39399798;39399310-39399798
ENSMUSG00000023066.10	ENSMUSG00000023066.10:t:89109251-89109348	t|1e1.1o1|1e2.1o1	-0.0101;0.0101	2.168e-06;2.168e-06	7.230e-01;7.230e-01	0.0395;0.9605	0.0040;0.9960	2	3	89104061-89109251;89108154-89109251
ENSMUSG00000030982.19	ENSMUSG00000030982.19:s:118760161-118760245	s|1e1.1o1|1e2.1o1|1e3.1o1	0.0065;-0.0157;0.0000	5.907e-21;5.132e-13;4.862e-21	8.016e-01;6.547e-01;9.991e-01	0.0629;0.9203;0.0158	0.0837;0.8957;0.0216	3	4	118760245-118761766;118760245-118766365;118760245-118773021
ENSMUSG00000019518.11	ENSMUSG00000019518.11:s:138172582-138172893	s|1e1.1o1|1e2.1o1	-0.0000;0.0000	6.513e-15;4.865e-21	9.986e-01;9.986e-01	0.9975;0.0025	0.9919;0.0081	2	3	138172893-138172972;138172893-138174750
ENSMUSG00000024587.10	ENSMUSG00000024587.10:s:64515326-64515408	s|1e1.1o1|1e2.1o1|1e3.3o4	0.0000;0.0000;0.0000	4.857e-21;4.857e-21;4.857e-21	1.000e+00;1.000e+00;1.000e+00	0.0047;0.9952;0.0001	0.0048;0.9945;0.0005	3	4	64514864-64515326;64512049-64515326;64511877-64515326
ENSMUSG00000014550.14	ENSMUSG00000014550.14:t:92190383-92190458	t|1e1.1o1|1e2.1o1	0.0000;-0.0000	4.858e-21;4.858e-21	9.999e-01;9.999e-01	0.9927;0.0073	0.9980;0.0020	2	3	92190458-92191249;92190458-92190727
ENSMUSG00000032702.16	ENSMUSG00000032702.16:t:25409086-25411764	t|1e1.1o1|1e2.1o1|1e3.1o1|1e4.1o3|1e4.2o3|1e4.3o3	-0.0339;-0.1324;-0.0589;0.2266;-0.0069;0.0339	2.067e-04;1.468e-01;5.540e-03;6.548e-01;1.555e-03;8.640e-08	4.092e-01;2.764e-02;2.006e-01;1.293e-03;4.329e-01;3.939e-01	0.0703;0.2651;0.1187;0.1999;0.2605;0.0765	0.0193;0.1188;0.0454;0.4466;0.2508;0.1171	6	5	25378530-25409086;25395371-25409086;25401089-25409086;25407033-25409086;25407037-25409086;25407190-25409086
ENSMUSG00000025658.16	ENSMUSG00000025658.16:t:157888398-157888612	t|1e1.1o1|1e2.1o1	0.0010;-0.0010	1.980e-02;1.980e-02	2.819e-01;2.819e-01	0.3835;0.6165	0.3894;0.6106	2	3	157888612-157906670;157888612-157890083
ENSMUSG00000053477.17	ENSMUSG00000053477.17:s:69652394-69652472	s|1e1.1o2|1e1.2o2|1e2.2o2	0.0006;-0.0006;0.0000	4.735e-21;4.733e-21;4.857e-21	9.534e-01;9.555e-01;1.000e+00	0.9172;0.0826;0.0002	0.9200;0.0798;0.0002	3	3	69652472-69654961;69652472-69654964;69652472-69681603
ENSMUSG00000002221.11	ENSMUSG00000002221.11:t:27759370-27759491	t|1e1.1o1|1e2.1o1	-0.0048;0.0048	6.095e-21;4.441e-16	8.421e-01;8.421e-01	0.0364;0.9636	0.0251;0.9749	2	3	27759491-27761577;27759491-27759973
ENSMUSG00000022272.17	ENSMUSG00000022272.17:s:25744176-25744256	s|1e1.1o1|1e2.1o1	-0.0036;0.0036	5.697e-21;5.602e-21	8.865e-01;8.865e-01	0.9786;0.0214	0.9583;0.0417	2	3	25744256-25776021;25744256-25778081
ENSMUSG00000078862.10	ENSMUSG00000078862.10:t:177948437-177948563	t|1e1.1o1|1e2.1o1|2e2.1o1	0.0110;-0.0033;-0.0070	5.572e-10;2.293e-08;7.950e-21	6.537e-01;6.917e-01;6.883e-01	0.0483;0.8923;0.0571	0.0655;0.8870;0.0462	3	3	177948563-177957208;177948563-177953682;177948536-177953682
ENSMUSG00000052512.17	ENSMUSG00000052512.17:t:49556910-49557070	t|1e1.1o1|1e2.1o1|1e3.1o1	0.1387;0.0065;-0.1437	2.943e-01;1.468e-02;3.328e-01	2.965e-02;3.096e-01;2.742e-02	0.2154;0.1092;0.6622	0.3984;0.1188;0.4753	3	4	49548541-49556910;49552049-49556910;49554259-49556910
ENSMUSG00000021990.16	ENSMUSG00000021990.16:t:60706714-60707079	t|1e1.1o1|1e2.1o1	-0.0000;0.0000	4.553e-17;4.857e-21	1.000e+00;1.000e+00	0.9977;0.0023	0.9968;0.0032	2	3	60692548-60706714;60703122-60706714
ENSMUSG00000047648.13	ENSMUSG00000047648.13:t:11289520-11291572	t|1e1.1o1|1e2.1o1	0.0009;-0.0009	5.040e-21;5.063e-21	9.684e-01;9.684e-01	0.9786;0.0214	0.9916;0.0084	2	3	11281500-11289520;11281723-11289520
ENSMUSG00000020921.6	ENSMUSG00000020921.6:s:102156144-102156404	s|1e1.1o1|2e1.1o1	0.0007;-0.0007	5.006e-21;5.025e-21	9.741e-01;9.741e-01	0.9648;0.0352	0.9936;0.0064	2	2	102155904-102156208;102155904-102156144
ENSMUSG00000066191.12	ENSMUSG00000066191.12:t:47033116-47033269	t|1e1.1o1|1e2.1o1	0.0047;-0.0047	1.004e-08;1.009e-08	8.324e-01;8.324e-01	0.0153;0.9847	0.0377;0.9623	2	3	47033269-47038914;47033269-47035716
ENSMUSG00000043639.15	ENSMUSG00000043639.15:s:53851177-53851816	s|1e1.1o1|1e2.1o1	0.0007;-0.0007	1.058e-05;1.058e-05	9.483e-01;9.483e-01	0.0094;0.9906	0.0143;0.9857	2	3	53851816-53852354;53851816-53853504
ENSMUSG00000018363.16	ENSMUSG00000018363.16:t:106868535-106868668	t|1e1.1o1|1e2.1o1	0.0020;-0.0020	3.809e-06;3.809e-06	6.422e-01;6.422e-01	0.8709;0.1291	0.8768;0.1232	2	3	106868668-106871502;106868668-106868997
ENSMUSG00000026305.15	ENSMUSG00000026305.15:t:91084946-91085005	t|1e1.1o2|1e2.1o1|1e3.1o1	0.0003;0.0368;-0.0203	1.732e-02;2.561e-02;7.005e-04	2.917e-01;2.325e-01;5.111e-01	0.8479;0.0992;0.0536	0.8439;0.1532;0.0029	3	4	91068649-91084946;91079081-91084946;91082179-91084946
ENSMUSG00000034345.14	ENSMUSG00000034345.14:t:6080802-6082339	t|1e1.1o1|1e2.1o1|1e3.1o1	0.0007;-0.0000;0.0000	5.023e-21;4.858e-21;4.857e-21	9.714e-01;9.999e-01;1.000e+00	0.9621;0.0257;0.0114	0.9660;0.0132;0.0185	3	4	6079911-6080802;6080074-6080802;6080596-6080802
ENSMUSG00000029033.16	ENSMUSG00000029033.16:s:155891822-155892441	s|1e1.1o1|1e2.1o1	0.0000;-0.0000	4.858e-21;4.871e-21	9.998e-01;9.998e-01	0.0010;0.9990	0.0081;0.9919	2	3	155892441-155895492;155892441-155896111
ENSMUSG00000040282.13	ENSMUSG00000040282.13:s:115686385-115686450	s|1e1.1o2|1e1.2o2	-0.0001;0.0001	4.999e-09;5.161e-09	9.940e-01;9.940e-01	0.0074;0.9926	0.0050;0.9950	2	2	115686450-115687046;115686450-115687064
ENSMUSG00000020808.3	ENSMUSG00000020808.3:t:72042922-72043664	t|1e1.1o1|1e2.1o1	0.0045;-0.0045	5.791e-21;5.910e-21	8.631e-01;8.631e-01	0.0119;0.9881	0.0392;0.9608	2	3	72042306-72043017;72042534-72043017
ENSMUSG00000020544.14	ENSMUSG00000020544.14:s:90638173-90638552	s|1e1.1o2|1e1.2o2	0.0124;-0.0124	1.609e-10;1.110e-10	6.531e-01;6.531e-01	0.0485;0.9515	0.0661;0.9339	2	2	90638552-90640365;90638552-90640377
ENSMUSG00000024789.13	ENSMUSG00000024789.13:t:29271351-29271474	t|1e1.1o1|1e2.1o1	0.0653;-0.0653	2.585e-05;2.585e-05	2.430e-01;2.430e-01	0.9063;0.0937	0.9811;0.0189	2	3	29262433-29271351;29266057-29271351
ENSMUSG00000045482.16	ENSMUSG00000045482.16:s:144828467-144828646	s|1e1.1o1|2e1.1o1	-0.0000;0.0000	4.857e-21;4.857e-21	1.000e+00;1.000e+00	0.0161;0.9839	0.0037;0.9963	2	2	144828629-144830906;144828646-144830906
ENSMUSG00000056851.14	ENSMUSG00000056851.14:s:102490634-102490803	s|1e1.1o1|1e2.1o1|i	0.0000;0.0000;0.0000	4.452e-21;4.452e-21;4.452e-21	1.000e+00;1.000e+00;1.000e+00	0.0052;0.9925;0.0023	0.0094;0.9885;0.0020	2	3	102490803-102493661;102490803-102498489;102490804-102498488	102490804-102498488
ENSMUSG00000031657.16	ENSMUSG00000031657.16:s:88137855-88138157	s|1e1.1o1|2e1.1o1	-0.0001;0.0001	4.870e-21;4.869e-21	9.979e-01;9.979e-01	0.0220;0.9780	0.0028;0.9972	2	2	88138023-88138275;88138157-88138275
ENSMUSG00000026249.10	ENSMUSG00000026249.10:s:79821277-79821557	s|1e1.1o1|1e2.1o2	0.0000;0.0000	4.857e-21;4.857e-21	1.000e+00;1.000e+00	0.9956;0.0044	0.9915;0.0085	2	3	79816955-79821277;79810751-79821277
ENSMUSG00000021094.10	ENSMUSG00000021094.10:s:72659266-72659552	s|1e1.1o1|1e2.1o1|2e1.1o1	-0.0004;0.0004;0.0000	4.958e-21;4.939e-21;4.857e-21	9.842e-01;9.856e-01;1.000e+00	0.9729;0.0269;0.0003	0.9666;0.0330;0.0003	3	3	72657434-72659344;72656539-72659344;72657434-72659266
ENSMUSG00000028405.9	ENSMUSG00000028405.9:s:40143081-40143541	s|1e1.1o1|1e2.1o1|1e3.1o1	0.0000;-0.0000;0.0002	4.860e-21;4.857e-21;4.937e-21	9.995e-01;1.000e+00;9.863e-01	0.0218;0.0124;0.9659	0.0258;0.0039;0.9702	3	4	40143541-40143670;40143541-40157604;40143541-40163719
ENSMUSG00000020623.11	ENSMUSG00000020623.11:t:110482539-110482605	t|1e1.1o1|1e2.1o1|1e3.1o1	0.0022;0.0000;-0.0025	1.868e-05;2.316e-09;1.300e-05	6.925e-01;9.977e-01;7.160e-01	0.9612;0.0037;0.0353	0.9636;0.0039;0.0325	3	4	110399425-110482539;110477436-110482539;110479435-110482539
ENSMUSG00000021809.10	ENSMUSG00000021809.10:t:20303953-20304092	t|1e1.1o1|1e2.2o2|1e3.1o1	0.0042;-0.0013;0.0055	4.664e-04;7.885e-09;6.436e-04	4.902e-01;9.518e-01;4.823e-01	0.0975;0.0233;0.8735	0.1086;0.0034;0.8877	3	4	20294792-20303953;20295266-20303953;20300679-20303953
ENSMUSG00000056851.14	ENSMUSG00000056851.14:t:102474131-102474154	t|1e1.1o1|1e2.1o1|1e3.1o1	0.0000;0.0000;0.0000	4.857e-21;4.857e-21;4.857e-21	1.000e+00;1.000e+00;1.000e+00	0.0108;0.9892;0.0001	0.0132;0.9868;0.0001	3	4	102470803-102474131;102473402-102474131;102473627-102474131
ENSMUSG00000034613.12	ENSMUSG00000034613.12:s:122878509-122880333	s|1e1.1o1|1e2.1o1	-0.0045;0.0045	2.894e-07;2.895e-07	8.585e-01;8.585e-01	0.0352;0.9648	0.0036;0.9964	2	3	122878627-122886208;122878627-122904092
ENSMUSG00000030741.15	ENSMUSG00000030741.15:t:126371864-126372147	t|1e1.1o1|1e2.1o1	0.0000;0.0000	4.857e-21;4.857e-21	1.000e+00;1.000e+00	0.0006;0.9994	0.0006;0.9994	2	3	126372147-126372745;126372147-126372412
ENSMUSG00000010392.8	ENSMUSG00000010392.8:s:76734569-76734651	s|1e1.1o1|i	0.0519;-0.0519	4.718e-04;4.718e-04	2.855e-01;2.855e-01	0.7690;0.2310	0.8329;0.1671	1	2	76730233-76734569;76730234-76734568	76730234-76734568
ENSMUSG00000074165.10	ENSMUSG00000074165.10:t:41647483-41647548	t|1e1.1o1|1e2.1o2|1e3.1o1|2e1.1o1|2e2.1o2|2e3.1o1|i	0.0078;-0.0299;0.0098;-0.0033;-0.0182;0.0096;0.0158	2.117e-03;3.750e-03;2.457e-04;1.295e-02;1.916e-04;2.303e-05;1.001e-02	4.643e-01;3.645e-01;5.070e-01;2.849e-01;4.802e-01;5.825e-01;3.271e-01	0.1381;0.0952;0.1159;0.3082;0.0717;0.0418;0.2177	0.1533;0.0523;0.1315;0.3069;0.0475;0.0595;0.2598	6	4	41633694-41647483;41634710-41647483;41643432-41647483;41633694-41647491;41634710-41647491;41643432-41647491;41643433-41647482	41643433-41647482
ENSMUSG00000003184.15	ENSMUSG00000003184.15:s:45000501-45000546	s|1e1.1o1|1e2.1o1	-0.0000;0.0000	1.849e-14;4.858e-21	9.998e-01;9.998e-01	0.9969;0.0031	0.9963;0.0037	2	3	45000546-45000645;45000546-45001673
ENSMUSG00000021357.14	ENSMUSG00000021357.14:t:30911170-30911250	t|1e1.1o1|1e2.1o1	0.0000;-0.0000	4.857e-21;4.857e-21	1.000e+00;1.000e+00	0.9985;0.0015	0.9988;0.0012	2	3	30911250-30925723;30911250-30921387
ENSMUSG00000004896.16	ENSMUSG00000004896.16:s:87926534-87926874	s|1e1.2o2|1e2.1o1|2e1.1o2	0.0000;-0.0000;-0.0000	7.167e-10;4.869e-21;4.869e-21	9.932e-01;9.980e-01;9.980e-01	0.9921;0.0040;0.0040	0.9921;0.0039;0.0039	3	3	87925431-87926731;87924528-87926731;87926314-87926534
ENSMUSG00000055817.18	ENSMUSG00000055817.18:s:83804451-83805423	s|1e1.1o1|1e2.1o1|1e3.1o1|i	-0.0395;0.0074;0.0525;-0.0172	4.663e-02;5.016e-03;3.806e-02;2.402e-03	1.874e-01;3.608e-01;1.719e-01;4.051e-01	0.5274;0.1769;0.1646;0.1125	0.4634;0.2080;0.2450;0.0871	3	4	83804597-83814636;83804597-83818362;83804597-83820180;83805424-83814635	83805424-83814635
ENSMUSG00000036986.16	ENSMUSG00000036986.16:t:58246975-58247438	t|1e1.1o1|1e2.1o1|1e3.1o1	-0.0129;0.0142;-0.0000	6.627e-08;9.659e-08;4.857e-21	6.927e-01;6.726e-01;1.000e+00	0.0487;0.9493;0.0019	0.0180;0.9806;0.0013	3	4	58247438-58249661;58247438-58249541;58247438-58247546
ENSMUSG00000032329.4	ENSMUSG00000032329.4:s:56489822-56490325	s|1e1.1o2|1e1.2o2|i	-0.0541;-0.0000;0.0543	1.643e-02;4.452e-21;1.649e-02	1.951e-01;1.000e+00;1.943e-01	0.7856;0.0017;0.2128	0.7037;0.0016;0.2947	2	2	56489964-56494526;56489964-56494533;56490326-56494525	56490326-56494525
ENSMUSG00000003847.16	ENSMUSG00000003847.16:s:107338508-107339367	s|1e1.1o1|1e2.1o1|2e1.1o1	0.0186;-0.0010;-0.0116	5.225e-04;5.288e-21;2.118e-04	4.881e-01;9.347e-01;5.349e-01	0.0668;0.0265;0.9091	0.0976;0.0152;0.8849	3	3	107338948-107344786;107338948-107369398;107339367-107344786
ENSMUSG00000000131.15	ENSMUSG00000000131.15:s:126174158-126174248	s|1e1.1o1|1e2.1o1	0.0000;-0.0000	4.860e-21;4.860e-21	9.995e-01;9.995e-01	0.9859;0.0141	0.9947;0.0053	2	3	126171142-126174158;126169326-126174158
ENSMUSG00000029101.16	ENSMUSG00000029101.16:s:35026863-35026989	s|1e1.1o2|1e1.2o2	-0.0000;0.0000	4.858e-21;3.541e-14	9.998e-01;9.998e-01	0.0036;0.9964	0.0036;0.9964	2	2	35026989-35028383;35026989-35028536
ENSMUSG00000020549.14	ENSMUSG00000020549.14:s:64998341-64998379	s|1e1.1o2|1e1.2o2	-0.0097;0.0097	7.827e-21;2.413e-12	7.035e-01;7.035e-01	0.0490;0.9510	0.0365;0.9635	2	2	64998379-64998493;64998379-64998508
ENSMUSG00000021147.17	ENSMUSG00000021147.17:t:8856832-8856928	t|1e1.1o1|1e2.1o1|1e3.1o2|1e3.2o2	-0.0232;0.0245;-0.0000;-0.0000	4.816e-06;7.404e-06;4.857e-21;4.857e-21	5.297e-01;5.118e-01;1.000e+00;1.000e+00	0.0671;0.9300;0.0015;0.0015	0.0318;0.9661;0.0010;0.0010	4	4	8856928-8870870;8856928-8861088;8856928-8858693;8856928-8858620
ENSMUSG00000033763.14	ENSMUSG00000033763.14:t:110728728-110728885	t|1e1.1o1|1e2.1o1	0.0096;-0.0096	2.103e-09;2.103e-09	6.583e-01;6.583e-01	0.6824;0.3176	0.6916;0.3084	2	3	110727551-110728728;110727837-110728728
ENSMUSG00000032115.14	ENSMUSG00000032115.14:t:44381254-44381408	t|1e2.1o1|2e1.1o2	0.0000;0.0000	4.857e-21;4.857e-21	1.000e+00;1.000e+00	0.9996;0.0004	0.9996;0.0004	2	3	44381132-44381254;44380862-44381272
ENSMUSG00000022722.18	ENSMUSG00000022722.18:s:59618795-59618850	s|1e1.1o1|1e2.1o1	-0.0000;0.0000	4.861e-21;3.756e-12	9.994e-01;9.994e-01	0.0047;0.9953	0.0032;0.9968	2	3	59618678-59618795;59613844-59618795
ENSMUSG00000046152.16	ENSMUSG00000046152.16:t:31235595-31237794	t|1e1.1o1|1e2.1o1	0.0354;-0.0354	4.840e-02;4.840e-02	1.987e-01;1.987e-01	0.6359;0.3641	0.6900;0.3100	2	3	31201504-31235595;31225901-31235595
ENSMUSG00000025892.16	ENSMUSG00000025892.16:s:4513223-4513381	s|1e1.1o1|i	0.0006;-0.0006	4.582e-21;4.598e-21	9.765e-01;9.765e-01	0.9717;0.0283	0.9838;0.0162	1	2	4503729-4513223;4503730-4513222	4503730-4513222
ENSMUSG00000039713.17	ENSMUSG00000039713.17:t:152102044-152102173	t|1e1.1o1|1e2.1o1	-0.0000;0.0000	1.457e-17;4.857e-21	9.999e-01;9.999e-01	0.9971;0.0029	0.9969;0.0031	2	3	152087721-152102044;152096907-152102044
ENSMUSG00000021666.16	ENSMUSG00000021666.16:s:97143008-97144324	s|1e1.1o2|1e1.2o2	-0.0000;0.0000	4.858e-21;4.857e-21	1.000e+00;1.000e+00	0.9982;0.0018	0.9979;0.0021	2	2	97143092-97145647;97143092-97145653
ENSMUSG00000031826.20	ENSMUSG00000031826.20:t:119957157-119957560	t|1e1.1o1|i	0.0000;-0.0000	4.452e-21;4.452e-21	1.000e+00;1.000e+00	0.0014;0.9986	0.0014;0.9986	1	2	119956263-119957157;119956870-119957156	119956870-119957156
ENSMUSG00000020628.16	ENSMUSG00000020628.16:s:28711872-28711984	s|1e1.1o1|1e2.1o1	0.0000;-0.0000	4.857e-21;4.857e-21	1.000e+00;1.000e+00	0.0015;0.9985	0.0017;0.9983	2	3	28710387-28711872;28703598-28711872
ENSMUSG00000013833.15	ENSMUSG00000013833.15:t:79907039-79907146	t|1e1.1o2|1e2.1o1	0.0010;-0.0010	5.207e-21;1.162e-20	9.432e-01;9.432e-01	0.0211;0.9789	0.0311;0.9689	2	3	79907146-79908818;79907146-79907491
ENSMUSG00000026074.15	ENSMUSG00000026074.15:s:40000624-40000749	s|1e1.1o1|1e2.1o2|1e2.2o2|1e3.1o1	0.0009;0.0593;0.0000;-0.0801	5.036e-21;1.668e-11;4.857e-21;2.353e-06	9.690e-01;3.153e-01;1.000e+00;1.193e-01	0.0303;0.3150;0.0279;0.6269	0.0425;0.3829;0.0322;0.5450	4	4	40000749-40001430;40000749-40003757;40000749-40003763;40000749-40004807
ENSMUSG00000053877.12	ENSMUSG00000053877.12:t:127514165-127514240	t|1e1.1o1|1e2.1o1|1e3.1o2|1e3.2o2	0.0168;-0.0174;0.0000;0.0000	6.258e-06;5.322e-06;4.857e-21;4.857e-21	5.452e-01;5.397e-01;1.000e+00;1.000e+00	0.9235;0.0746;0.0010;0.0010	0.9461;0.0519;0.0010;0.0010	4	4	127512338-127514165;127512630-127514165;127513046-127514165;127513123-127514165
ENSMUSG00000028972.11	ENSMUSG00000028972.11:t:150187015-150187508	t|1e1.1o1|1e2.1o1|1e3.1o3|1e3.2o3|1e3.3o3|1e4.1o1	0.0000;0.0000;0.0000;0.0001;0.0000;0.0000	4.857e-21;4.857e-21;4.857e-21;4.883e-21;4.857e-21;4.857e-21	1.000e+00;1.000e+00;1.000e+00;9.955e-01;1.000e+00;1.000e+00	0.0045;0.0194;0.0033;0.9608;0.0092;0.0024	0.0056;0.0171;0.0026;0.9599;0.0131;0.0012	6	5	150187508-150193708;150187508-150192475;150187508-150189123;150187508-150189121;150187508-150189089;150187508-150188122
ENSMUSG00000004771.12	ENSMUSG00000004771.12:t:64728234-64728429	t|1e1.1o1|1e2.1o1	0.0000;0.0000	4.857e-21;4.857e-21	1.000e+00;1.000e+00	0.9996;0.0004	0.9997;0.0003	2	3	64728429-64737584;64728429-64736140
ENSMUSG00000025812.18	ENSMUSG00000025812.18:t:127388510-127388698	t|1e1.1o1|1e2.1o1	0.0000;-0.0000	4.857e-21;4.857e-21	1.000e+00;1.000e+00	0.0014;0.9986	0.0016;0.9984	2	3	127378314-127388510;127380503-127388510
ENSMUSG00000005871.15	ENSMUSG00000005871.15:s:34276564-34276677	s|1e1.1o1|1e2.1o1	0.0000;0.0000	4.857e-21;4.857e-21	1.000e+00;1.000e+00	0.9993;0.0007	0.9983;0.0017	2	3	34276677-34279269;34276677-34289838
ENSMUSG00000039285.12	ENSMUSG00000039285.12:s:118059056-118059175	s|1e1.1o1|1e2.1o1|1e3.1o1|1e4.1o1	-0.0071;-0.0000;-0.0027;0.0184	6.960e-21;4.857e-21;8.085e-12;8.886e-21	7.654e-01;1.000e+00;7.565e-01;6.340e-01	0.0472;0.0055;0.9155;0.0338	0.0317;0.0027;0.9075;0.0553	4	5	118059175-118059620;118059175-118061450;118059175-118061714;118059175-118069031
ENSMUSG00000003190.12	ENSMUSG00000003190.12:t:44992744-44993031	t|1e1.1o1|1e2.1o2|1e2.2o2	-0.0357;-0.0874;0.1424	4.212e-03;1.726e-01;3.076e-01	3.006e-01;7.477e-02;2.990e-02	0.1066;0.6546;0.2383	0.0509;0.5350;0.4131	3	3	44993031-44994363;44993031-44994180;44993031-44993811
ENSMUSG00000022517.17	ENSMUSG00000022517.17:s:4915463-4915819	s|1e1.1o1|1e2.1o1	0.0000;-0.0000	4.857e-21;4.857e-21	1.000e+00;1.000e+00	0.9941;0.0059	0.9953;0.0047	2	3	4915819-4916105;4915819-4918866
ENSMUSG00000001518.12	ENSMUSG00000001518.12:s:128416257-128416298	s|1e1.1o1|1e2.1o1	0.0533;-0.0533	6.090e-05;6.090e-05	2.891e-01;2.891e-01	0.9086;0.0914	0.9783;0.0217	2	3	128416064-128416257;128414284-128416257
ENSMUSG00000020646.17	ENSMUSG00000020646.17:t:24924199-24926865	t|1e1.1o1|1e2.1o1	-0.0026;0.0026	4.314e-05;4.314e-05	6.944e-01;6.944e-01	0.0360;0.9640	0.0261;0.9739	2	3	24831774-24924199;24882794-24924199
ENSMUSG00000035234.18	ENSMUSG00000035234.18:s:100818360-100818607	s|1e1.1o1|1e2.1o2	-0.0002;0.0002	1.545e-15;4.895e-21	9.932e-01;9.932e-01	0.9900;0.0100	0.9832;0.0168	2	3	100817998-100818517;100815228-100818517
ENSMUSG00000030733.10	ENSMUSG00000030733.10:s:126471122-126471297	s|1e1.1o1|1e2.1o1	0.0000;-0.0000	4.858e-21;4.858e-21	9.999e-01;9.999e-01	0.0109;0.9891	0.0176;0.9824	2	3	126469570-126471122;126469328-126471122
ENSMUSG00000025147.7	ENSMUSG00000025147.7:s:142016345-142016505	s|1e1.1o1|2e1.1o1	-0.0045;0.0045	5.989e-21;5.872e-21	8.541e-01;8.541e-01	0.0406;0.9594	0.0274;0.9726	2	2	142016172-142016394;142016172-142016345
ENSMUSG00000024855.10	ENSMUSG00000024855.10:s:5167924-5168011	s|1e1.1o1|1e2.1o1	-0.0001;0.0001	3.492e-09;3.664e-09	9.938e-01;9.938e-01	0.0070;0.9930	0.0058;0.9942	2	3	5162324-5167924;5160807-5167924
ENSMUSG00000030689.15	ENSMUSG00000030689.15:t:126861240-126861463	t|1e1.1o1|1e2.1o1	0.0000;0.0000	4.857e-21;4.857e-21	1.000e+00;1.000e+00	0.0005;0.9995	0.0005;0.9995	2	3	126861292-126861705;126861292-126861476
ENSMUSG00000028886.15	ENSMUSG00000028886.15:t:132689705-132689790	t|1e1.1o1|1e2.1o2|1e2.2o2|1e3.1o1|1e4.1o1	0.0000;0.0000;-0.0005;-0.0184;0.0120	4.857e-21;4.857e-21;5.129e-21;2.454e-09;7.076e-21	1.000e+00;1.000e+00;9.573e-01;6.058e-01;6.877e-01	0.0005;0.0005;0.0288;0.9077;0.0595	0.0004;0.0004;0.0296;0.8840;0.0871	5	5	132661938-132689705;132670215-132689705;132670255-132689705;132673032-132689705;132680893-132689705
ENSMUSG00000071708.11	ENSMUSG00000071708.11:s:157458874-157460861	s|1e1.1o1|1e2.1o1	0.0000;-0.0000	8.185e-11;8.890e-11	9.980e-01;9.980e-01	0.9946;0.0054	0.9954;0.0046	2	3	157456108-157460327;157454913-157460327
ENSMUSG00000030138.8	ENSMUSG00000030138.8:t:118413731-118413919	t|1e1.1o1|1e2.1o1	0.0000;-0.0000	4.857e-21;4.857e-21	1.000e+00;1.000e+00	0.0014;0.9986	0.0039;0.9961	2	3	118413919-118418409;118413919-118416463
ENSMUSG00000031617.16	ENSMUSG00000031617.16:t:77610103-77610319	t|1e1.1o1|1e2.1o1|i	0.0089;-0.0000;-0.0012	7.198e-21;4.452e-21;7.988e-21	7.048e-01;9.999e-01;7.468e-01	0.0399;0.0142;0.9464	0.0498;0.0050;0.9438	2	3	77610319-77610662;77610319-77610483;77610320-77610482	77610320-77610482
ENSMUSG00000000693.10	ENSMUSG00000000693.10:s:83034173-83034289	s|1e1.1o2|1e1.2o2|1e2.1o1	0.0164;-0.0299;0.0089	2.614e-04;4.124e-04;1.308e-08	4.653e-01;3.816e-01;7.132e-01	0.6906;0.2476;0.0599	0.7216;0.2002;0.0783	3	3	83034289-83035455;83034289-83035580;83034289-83037429
ENSMUSG00000021134.17	ENSMUSG00000021134.17:t:80946376-80946970	t|1e1.1o3|1e1.2o3|1e1.3o3|1e2.1o1	-0.0023;-0.0301;0.0440;0.0000	5.550e-21;2.704e-19;1.167e-20;4.857e-21	8.395e-01;4.418e-01;4.206e-01;1.000e+00	0.2783;0.5384;0.1859;0.0022	0.2711;0.4985;0.2335;0.0000	4	3	80945668-80946576;80945672-80946576;80945798-80946576;80946341-80946576
ENSMUSG00000031385.14	ENSMUSG00000031385.14:t:73759894-73760073	t|1e1.1o1|1e2.1o2|1e2.2o2	0.0000;-0.0097;0.0000	4.857e-21;7.096e-21;4.857e-21	1.000e+00;7.600e-01;1.000e+00	0.0102;0.9714;0.0174	0.0225;0.9530;0.0236	3	3	73757150-73759894;73759583-73759894;73759590-73759894
ENSMUSG00000021981.10	ENSMUSG00000021981.10:s:59461635-59461702	s|1e1.1o1|1e2.1o1	0.0000;-0.0000	4.858e-21;2.649e-16	9.999e-01;9.999e-01	0.0023;0.9977	0.0034;0.9966	2	3	59461702-59478032;59461702-59496803
ENSMUSG00000070858.12	ENSMUSG00000070858.12:t:33984052-33984140	t|1e1.1o3|1e1.2o3|1e2.1o1	0.0006;0.0246;-0.0512	4.987e-21;9.813e-21;1.383e-07	9.773e-01;5.076e-01;3.108e-01	0.0065;0.0497;0.9440	0.0307;0.0889;0.8808	3	3	33983564-33984052;33983639-33984052;33983896-33984052
ENSMUSG00000022685.9	ENSMUSG00000022685.9:t:13651378-13651836	t|1e1.2o2|1e2.1o1|1e3.1o1	0.0000;-0.0000;0.0000	4.857e-21;4.857e-21;4.857e-21	1.000e+00;1.000e+00;1.000e+00	0.0007;0.9965;0.0028	0.0007;0.9946;0.0048	3	4	13651836-13664817;13651836-13652645;13651836-13652393
ENSMUSG00000028811.12	ENSMUSG00000028811.12:t:129206129-129206209	t|1e1.1o1|1e2.1o1|i	0.0004;-0.0000;0.0000	4.546e-21;4.453e-21;4.452e-21	9.828e-01;9.998e-01;1.000e+00	0.9656;0.0235;0.0109	0.9722;0.0185;0.0080	2	3	129200855-129206129;129202845-129206129;129202846-129206128	129202846-129206128
ENSMUSG00000020085.15	ENSMUSG00000020085.15:t:61725856-61726054	t|1e1.1o1|1e2.1o1	0.0002;-0.0002	2.873e-08;2.845e-08	9.932e-01;9.932e-01	0.9922;0.0078	0.9965;0.0035	2	3	61715352-61725856;61720731-61725856
ENSMUSG00000005566.14	ENSMUSG00000005566.14:t:13025304-13025416	t|1e1.1o1|1e2.1o1	0.0000;0.0000	4.857e-21;4.857e-21	1.000e+00;1.000e+00	0.0003;0.9997	0.0003;0.9997	2	3	12999232-13025304;13025061-13025304
ENSMUSG00000006398.15	ENSMUSG00000006398.15:t:118434751-118434876	t|1e1.1o1|1e2.1o1	0.0000;0.0000	4.857e-21;4.857e-21	1.000e+00;1.000e+00	0.0005;0.9995	0.0005;0.9995	2	3	118434876-118435777;118434876-118435473
ENSMUSG00000022678.16	ENSMUSG00000022678.16:s:14190087-14190520	s|1e1.1o3|1e1.2o3|1e1.3o3|i	-0.0087;0.0157;0.0009;-0.0150	7.498e-21;1.723e-07;4.470e-21;1.103e-12	6.959e-01;5.600e-01;9.328e-01;6.475e-01	0.0568;0.7701;0.0731;0.1022	0.0473;0.7961;0.0771;0.0802	3	2	14190232-14191590;14190232-14191718;14190232-14192342;14190521-14191589	14190521-14191589
ENSMUSG00000042790.16	ENSMUSG00000042790.16:s:45906738-45906911	s|1e1.1o1|1e2.1o1|1e3.1o1	0.0242;-0.0355;0.0091	8.828e-03;7.054e-03;5.327e-04	3.319e-01;3.093e-01;4.669e-01	0.7060;0.1688;0.1220	0.7389;0.1110;0.1377	3	4	45904919-45906738;45900256-45906738;45898491-45906738
ENSMUSG00000026239.14	ENSMUSG00000026239.14:t:86542994-86543232	t|1e1.2o2|i	0.0000;0.0000	4.452e-21;4.452e-21	1.000e+00;1.000e+00	0.0008;0.9992	0.0005;0.9995	1	2	86543232-86546190;86543233-86543519	86543233-86543519
ENSMUSG00000079316.10	ENSMUSG00000079316.10:t:166457253-166458343	t|1e1.1o1|1e2.1o1	-0.0000;0.0000	4.857e-21;4.857e-21	1.000e+00;1.000e+00	0.9989;0.0011	0.9988;0.0012	2	3	166458343-166462315;166458343-166458892
ENSMUSG00000032217.13	ENSMUSG00000032217.13:t:70475776-70476668	t|1e1.1o1|1e2.2o2|1e3.1o1	-0.0235;0.0749;-0.0315	9.931e-04;5.761e-05;4.441e-03	4.080e-01;1.714e-01;3.280e-01	0.4480;0.0172;0.5344	0.4064;0.1023;0.4932	3	4	70476668-70503459;70476668-70503043;70476668-70502940
ENSMUSG00000030691.15	ENSMUSG00000030691.15:t:101190243-101192430	t|1e1.1o1|1e2.1o1	-0.0306;0.0306	1.262e-07;1.267e-07	5.080e-01;5.080e-01	0.0654;0.9346	0.0147;0.9853	2	3	101177220-101191667;101186532-101191667
ENSMUSG00000075376.10	ENSMUSG00000075376.10:s:37422767-37422903	s|1e1.1o1|1e2.1o1	0.0132;-0.0132	6.793e-10;6.602e-10	6.620e-01;6.620e-01	0.9420;0.0580	0.9626;0.0374	2	3	37419467-37422767;37414812-37422767
ENSMUSG00000029472.13	ENSMUSG00000029472.13:s:122791827-122791934	s|1e1.1o2|1e1.2o2	-0.0030;0.0030	5.177e-21;5.099e-21	9.044e-01;9.044e-01	0.9414;0.0586	0.9290;0.0710	2	2	122791755-122791827;122791735-122791827
ENSMUSG00000032437.10	ENSMUSG00000032437.10:t:115253833-115254044	t|1e1.1o1|1e2.1o1	0.0000;-0.0000	4.857e-21;4.857e-21	1.000e+00;1.000e+00	0.0196;0.9804	0.0154;0.9846	2	3	115254044-115260147;115254044-115254789
ENSMUSG00000032076.20	ENSMUSG00000032076.20:t:47829377-47829409	t|1e1.1o1|1e2.1o1|i	-0.0000;-0.0000;0.0000	4.456e-21;4.475e-21;4.452e-21	9.993e-01;9.961e-01;9.999e-01	0.0098;0.9888;0.0015	0.0105;0.9808;0.0097	2	3	47813945-47829377;47818817-47829377;47819081-47829376	47819081-47829376
ENSMUSG00000031545.6	ENSMUSG00000031545.6:s:23180860-23180949	s|1e1.1o2|1e1.2o2	0.0000;-0.0000	4.858e-21;4.858e-21	9.998e-01;9.998e-01	0.9854;0.0146	0.9952;0.0048	2	2	23180726-23180860;23180717-23180860
ENSMUSG00000021338.17	ENSMUSG00000021338.17:t:24178207-24178257	t|1e1.1o1|1e2.1o1|1e3.1o1	0.0004;-0.0002;-0.0002	1.316e-05;3.068e-06;3.068e-06	9.155e-01;9.686e-01;9.686e-01	0.9822;0.0089;0.0089	0.9850;0.0075;0.0075	3	4	24178257-24276457;24178257-24240337;24178257-24206038
ENSMUSG00000024835.15	ENSMUSG00000024835.15:s:4148619-4148736	s|1e1.1o1|2e1.1o1|3e1.1o1|3e2.1o1	-0.0744;0.0819;-0.0023;0.0000	4.338e-06;6.828e-03;1.042e-08;4.857e-21	1.798e-01;1.183e-01;6.398e-01;1.000e+00	0.1508;0.3038;0.5423;0.0003	0.0650;0.3992;0.5385;0.0002	4	3	4148722-4149342;4148729-4149342;4148736-4149342;4148736-4149863
ENSMUSG00000039233.12	ENSMUSG00000039233.12:t:14014352-14014823	t|1e1.1o1|1e2.1o1	0.0032;-0.0032	6.399e-06;6.400e-06	6.258e-01;6.258e-01	0.1018;0.8982	0.1101;0.8899	2	3	14014823-14027698;14014823-14019702
ENSMUSG00000050174.15	ENSMUSG00000050174.15:s:37416701-37416904	s|1e1.1o1|1e2.1o1|1e3.1o2	-0.0343;0.0339;0.0000	1.257e-03;1.437e-03;4.863e-21	3.534e-01;3.518e-01;9.990e-01	0.1063;0.8903;0.0034	0.0388;0.9578;0.0034	3	4	37415692-37416701;37412415-37416701;37405494-37416701
ENSMUSG00000028339.17	ENSMUSG00000028339.17:s:47279814-47279954	s|1e1.1o1|1e2.1o1	-0.0008;0.0008	3.411e-14;5.017e-21	9.723e-01;9.723e-01	0.9947;0.0053	0.9747;0.0253	2	3	47279954-47280149;47279954-47280852
ENSMUSG00000043241.14	ENSMUSG00000043241.14:s:6034112-6034251	s|1e1.1o2|1e1.2o2	-0.0022;0.0022	7.086e-08;7.066e-08	9.238e-01;9.238e-01	0.9962;0.0038	0.9755;0.0245	2	2	6034251-6040109;6034251-6040112
ENSMUSG00000026648.18	ENSMUSG00000026648.18:s:3450279-3450373	s|1e1.1o1|1e2.1o1	-0.0000;0.0000	4.976e-21;4.857e-21	1.000e+00;1.000e+00	0.9978;0.0022	0.9976;0.0024	2	3	3450373-3452848;3450373-3457544
ENSMUSG00000051736.8	ENSMUSG00000051736.8:s:39122177-39122335	s|1e1.1o1|1e2.1o1	-0.0000;0.0000	4.863e-21;3.004e-12	9.990e-01;9.990e-01	0.0048;0.9952	0.0042;0.9958	2	3	39121586-39122177;39120396-39122177
ENSMUSG00000032816.15	ENSMUSG00000032816.15:s:65113259-65113612	s|1e2.2o2|2e1.1o1	-0.0005;0.0005	1.167e-04;1.167e-04	8.699e-01;8.699e-01	0.0208;0.9792	0.0167;0.9833	2	3	65113440-65134575;65113612-65114300
ENSMUSG00000022883.11	ENSMUSG00000022883.11:t:72995117-72995159	t|1e1.1o1|1e2.1o1	-0.0109;0.0109	2.240e-05;2.240e-05	5.498e-01;5.498e-01	0.2824;0.7176	0.2627;0.7373	2	3	72989796-72995117;72993693-72995117
ENSMUSG00000079427.10	ENSMUSG00000079427.10:s:88712873-88716210	s|1e1.1o1|1e2.1o1	-0.0068;0.0068	3.376e-07;3.379e-07	6.569e-01;6.569e-01	0.0528;0.9472	0.0421;0.9579	2	3	88704136-88715488;88688985-88715488
ENSMUSG00000015766.14	ENSMUSG00000015766.14:t:137539322-137539401	t|1e1.1o1|1e2.1o1|1e3.1o1|1e4.1o1|2e2.1o1	0.0221;-0.0236;0.0000;0.0000;-0.0001	8.950e-21;9.750e-09;4.857e-21;4.857e-21;4.899e-21	5.725e-01;5.516e-01;1.000e+00;1.000e+00;9.932e-01	0.0667;0.9056;0.0003;0.0003;0.0281	0.1040;0.8704;0.0003;0.0003;0.0251	5	5	137539401-137649052;137539401-137591418;137539401-137588993;137539401-137570702;137539396-137591418
ENSMUSG00000032042.11	ENSMUSG00000032042.11:t:35211894-35212075	t|1e1.1o1|1e2.1o1	0.0000;0.0000	4.857e-21;4.857e-21	1.000e+00;1.000e+00	0.0045;0.9955	0.0023;0.9977	2	3	35200213-35211992;35211405-35211992
ENSMUSG00000026924.17	ENSMUSG00000026924.17:s:26444878-26445216	s|1e1.1o1|2e1.1o1	-0.0000;0.0000	4.857e-21;4.857e-21	1.000e+00;1.000e+00	0.9992;0.0008	0.9991;0.0009	2	2	26442070-26445075;26442070-26444878
ENSMUSG00000009291.13	ENSMUSG00000009291.13:s:77581720-77581927	s|1e1.1o2|1e1.2o2|1e2.1o1|1e3.1o1	0.0000;0.0000;-0.0015;0.0014	4.857e-21;4.857e-21;5.213e-21;5.141e-21	1.000e+00;1.000e+00;9.472e-01;9.520e-01	0.0003;0.0003;0.9876;0.0118	0.0002;0.0002;0.9640;0.0355	4	4	77581927-77586325;77581927-77586380;77581927-77587251;77581927-77592846
ENSMUSG00000014850.15	ENSMUSG00000014850.15:t:92347329-92347445	t|1e1.1o1|1e2.1o1	-0.0000;0.0000	1.690e-11;4.864e-21	9.988e-01;9.988e-01	0.9960;0.0040	0.9950;0.0050	2	3	92347445-92349149;92347445-92347828
ENSMUSG00000052144.8	ENSMUSG00000052144.8:s:100864679-100864753	s|1e1.1o1|1e2.1o1	-0.0107;0.0107	8.234e-21;7.953e-21	6.777e-01;6.777e-01	0.9513;0.0487	0.9422;0.0578	2	3	100864753-100865074;100864753-100865788
ENSMUSG00000034343.14	ENSMUSG00000034343.14:t:91254215-91254393	t|1e1.1o1|1e3.1o1|2e1.1o1|2e2.1o1|2e3.1o1|3e1.1o1	0.0365;0.0000;-0.0148;0.0000;-0.0000;-0.0131	1.408e-10;4.857e-21;7.329e-09;4.857e-21;4.858e-21;1.297e-15	4.019e-01;1.000e+00;6.013e-01;1.000e+00;9.998e-01;6.749e-01	0.1453;0.0031;0.6425;0.0002;0.0228;0.1902	0.1941;0.0001;0.6167;0.0024;0.0249;0.1632	6	4	91250437-91254215;91253827-91254215;91250437-91254260;91250853-91254260;91253827-91254260;91250437-91254263
ENSMUSG00000021733.11	ENSMUSG00000021733.11:s:14739725-14739913	s|1e1.1o1|1e2.1o1|2e1.1o1|2e2.1o1	-0.0008;0.0238;-0.0397;0.0272	5.049e-21;1.685e-03;4.504e-05;4.551e-03	9.705e-01;3.639e-01;3.278e-01;3.326e-01	0.0247;0.1331;0.0938;0.7357	0.0017;0.1713;0.0484;0.7807	4	3	14739874-14742414;14739874-14745968;14739913-14742414;14739913-14745968
ENSMUSG00000020671.9	ENSMUSG00000020671.9:t:3253269-3253358	t|1e1.1o1|1e2.1o1	0.0000;-0.0000	4.857e-21;4.857e-21	1.000e+00;1.000e+00	0.0084;0.9916	0.0182;0.9818	2	3	3253358-3264689;3253358-3256867
ENSMUSG00000013858.14	ENSMUSG00000013858.14:s:79983910-79984330	s|1e1.1o1|i	0.0000;0.0000	4.452e-21;4.452e-21	1.000e+00;1.000e+00	0.9892;0.0108	0.9915;0.0085	1	2	79979753-79983910;79979754-79983909	79979754-79983909
ENSMUSG00000042203.8	ENSMUSG00000042203.8:s:29571665-29571794	s|1e1.1o1|2e1.1o1	0.0000;-0.0000	4.857e-21;4.857e-21	1.000e+00;1.000e+00	0.9910;0.0090	0.9971;0.0029	2	2	29571735-29572970;29571794-29572970
ENSMUSG00000007411.16	ENSMUSG00000007411.16:s:111628190-111628426	s|1e1.1o2|1e1.2o2	-0.0122;0.0122	3.516e-10;3.700e-10	6.432e-01;6.432e-01	0.7588;0.2412	0.7436;0.2564	2	2	111628302-111628962;111628302-111629010
ENSMUSG00000031016.9	ENSMUSG00000031016.9:s:110126701-110126822	s|1e1.1o1|1e2.1o1	0.0048;-0.0048	3.894e-05;3.894e-05	5.719e-01;5.719e-01	0.9079;0.0921	0.9190;0.0810	2	3	110126822-110130829;110126822-110134755
ENSMUSG00000021756.12	ENSMUSG00000021756.12:t:112497285-112497386	t|1e1.1o1|1e2.1o1	0.0000;0.0000	4.857e-21;4.857e-21	1.000e+00;1.000e+00	0.0008;0.9992	0.0008;0.9992	2	3	112494789-112497285;112495372-112497285
ENSMUSG00000029703.10	ENSMUSG00000029703.10:s:136135872-136136074	s|1e1.1o2|1e1.2o2	0.0000;0.0000	4.857e-21;4.857e-21	1.000e+00;1.000e+00	0.0007;0.9993	0.0007;0.9993	2	2	136134760-136135872;136134733-136135872
ENSMUSG00000028683.14	ENSMUSG00000028683.14:s:117044436-117044595	s|1e1.1o2|2e1.2o2	0.0749;-0.0749	6.831e-04;6.831e-04	1.335e-01;1.335e-01	0.1441;0.8559	0.2241;0.7759	2	2	117044591-117052721;117044595-117052724
ENSMUSG00000037570.16	ENSMUSG00000037570.16:s:99251722-99251961	s|1e1.1o1|1e2.1o2|1e3.1o2|2e1.1o1	-0.0678;0.0399;0.0000;0.0000	3.285e-04;1.024e-08;4.857e-21;4.857e-21	2.252e-01;3.401e-01;1.000e+00;1.000e+00	0.7911;0.1997;0.0022;0.0078	0.7100;0.2545;0.0113;0.0253	4	4	99250582-99251862;99250014-99251862;99248860-99251862;99250582-99251722
ENSMUSG00000031485.15	ENSMUSG00000031485.15:s:27045028-27045135	s|1e1.1o1|1e2.2o2	0.0007;-0.0007	5.009e-21;5.028e-21	9.736e-01;9.736e-01	0.9711;0.0289	0.9825;0.0175	2	3	27045135-27045398;27045135-27045924
ENSMUSG00000021843.17	ENSMUSG00000021843.17:t:47705655-47705800	t|1e1.1o1|1e2.1o1	-0.0634;0.0634	2.292e-03;2.292e-03	1.840e-01;1.840e-01	0.3129;0.6871	0.2381;0.7619	2	3	47704277-47705763;47704488-47705763
ENSMUSG00000029073.9	ENSMUSG00000029073.9:t:155864723-155865493	t|1e1.1o2|i	0.0001;-0.0001	1.835e-08;1.825e-08	9.915e-01;9.915e-01	0.0056;0.9944	0.0080;0.9920	1	2	155865493-155867270;155865494-155866365	155865494-155866365
ENSMUSG00000040560.10	ENSMUSG00000040560.10:t:63825125-63825238	t|1e1.1o1|1e2.1o1	-0.0000;0.0000	4.857e-21;4.859e-21	1.000e+00;1.000e+00	0.0026;0.9974	0.0020;0.9980	2	3	63779957-63825125;63796281-63825125
ENSMUSG00000015837.15	ENSMUSG00000015837.15:s:50207160-50207319	s|1e1.1o1|1e2.1o1	0.0000;0.0000	4.857e-21;4.857e-21	1.000e+00;1.000e+00	0.9828;0.0172	0.9855;0.0145	2	3	50206103-50207160;50203034-50207160
ENSMUSG00000022607.18	ENSMUSG00000022607.18:s:73264214-73264329	s|1e2.2o2|2e1.1o1	-0.0005;0.0005	5.260e-21;5.248e-21	9.382e-01;9.382e-01	0.0300;0.9700	0.0314;0.9686	2	3	73257105-73264312;73262614-73264214
ENSMUSG00000039994.15	ENSMUSG00000039994.15:s:128251993-128252088	s|1e1.1o2|1e1.2o2	0.0055;-0.0055	8.126e-06;8.126e-06	5.805e-01;5.805e-01	0.7411;0.2589	0.7494;0.2506	2	2	128252088-128252192;128252088-128252195
ENSMUSG00000021913.8	ENSMUSG00000021913.8:t:32325794-32325998	t|1e1.1o1|1e2.1o1|1e3.1o1	-0.0697;0.0689;0.0000	3.074e-02;2.987e-02;4.857e-21	1.430e-01;1.457e-01;1.000e+00	0.3246;0.6745;0.0008	0.2355;0.7629;0.0016	3	4	32322116-32325794;32323947-32325794;32325432-32325794
ENSMUSG00000039206.13	ENSMUSG00000039206.13:t:143474613-143477793	t|1e1.1o1|1e2.1o1	0.0212;-0.0212	3.215e-04;3.215e-04	4.720e-01;4.720e-01	0.0904;0.9096	0.1329;0.8671	2	3	143467104-143474613;143473118-143474613
ENSMUSG00000036990.13	ENSMUSG00000036990.13:s:79668437-79668511	s|1e1.1o2|1e1.2o2	0.0013;-0.0013	5.908e-21;5.942e-21	8.540e-01;8.540e-01	0.9605;0.0395	0.9646;0.0354	2	2	79668511-79669274;79668511-79669277
ENSMUSG00000022517.17	ENSMUSG00000022517.17:s:4927293-4927901	s|1e1.1o1|1e2.1o1	-0.0000;0.0000	4.857e-21;4.857e-21	1.000e+00;1.000e+00	0.0032;0.9968	0.0021;0.9979	2	3	4927901-4930087;4927901-4930691
ENSMUSG00000038696.14	ENSMUSG00000038696.14:t:34533788-34533898	t|1e1.1o1|1e2.1o1	0.0323;-0.0323	7.636e-07;7.637e-07	4.422e-01;4.422e-01	0.0665;0.9335	0.1128;0.8872	2	3	34497873-34533788;34518849-34533788
ENSMUSG00000025558.19	ENSMUSG00000025558.19:t:121681347-121681463	t|1e1.1o1|1e2.1o1|1e3.1o1	-0.0409;-0.0003;0.0444	9.025e-02;5.573e-07;9.592e-02	1.401e-01;9.875e-01;1.340e-01	0.4195;0.0078;0.5726	0.3644;0.0023;0.6334	3	4	121681463-121797490;121681463-121738301;121681463-121698194
ENSMUSG00000027430.12	ENSMUSG00000027430.12:s:144599897-144600091	s|1e1.1o1|1e2.1o1	0.0002;-0.0002	4.900e-21;4.905e-21	9.924e-01;9.924e-01	0.9787;0.0213	0.9765;0.0235	2	3	144600091-144603788;144600091-144617192
ENSMUSG00000063931.14	ENSMUSG00000063931.14:s:35031343-35031491	s|1e1.1o1|i	0.0003;-0.0003	4.536e-21;4.544e-21	9.848e-01;9.848e-01	0.9737;0.0263	0.9783;0.0217	1	2	35031491-35040671;35031492-35040481	35031492-35040481
ENSMUSG00000032621.8	ENSMUSG00000032621.8:t:103764296-103765033	t|1e1.1o1|1e2.1o1|1e3.1o1|i	-0.0295;0.0001;0.0095;0.0118	1.256e-02;4.482e-21;1.316e-07;8.358e-03	3.021e-01;9.943e-01;6.831e-01;3.961e-01	0.3377;0.0015;0.0263;0.6318	0.2874;0.0124;0.0507;0.6476	3	4	103764419-103769317;103764419-103768058;103764419-103766411;103765034-103766410	103765034-103766410
ENSMUSG00000030603.16	ENSMUSG00000030603.16:s:28049104-28049700	s|1e1.1o2|1e1.2o2	0.0000;0.0000	4.857e-21;4.857e-21	1.000e+00;1.000e+00	0.9998;0.0002	0.9998;0.0002	2	2	28048979-28049104;28048886-28049104
ENSMUSG00000001911.16	ENSMUSG00000001911.16:t:84721643-84721818	t|1e1.1o1|1e2.1o1	-0.0136;0.0136	1.068e-06;1.069e-06	5.705e-01;5.705e-01	0.3398;0.6602	0.3116;0.6884	2	3	84721818-84726469;84721818-84723728
ENSMUSG00000038121.6	ENSMUSG00000038121.6:s:68300074-68300333	s|1e1.1o1|1e2.1o1	-0.0352;0.0352	1.300e-20;1.208e-20	5.317e-01;5.317e-01	0.0674;0.9326	0.0403;0.9597	2	3	68279428-68300074;68276274-68300074
ENSMUSG00000040479.12	ENSMUSG00000040479.12:s:91945170-91945257	s|1e1.1o1|1e2.1o1|2e1.1o1	-0.1091;-0.0000;0.1098	1.245e-01;8.870e-11;1.247e-01	5.493e-02;9.981e-01;5.386e-02	0.9132;0.0039;0.0830	0.7686;0.0039;0.2277	3	3	91944869-91945174;91944469-91945174;91944869-91945170
ENSMUSG00000029030.14	ENSMUSG00000029030.14:t:154159269-154159422	t|1e1.1o1|1e2.1o2|1e2.2o2	0.0000;-0.0041;0.0042	4.857e-21;6.308e-21;6.273e-21	1.000e+00;7.586e-01;7.558e-01	0.0002;0.8956;0.1042	0.0003;0.8872;0.1125	3	3	154159422-154160355;154159422-154160085;154159422-154160041
ENSMUSG00000046836.13	ENSMUSG00000046836.13:t:183294776-183294864	t|1e1.1o1|1e2.1o2|1e2.2o2|1e3.1o1	0.0142;-0.0100;-0.0000;0.0000	8.496e-07;1.772e-06;4.865e-21;4.857e-21	5.606e-01;5.642e-01;9.988e-01;1.000e+00	0.2037;0.7765;0.0233;0.0003	0.2198;0.7638;0.0182;0.0002	4	4	183294864-183297182;183294864-183296903;183294864-183296521;183294864-183295639
ENSMUSG00000054556.6	ENSMUSG00000054556.6:s:17125992-17126120	s|1e1.1o1|1e2.1o1|1e3.1o1|1e4.1o1	0.0981;-0.2032;0.0472;0.0226	1.364e-01;5.031e-01;7.282e-02;1.048e-02	6.956e-02;1.076e-02;1.562e-01;3.119e-01	0.0850;0.4957;0.2872;0.1193	0.2261;0.2558;0.3643;0.1616	4	5	17116368-17125992;17098150-17125992;17095334-17125992;17087243-17125992
ENSMUSG00000035529.10	ENSMUSG00000035529.10:t:85907930-85908070	t|1e1.1o1|1e2.1o1	0.0000;-0.0000	4.857e-21;4.857e-21	1.000e+00;1.000e+00	0.9939;0.0061	0.9958;0.0042	2	3	85908070-85910223;85908070-85908296
ENSMUSG00000038291.16	ENSMUSG00000038291.16:s:46035538-46035719	s|1e1.1o1|1e2.1o1	-0.0003;0.0003	4.930e-21;4.922e-21	9.885e-01;9.885e-01	0.9887;0.0113	0.9740;0.0260	2	3	46034502-46035538;46033822-46035538
ENSMUSG00000038482.11	ENSMUSG00000038482.11:t:13365089-13365195	t|1e1.1o1|1e2.1o1|1e3.1o1	0.0145;-0.0133;0.0000	7.156e-21;5.698e-13;4.859e-21	6.514e-01;6.483e-01;9.998e-01	0.1926;0.7863;0.0206	0.2142;0.7589;0.0289	3	4	13339739-13365089;13357109-13365089;13362377-13365089
ENSMUSG00000030835.6	ENSMUSG00000030835.6:s:46056595-46056736	s|1e1.1o1|1e2.1o1	-0.0001;0.0001	4.877e-21;4.874e-21	9.969e-01;9.969e-01	0.9994;0.0006	0.9724;0.0276	2	3	46056736-46057077;46056736-46058416
ENSMUSG00000024220.14	ENSMUSG00000024220.14:s:28201008-28201133	s|1e1.1o2|1e1.2o2	-0.0057;0.0057	7.441e-21;7.292e-21	7.284e-01;7.284e-01	0.9588;0.0412	0.9520;0.0480	2	2	28201133-28201261;28201133-28201351
ENSMUSG00000022475.19	ENSMUSG00000022475.19:s:97831359-97831767	s|1e1.1o1|1e2.1o1	-0.0048;0.0048	5.973e-21;9.635e-12	8.557e-01;8.557e-01	0.0363;0.9637	0.0104;0.9896	2	3	97826791-97831359;97811628-97831359
ENSMUSG00000036529.17	ENSMUSG00000036529.17:s:89303220-89303378	s|1e1.1o2|1e1.2o2	-0.0043;0.0043	6.564e-21;6.450e-21	7.721e-01;7.721e-01	0.9416;0.0584	0.9373;0.0627	2	2	89303145-89303220;89303142-89303220
ENSMUSG00000029621.14	ENSMUSG00000029621.14:t:145091153-145091246	t|1e1.1o1|1e2.1o1	0.0000;0.0000	4.857e-21;4.857e-21	1.000e+00;1.000e+00	0.9996;0.0004	0.9999;0.0001	2	3	145083972-145091153;145084252-145091153
ENSMUSG00000039449.14	ENSMUSG00000039449.14:s:4645569-4645673	s|1e1.1o2|1e1.2o2	0.0010;-0.0010	5.070e-21;8.079e-16	9.635e-01;9.635e-01	0.0081;0.9919	0.0267;0.9733	2	2	4643784-4645569;4643764-4645569
ENSMUSG00000027655.14	ENSMUSG00000027655.14:s:158846908-158846989	s|1e1.1o1|1e2.1o1	0.0000;0.0000	4.857e-21;4.857e-21	1.000e+00;1.000e+00	0.9987;0.0013	0.9988;0.0012	2	3	158846989-158849482;158846989-158851711
ENSMUSG00000036777.8	ENSMUSG00000036777.8:s:22352214-22352282	s|1e1.1o1|1e2.1o1	0.0000;0.0000	4.857e-21;4.857e-21	1.000e+00;1.000e+00	0.0009;0.9991	0.0007;0.9993	2	3	22352115-22352214;22351897-22352214
ENSMUSG00000034006.17	ENSMUSG00000034006.17:t:80256782-80257118	t|1e1.1o1|1e2.1o1|1e3.1o2|1e3.2o2	0.1127;0.0000;-0.0694;-0.0283	9.053e-02;4.857e-21;9.099e-03;1.044e-05	4.937e-02;1.000e+00;1.483e-01;4.667e-01	0.4179;0.0005;0.4656;0.1163	0.5480;0.0007;0.3692;0.0778	4	4	80255410-80256782;80255873-80256782;80256318-80256782;80256403-80256782
ENSMUSG00000026883.17	ENSMUSG00000026883.17:s:35718760-35718938	s|1e1.1o2|1e1.2o2	0.0466;-0.0466	1.178e-04;1.178e-04	3.023e-01;3.023e-01	0.8202;0.1798	0.8847;0.1153	2	2	35718938-35719853;35718938-35719919
ENSMUSG00000001627.12	ENSMUSG00000001627.12:s:40212310-40212418	s|1e1.1o1|i	0.0000;-0.0000	4.452e-21;4.452e-21	1.000e+00;1.000e+00	0.9802;0.0198	0.9819;0.0181	1	2	40207123-40212310;40207124-40212309	40207124-40212309
ENSMUSG00000027752.15	ENSMUSG00000027752.15:t:54731075-54731171	t|1e1.1o1|1e2.1o1	-0.0000;0.0000	4.857e-21;4.857e-21	1.000e+00;1.000e+00	0.0117;0.9883	0.0105;0.9895	2	3	54731171-54732112;54731171-54731981
ENSMUSG00000047409.13	ENSMUSG00000047409.13:s:119011235-119011389	s|1e1.1o1|1e2.1o1	-0.0025;0.0025	9.071e-05;9.071e-05	5.594e-01;5.594e-01	0.8950;0.1050	0.8985;0.1015	2	3	119011389-119020012;119011389-119026937
ENSMUSG00000028339.17	ENSMUSG00000028339.17:t:47280852-47280887	t|1e1.1o1|1e2.1o1	0.0018;-0.0018	5.227e-21;1.821e-11	9.386e-01;9.386e-01	0.0060;0.9940	0.0306;0.9694	2	3	47279954-47280852;47280214-47280852
ENSMUSG00000056260.15	ENSMUSG00000056260.15:t:106731663-106732614	t|1e1.1o1|1e2.1o1|1e3.1o1|2e3.1o1|2e4.1o1|i	0.0434;-0.0063;0.0042;-0.0020;-0.0000;-0.0220	1.204e-02;2.355e-05;1.617e-02;1.376e-06;4.456e-21;2.304e-02	2.477e-01;6.233e-01;2.853e-01;9.162e-01;9.991e-01;2.473e-01	0.0528;0.0587;0.5833;0.0227;0.0021;0.2860	0.1186;0.0362;0.5895;0.0019;0.0019;0.2463	5	5	106685133-106731663;106721852-106731663;106722106-106731663;106722106-106731671;106722969-106731671;106726663-106731662	106726663-106731662
ENSMUSG00000060803.6	ENSMUSG00000060803.6:t:4035824-4035993	t|1e1.1o1|1e2.1o1|1e3.1o1	0.0000;0.0000;0.0000	4.857e-21;4.857e-21;4.857e-21	1.000e+00;1.000e+00;1.000e+00	0.0068;0.9931;0.0001	0.0208;0.9792;0.0001	3	4	4035931-4037104;4035931-4036688;4035931-4036279
ENSMUSG00000012296.16	ENSMUSG00000012296.16:s:46282960-46283026	s|1e1.1o1|1e2.1o1|1e3.1o1	0.0108;-0.0130;0.0015	5.499e-08;3.808e-11;5.105e-21	6.376e-01;6.522e-01;8.993e-01	0.7985;0.1289;0.0741	0.8151;0.1035;0.0761	3	4	46282439-46282960;46271929-46282960;46264978-46282960
ENSMUSG00000026626.11	ENSMUSG00000026626.11:s:191361710-191362341	s|1e1.1o2|1e1.2o2|i	0.0000;-0.0063;0.0119	4.452e-21;7.698e-21;8.260e-21	1.000e+00;6.824e-01;6.469e-01	0.0062;0.9495;0.0460	0.0004;0.9424;0.0572	2	2	191359079-191362249;191359055-191362249;191359080-191361709	191359080-191361709
ENSMUSG00000022790.14	ENSMUSG00000022790.14:t:39007134-39007297	t|1e1.2o2|1e2.1o1	0.0000;0.0000	4.857e-21;4.857e-21	1.000e+00;1.000e+00	0.0008;0.9992	0.0005;0.9995	2	3	38901647-39007134;38902559-39007134
ENSMUSG00000036564.17	ENSMUSG00000036564.17:t:95709083-95709186	t|1e1.1o1|1e2.1o1	0.0011;-0.0011	3.504e-05;3.504e-05	9.252e-01;9.252e-01	0.0100;0.9900	0.0182;0.9818	2	3	95706989-95709083;95708833-95709083
ENSMUSG00000003037.16	ENSMUSG00000003037.16:s:72175840-72176057	s|1e1.1o1|1e2.1o1	-0.0000;0.0000	4.858e-21;4.857e-21	9.999e-01;9.999e-01	0.9837;0.0163	0.9745;0.0255	2	3	72175929-72176323;72175929-72177620
ENSMUSG00000028580.15	ENSMUSG00000028580.15:t:130741463-130741556	t|1e1.1o1|1e2.1o1|1e3.1o1	0.0148;-0.0022;-0.0192	7.659e-21;5.511e-21;2.982e-08	6.192e-01;9.069e-01;5.989e-01	0.0550;0.0339;0.9086	0.0861;0.0294;0.8814	3	4	130701110-130741463;130719351-130741463;130730548-130741463
ENSMUSG00000028886.15	ENSMUSG00000028886.15:t:132661895-132661938	t|1e1.1o1|1e2.1o1	0.0000;0.0000	4.857e-21;4.857e-21	1.000e+00;1.000e+00	0.9989;0.0011	0.9989;0.0011	2	3	132656788-132661895;132657616-132661895
ENSMUSG00000042298.18	ENSMUSG00000042298.18:t:62285003-62285059	t|1e1.1o1|1e2.1o1	-0.0335;0.0335	2.715e-13;9.298e-13	5.049e-01;5.049e-01	0.1286;0.8714	0.0843;0.9157	2	3	62283707-62285003;62284169-62285003
ENSMUSG00000043411.15	ENSMUSG00000043411.15:s:137594140-137594516	s|1e2.2o2|2e1.1o1	0.0000;0.0000	4.857e-21;4.857e-21	1.000e+00;1.000e+00	0.0013;0.9987	0.0012;0.9988	2	3	137594345-137621064;137594516-137604523
ENSMUSG00000026930.15	ENSMUSG00000026930.15:s:26330391-26330565	s|1e1.1o1|1e2.1o1	-0.0093;0.0093	7.594e-14;6.772e-21	7.647e-01;7.647e-01	0.9837;0.0163	0.9548;0.0452	2	3	26330565-26339636;26330565-26344602
ENSMUSG00000038690.15	ENSMUSG00000038690.15:s:145187126-145187233	s|1e1.1o1|i	0.0000;0.0000	4.452e-21;4.452e-21	1.000e+00;1.000e+00	0.9951;0.0049	0.9960;0.0040	1	2	145184648-145187126;145184649-145187125	145184649-145187125
ENSMUSG00000038733.14	ENSMUSG00000038733.14:s:181182769-181182898	s|1e1.1o1|1e2.1o1	0.0000;0.0000	4.857e-21;4.857e-21	1.000e+00;1.000e+00	0.0006;0.9994	0.0004;0.9996	2	3	181182566-181182769;181181489-181182769
ENSMUSG00000020691.13	ENSMUSG00000020691.13:s:105137563-105137784	s|1e1.1o1|1e2.1o1	-0.0001;0.0001	4.881e-21;4.878e-21	9.963e-01;9.963e-01	0.0204;0.9796	0.0096;0.9904	2	3	105137784-105138561;105137784-105139561
ENSMUSG00000046519.15	ENSMUSG00000046519.15:t:95617044-95617564	t|1e2.1o1|1e3.1o1|2e1.1o1	-0.0012;0.0003;0.0000	5.720e-21;5.877e-11;4.858e-21	8.785e-01;8.063e-01;9.998e-01	0.0284;0.9661;0.0059	0.0286;0.9636;0.0072	3	4	95608037-95617044;95609786-95617044;95589134-95617073
ENSMUSG00000043929.16	ENSMUSG00000043929.16:t:94252415-94253126	t|1e1.1o1|1e2.1o1	0.0540;-0.0540	6.536e-02;6.536e-02	1.543e-01;1.543e-01	0.1732;0.8268	0.2785;0.7215	2	3	94235420-94252415;94241995-94252415
ENSMUSG00000001870.16	ENSMUSG00000001870.16:s:75226967-75227241	s|1e1.1o1|1e2.1o1	-0.0000;0.0000	2.672e-10;3.058e-10	9.981e-01;9.981e-01	0.0056;0.9944	0.0036;0.9964	2	3	75227241-75243728;75227241-75248894
ENSMUSG00000031629.14	ENSMUSG00000031629.14:s:46561728-46561838	s|1e1.1o1|2e1.1o1	-0.0093;0.0093	3.443e-07;3.447e-07	7.243e-01;7.243e-01	0.0429;0.9571	0.0161;0.9839	2	2	46561823-46562418;46561838-46562418
ENSMUSG00000022561.13	ENSMUSG00000022561.13:s:76332928-76333099	s|1e1.1o1|2e1.1o1	-0.0000;0.0000	4.860e-21;4.859e-21	9.996e-01;9.996e-01	0.0210;0.9790	0.0149;0.9851	2	2	76333016-76333177;76333099-76333177
ENSMUSG00000052917.15	ENSMUSG00000052917.15:s:56097340-56099508	s|1e1.1o1|1e2.1o1|1e3.1o1	0.0123;-0.0009;-0.0096	8.578e-05;1.092e-03;6.618e-06	5.415e-01;4.538e-01;5.950e-01	0.0701;0.8098;0.1210	0.0906;0.8026;0.1026	3	4	56097431-56101671;56097431-56111606;56097431-56123779
ENSMUSG00000034462.9	ENSMUSG00000034462.9:s:104459450-104460225	s|1e1.1o1|i	0.0019;-0.0019	2.063e-13;6.353e-21	7.719e-01;7.719e-01	0.9542;0.0458	0.9586;0.0414	1	2	104460225-104466883;104460226-104466882	104460226-104466882
ENSMUSG00000048216.13	ENSMUSG00000048216.13:t:13834458-13837241	t|1e1.1o1|1e2.1o1|1e3.1o1	-0.0262;0.0348;0.0005	2.041e-02;1.225e-02;1.092e-02	2.714e-01;2.544e-01;3.347e-01	0.4707;0.0979;0.4182	0.4107;0.1667;0.4181	3	4	13837073-13838560;13837073-13838279;13837073-13837999
ENSMUSG00000019883.11	ENSMUSG00000019883.11:t:29317507-29317722	t|1e1.1o2|1e1.2o2|1e2.1o2|1e2.2o2	-0.0154;0.0110;0.0000;0.0010	1.769e-06;7.108e-21;4.857e-21;1.615e-08	5.801e-01;7.395e-01;1.000e+00;6.872e-01	0.2527;0.0148;0.0124;0.7198	0.2311;0.0474;0.0021;0.7171	4	3	29313297-29317507;29313364-29317507;29313674-29317507;29313733-29317507
ENSMUSG00000028309.14	ENSMUSG00000028309.14:s:49632365-49632512	s|1e1.1o1|2e1.1o1	0.0067;-0.0067	2.562e-10;2.688e-10	7.146e-01;7.146e-01	0.1072;0.8928	0.1216;0.8784	2	2	49632489-49633254;49632512-49633254
ENSMUSG00000038225.15	ENSMUSG00000038225.15:s:46592593-46592755	s|1e1.1o1|2e1.1o1	-0.0374;0.0374	6.353e-03;6.353e-03	2.826e-01;2.826e-01	0.1750;0.8250	0.1150;0.8850	2	2	46590303-46592607;46590303-46592593
ENSMUSG00000022770.17	ENSMUSG00000022770.17:s:31836190-31836491	s|1e1.1o2|1e1.2o2	0.0000;-0.0000	4.858e-21;4.860e-21	9.999e-01;9.999e-01	0.0044;0.9956	0.0078;0.9922	2	2	31836304-31838045;31836304-31838050
ENSMUSG00000026784.14	ENSMUSG00000026784.14:t:22939823-22940266	t|1e1.1o1|1e2.1o1	-0.0124;0.0124	1.399e-10;7.432e-21	7.054e-01;7.054e-01	0.9977;0.0023	0.9544;0.0456	2	3	22935639-22939823;22939206-22939823
ENSMUSG00000014496.8	ENSMUSG00000014496.8:t:31764254-31764332	t|1e1.1o1|1e2.1o1	-0.0000;0.0000	4.857e-21;4.857e-21	1.000e+00;1.000e+00	0.0101;0.9899	0.0064;0.9936	2	3	31764332-31830327;31764332-31778922
ENSMUSG00000041718.16	ENSMUSG00000041718.16:t:144322012-144322150	t|1e1.1o1|1e2.1o1	0.0000;-0.0000	4.861e-21;4.055e-13	9.994e-01;9.994e-01	0.0039;0.9961	0.0044;0.9956	2	3	144320002-144322012;144320061-144322012
ENSMUSG00000033228.8	ENSMUSG00000033228.8:t:96432324-96432424	t|1e1.1o1|1e2.1o1	0.0000;0.0000	4.857e-21;4.857e-21	1.000e+00;1.000e+00	0.0070;0.9930	0.0048;0.9952	2	3	96432424-96443945;96432424-96434920
ENSMUSG00000026924.17	ENSMUSG00000026924.17:t:26412836-26413052	t|1e1.1o1|1e2.1o1	0.0057;-0.0057	3.315e-04;3.315e-04	5.088e-01;5.088e-01	0.1826;0.8174	0.1905;0.8095	2	3	26412913-26414371;26412913-26413679
ENSMUSG00000037400.17	ENSMUSG00000037400.17:t:35809357-35809596	t|1e1.1o1|1e2.1o1|1e3.1o1	-0.0253;-0.0000;0.0258	2.853e-05;4.857e-21;2.447e-05	4.680e-01;1.000e+00;4.651e-01	0.9509;0.0015;0.0475	0.9127;0.0014;0.0859	3	4	35806965-35809357;35808088-35809357;35808724-35809357
ENSMUSG00000029802.13	ENSMUSG00000029802.13:s:58664444-58664783	s|1e1.1o1|1e2.2o2	-0.0000;0.0000	4.857e-21;4.857e-21	1.000e+00;1.000e+00	0.9991;0.0009	0.9986;0.0014	2	3	58664558-58665104;58664558-58689555
ENSMUSG00000038000.10	ENSMUSG00000038000.10:t:105700282-105700402	t|1e1.1o1|2e2.1o1	0.0013;-0.0013	2.279e-06;2.279e-06	6.273e-01;6.273e-01	0.2379;0.7621	0.2420;0.7580	2	3	105700402-105700703;105700358-105700447
ENSMUSG00000030031.14	ENSMUSG00000030031.14:s:95117740-95117974	s|1e1.1o1|1e2.1o1	0.0049;-0.0049	1.473e-06;1.473e-06	8.381e-01;8.381e-01	0.9680;0.0320	0.9949;0.0051	2	3	95117974-95118523;95117974-95121739
ENSMUSG00000037386.16	ENSMUSG00000037386.16:s:39436997-39437922	s|1e1.1o1|1e2.1o1|1e3.1o1	0.0486;-0.0372;-0.0029	9.769e-02;8.367e-02;2.512e-05	1.256e-01;1.413e-01;8.812e-01	0.6254;0.3511;0.0259	0.7010;0.2928;0.0062	3	4	39437922-39452040;39437922-39452224;39437922-39454360
ENSMUSG00000038695.13	ENSMUSG00000038695.13:t:44471113-44471176	t|1e1.1o1|1e2.1o1|1e3.1o1|i	0.0000;-0.0270;0.0000;0.0250	4.452e-21;2.466e-07;4.452e-21;5.937e-08	1.000e+00;5.035e-01;1.000e+00;4.973e-01	0.0110;0.7761;0.0002;0.2121	0.0057;0.7402;0.0015;0.2530	3	4	44468969-44471113;44470537-44471113;44470987-44471113;44470988-44471112	44470988-44471112
ENSMUSG00000020311.17	ENSMUSG00000020311.17:s:30934672-30934747	s|1e1.1o1|i	-0.0016;0.0016	2.735e-07;2.734e-07	6.789e-01;6.789e-01	0.9161;0.0839	0.9118;0.0882	1	2	30931848-30934672;30931849-30934671	30931849-30934671
ENSMUSG00000001942.8	ENSMUSG00000001942.8:t:37622899-37623074	t|1e1.1o1|1e2.1o1	0.0007;-0.0007	6.594e-06;6.594e-06	9.545e-01;9.545e-01	0.9859;0.0141	0.9917;0.0083	2	3	37616961-37622899;37621864-37622899
ENSMUSG00000037275.14	ENSMUSG00000037275.14:s:58126432-58126594	s|1e1.1o1|1e2.1o2	-0.0088;0.0088	6.325e-17;6.674e-21	7.738e-01;7.738e-01	0.9855;0.0145	0.9533;0.0467	2	3	58125418-58126432;58122378-58126432
ENSMUSG00000040972.8	ENSMUSG00000040972.8:t:140027724-140027762	t|1e1.1o1|1e2.1o1	0.0495;-0.0495	3.128e-03;3.128e-03	2.440e-01;2.440e-01	0.0128;0.9872	0.0794;0.9206	2	3	140027762-140028698;140027762-140028049
ENSMUSG00000032745.18	ENSMUSG00000032745.18:t:111440632-111440816	t|1e1.1o1|1e2.1o1|1e3.1o1	-0.0372;0.0359;0.0000	1.815e-06;2.985e-06;4.857e-21	4.221e-01;4.097e-01;1.000e+00	0.2835;0.7089;0.0074	0.2327;0.7598;0.0075	3	4	111440816-111448933;111440816-111447896;111440816-111443321
ENSMUSG00000000753.15	ENSMUSG00000000753.15:s:75414921-75415195	s|1e1.1o2|1e1.2o2	0.0070;-0.0070	6.698e-21;6.880e-21	7.722e-01;7.722e-01	0.9529;0.0471	0.9652;0.0348	2	2	75414049-75414921;75414044-75414921
ENSMUSG00000032560.14	ENSMUSG00000032560.14:s:104162647-104162834	s|1e1.1o1|2e1.1o1	0.0002;-0.0002	4.889e-21;4.894e-21	9.942e-01;9.942e-01	0.9788;0.0212	0.9911;0.0089	2	2	104162413-104162655;104162413-104162647
ENSMUSG00000027247.16	ENSMUSG00000027247.16:s:91649860-91650252	s|1e1.1o1|1e2.1o2|1e2.2o2|1e3.3o3|1e4.1o1|1e5.1o1	-0.0251;0.0026;-0.0319;-0.0116;0.0322;0.0092	1.535e-06;2.347e-10;6.161e-03;3.437e-04;1.992e-06;6.748e-21	5.176e-01;6.994e-01;3.134e-01;5.364e-01;4.555e-01;7.674e-01	0.0636;0.0890;0.5758;0.1939;0.0636;0.0063	0.0359;0.0962;0.5305;0.1849;0.1112;0.0443	6	6	91650252-91651499;91650252-91651749;91650252-91651764;91650252-91654073;91650252-91662298;91650252-91668197
ENSMUSG00000112907.1	ENSMUSG00000112907.1:s:79417595-79417905	s|1e1.1o3|i	0.0036;-0.0036	1.366e-14;6.619e-21	7.453e-01;7.453e-01	0.8566;0.1434	0.8646;0.1354	1	2	79415359-79417595;79415360-79417594	79415360-79417594
ENSMUSG00000021282.17	ENSMUSG00000021282.17:s:111542152-111542310	s|1e1.1o2|1e1.2o2|1e2.1o1	0.0000;0.0000;0.0000	4.857e-21;4.857e-21;4.857e-21	1.000e+00;1.000e+00;1.000e+00	0.9975;0.0016;0.0006	0.9970;0.0018;0.0013	3	3	111542310-111542680;111542310-111542780;111542310-111543100
ENSMUSG00000029201.14	ENSMUSG00000029201.14:s:65435624-65435949	s|1e2.1o1|2e1.1o1|2e2.1o1	0.0000;0.0000;0.0000	4.857e-21;4.857e-21;4.857e-21	1.000e+00;1.000e+00;1.000e+00	0.0153;0.0066;0.9785	0.0138;0.0098;0.9767	3	3	65427584-65435628;65430701-65435624;65427584-65435624
ENSMUSG00000029392.12	ENSMUSG00000029392.12:t:124503555-124503733	t|1e1.1o1|1e2.1o1	0.0000;0.0000	4.857e-21;4.857e-21	1.000e+00;1.000e+00	0.9990;0.0010	0.9992;0.0008	2	3	124503733-124514519;124503733-124503870
ENSMUSG00000027710.14	ENSMUSG00000027710.14:s:36085414-36085542	s|1e1.1o2|1e1.2o2	0.0002;-0.0002	4.940e-21;4.946e-21	9.857e-01;9.857e-01	0.9780;0.0220	0.9834;0.0166	2	2	36085542-36087720;36085542-36087760
ENSMUSG00000035762.11	ENSMUSG00000035762.11:s:84260143-84260240	s|1e1.1o1|1e2.1o1	0.0000;-0.0000	4.857e-21;4.857e-21	1.000e+00;1.000e+00	0.9980;0.0020	0.9982;0.0018	2	3	84260240-84272171;84260240-84283985
ENSMUSG00000033478.5	ENSMUSG00000033478.5:t:57380600-57380714	t|1e1.1o1|1e2.1o1	-0.0000;0.0000	4.857e-21;4.864e-21	1.000e+00;1.000e+00	0.0024;0.9976	0.0022;0.9978	2	3	57373402-57380600;57379175-57380600
ENSMUSG00000058006.12	ENSMUSG00000058006.12:s:32759050-32759197	s|1e1.1o2|1e1.2o2	-0.0049;0.0049	2.218e-20;6.245e-21	8.152e-01;8.152e-01	0.9640;0.0360	0.9575;0.0425	2	2	32759197-32760620;32759197-32760623
ENSMUSG00000020817.16	ENSMUSG00000020817.16:s:70900472-70900607	s|1e1.1o2|1e1.2o2	0.0000;-0.0000	4.857e-21;4.857e-21	1.000e+00;1.000e+00	0.9865;0.0135	0.9857;0.0143	2	2	70900607-70904605;70900607-70904626
ENSMUSG00000020776.18	ENSMUSG00000020776.18:t:116164663-116164690	t|1e1.1o2|1e1.2o2|1e2.1o1	0.0216;-0.0892;0.0363	9.298e-21;2.346e-03;5.781e-05	6.153e-01;8.714e-02;3.711e-01	0.0102;0.1823;0.8074	0.0548;0.0818;0.8613	3	3	116164690-116167562;116164690-116167552;116164690-116165832
ENSMUSG00000018363.16	ENSMUSG00000018363.16:s:106871502-106871610	s|1e1.1o1|1e2.1o1	-0.0416;0.0416	1.435e-03;1.435e-03	2.958e-01;2.958e-01	0.1508;0.8492	0.0869;0.9131	2	3	106869108-106871502;106868668-106871502
ENSMUSG00000015222.18	ENSMUSG00000015222.18:t:66380489-66380654	t|1e1.1o1|1e2.1o1	0.0000;0.0000	4.857e-21;4.857e-21	1.000e+00;1.000e+00	0.9997;0.0003	0.9998;0.0002	2	3	66362280-66380489;66364776-66380489
ENSMUSG00000020818.16	ENSMUSG00000020818.16:s:116858474-116859113	s|1e1.1o3|1e1.2o3|1e1.3o3	-0.0387;0.0365;0.0001	2.962e-04;4.309e-05;4.927e-21	3.448e-01;3.693e-01;9.880e-01	0.8623;0.1150;0.0231	0.8062;0.1669;0.0241	3	2	116858581-116859299;116858581-116859324;116858581-116859349
ENSMUSG00000015094.16	ENSMUSG00000015094.16:s:25406215-25406361	s|1e1.1o1|1e2.1o2|1e2.2o2|1e3.1o2	0.0000;0.0000;0.0000;0.0000	4.857e-21;4.857e-21;4.857e-21;4.857e-21	1.000e+00;1.000e+00;1.000e+00;1.000e+00	0.0003;0.0032;0.0003;0.9961	0.0003;0.0003;0.0003;0.9992	4	4	25406361-25406759;25406361-25407463;25406361-25407472;25406361-25407596
ENSMUSG00000053333.15	ENSMUSG00000053333.15:s:86760288-86760389	s|1e1.1o1|1e2.1o1|1e3.1o1	-0.0275;-0.0098;0.0467	7.745e-03;4.339e-05;2.821e-02	3.183e-01;6.947e-01;2.119e-01	0.2651;0.0452;0.6994	0.2029;0.0180;0.7772	3	4	86760389-86791416;86760389-86812512;86760389-86821222
ENSMUSG00000025326.12	ENSMUSG00000025326.12:t:59240967-59241033	t|1e1.1o1|1e2.1o2|1e2.2o2	0.0000;-0.0000;-0.0000	2.760e-10;4.866e-21;4.866e-21	9.950e-01;9.986e-01;9.986e-01	0.9923;0.0038;0.0038	0.9932;0.0034;0.0034	3	3	59229271-59240967;59229473-59240967;59229682-59240967
ENSMUSG00000036167.16	ENSMUSG00000036167.16:s:93410672-93410783	s|1e1.1o1|1e2.1o1	0.0144;-0.0144	1.061e-10;1.060e-10	6.389e-01;6.389e-01	0.2545;0.7455	0.2725;0.7275	2	3	93410783-93420284;93410783-93424014
ENSMUSG00000070366.5	ENSMUSG00000070366.5:s:129257031-129257169	s|1e1.1o1|1e2.1o1	-0.0308;0.0308	2.035e-03;2.035e-03	3.755e-01;3.755e-01	0.1336;0.8664	0.0909;0.9091	2	3	129257169-129281394;129257169-129307624
ENSMUSG00000040940.18	ENSMUSG00000040940.18:s:24917895-24918392	s|1e1.1o2|1e1.2o2|1e2.1o1|1e3.1o1	-0.0000;0.0000;0.0014;-0.0019	4.858e-21;4.857e-21;1.575e-08;7.817e-08	9.999e-01;1.000e+00;6.965e-01;6.997e-01	0.0071;0.0007;0.1126;0.8780	0.0093;0.0007;0.1146;0.8794	4	4	24918000-24918520;24918000-24918523;24918000-24919184;24918000-24919631
ENSMUSG00000006058.10	ENSMUSG00000006058.10:s:96043404-96043661	s|1e1.1o1|2e1.1o1	0.0083;-0.0083	6.573e-21;6.792e-21	7.828e-01;7.828e-01	0.9536;0.0464	0.9832;0.0168	2	2	96043476-96045161;96043502-96045161
ENSMUSG00000051235.10	ENSMUSG00000051235.10:s:11265587-11265801	s|1e1.1o1|2e1.1o1|2e2.1o2|2e3.1o1	0.0297;-0.0109;-0.0361;0.0124	1.522e-02;1.708e-02;1.602e-02;1.594e-04	3.004e-01;2.956e-01;2.627e-01;6.316e-01	0.0918;0.7371;0.1677;0.0166	0.1412;0.6987;0.1089;0.0527	4	4	11262593-11265721;11262593-11265587;11261068-11265587;11257014-11265587
ENSMUSG00000025060.15	ENSMUSG00000025060.15:s:47625305-47625854	s|1e1.1o1|1e2.1o1	0.0000;-0.0000	4.857e-21;4.857e-21	1.000e+00;1.000e+00	0.0029;0.9971	0.0067;0.9933	2	3	47625484-47627648;47625484-47635469
ENSMUSG00000046230.11	ENSMUSG00000046230.11:t:16742996-16743058	t|1e1.1o1|1e2.1o2|1e2.2o2	-0.0014;-0.0015;0.0079	2.127e-08;1.887e-08;8.788e-07	9.491e-01;9.260e-01;7.581e-01	0.0211;0.0208;0.9560	0.0036;0.0135;0.9831	3	3	16743058-16745661;16743058-16744824;16743058-16744786
ENSMUSG00000015755.16	ENSMUSG00000015755.16:t:7924685-7924872	t|1e1.1o1|1e2.1o1	0.0044;-0.0044	6.488e-06;6.488e-06	5.641e-01;5.641e-01	0.7847;0.2153	0.7945;0.2055	2	3	7924872-7955801;7924872-7933068
ENSMUSG00000024357.10	ENSMUSG00000024357.10:t:35418057-35418195	t|1e1.1o1|1e2.1o1	0.0476;-0.0476	1.482e-20;1.609e-12	4.033e-01;4.033e-01	0.0341;0.9659	0.0828;0.9172	2	3	35418195-35498791;35418195-35438267
ENSMUSG00000020859.16	ENSMUSG00000020859.16:t:94048408-94050649	t|1e1.1o1|1e2.1o1	-0.0602;0.0602	7.053e-04;7.053e-04	2.172e-01;2.172e-01	0.6509;0.3491	0.5802;0.4198	2	3	94043666-94048408;94044525-94048408
ENSMUSG00000032558.19	ENSMUSG00000032558.19:s:104039334-104039707	s|1e1.1o2|1e1.2o2	-0.0004;0.0004	7.949e-07;7.952e-07	9.718e-01;9.718e-01	0.0116;0.9884	0.0079;0.9921	2	2	104039574-104040602;104039574-104040622
ENSMUSG00000036208.13	ENSMUSG00000036208.13:t:44729242-44729325	t|1e1.1o1|1e2.1o1	-0.0215;0.0215	7.899e-04;7.899e-04	4.211e-01;4.211e-01	0.1233;0.8767	0.0896;0.9104	2	3	44724468-44729242;44727182-44729242
ENSMUSG00000022890.13	ENSMUSG00000022890.13:t:84831071-84831607	t|1e1.2o2|1e2.1o2|1e2.2o2|1e3.2o3|1e3.3o3|1e4.1o1|1e5.1o1|2e3.2o3|2e5.1o1|3e3.1o3|i	0.0000;0.0000;0.0000;0.0153;0.0000;0.0000;-0.0010;-0.0004;0.0000;-0.0030;0.0000	4.452e-21;4.452e-21;4.452e-21;7.992e-21;4.452e-21;4.452e-21;4.727e-21;4.420e-21;4.452e-21;4.731e-21;4.452e-21	1.000e+00;1.000e+00;1.000e+00;6.175e-01;1.000e+00;1.000e+00;8.594e-01;9.482e-01;1.000e+00;8.681e-01;1.000e+00	0.0003;0.0139;0.0016;0.6402;0.0026;0.0026;0.1352;0.0637;0.0014;0.1252;0.0137	0.0006;0.0091;0.0028;0.6621;0.0058;0.0030;0.1315;0.0595;0.0054;0.1116;0.0098	10	6	84831507-84835421;84831507-84834942;84831507-84834892;84831507-84834809;84831507-84834638;84831507-84833994;84831507-84833820;84831502-84834809;84831502-84833820;84831439-84834817;84831608-84833522	84831608-84833522
ENSMUSG00000040785.19	ENSMUSG00000040785.19:s:94419398-94419478	s|1e1.1o1|1e2.1o1	0.0000;0.0000	4.857e-21;4.857e-21	1.000e+00;1.000e+00	0.9993;0.0007	0.9993;0.0007	2	3	94419478-94420248;94419478-94422227
ENSMUSG00000027479.14	ENSMUSG00000027479.14:s:153741274-153741419	s|1e1.1o1|1e2.1o1	-0.0001;0.0001	4.887e-21;4.884e-21	9.952e-01;9.952e-01	0.9824;0.0176	0.9628;0.0372	2	3	153741419-153746256;153741419-153755931
ENSMUSG00000027706.8	ENSMUSG00000027706.8:s:30818500-30818936	s|1e1.1o2|1e1.2o2|i	0.0059;0.0359;-0.0424	5.925e-21;1.270e-20;2.820e-09	8.041e-01;5.200e-01;3.046e-01	0.0290;0.0231;0.9454	0.0409;0.0661;0.8913	2	2	30818936-30819561;30818936-30819576;30818937-30819560	30818937-30819560
ENSMUSG00000060803.6	ENSMUSG00000060803.6:s:4037071-4037191	s|1e1.1o3|1e1.2o3|1e1.3o3|1e2.1o1	-0.0000;-0.0000;-0.0052;0.0115	4.857e-21;4.857e-21;5.693e-21;7.214e-21	1.000e+00;1.000e+00;8.304e-01;7.317e-01	0.0192;0.0218;0.9411;0.0167	0.0228;0.0175;0.9095;0.0491	4	3	4036949-4037104;4036862-4037104;4036791-4037104;4035931-4037104
ENSMUSG00000030753.15	ENSMUSG00000030753.15:s:98706997-98707117	s|1e1.1o1|1e2.1o1	0.0306;-0.0306	6.257e-12;5.415e-12	4.659e-01;4.659e-01	0.1139;0.8861	0.1577;0.8423	2	3	98707117-98707937;98707117-98710126
ENSMUSG00000097908.7	ENSMUSG00000097908.7:s:136919146-136919431	s|1e1.1o1|1e2.1o1	-0.0000;0.0000	4.857e-21;5.300e-21	1.000e+00;1.000e+00	0.0024;0.9976	0.0022;0.9978	2	3	136919431-136920431;136919431-136922307
ENSMUSG00000003534.17	ENSMUSG00000003534.17:t:35693788-35693917	t|1e1.1o1|1e2.1o1|1e3.1o1|1e4.1o1|1e5.1o1|1e6.1o1|1e7.1o2|1e7.2o2	-0.0102;0.0009;0.0000;0.0000;0.0000;-0.0298;0.0182;0.0000	8.311e-21;4.659e-21;4.857e-21;4.857e-21;4.857e-21;1.252e-08;2.665e-15;4.857e-21	6.740e-01;9.664e-01;1.000e+00;1.000e+00;1.000e+00;4.923e-01;5.853e-01;1.000e+00	0.0544;0.0696;0.0001;0.0001;0.0048;0.7077;0.1536;0.0080	0.0481;0.0821;0.0025;0.0001;0.0001;0.6623;0.1940;0.0096	8	8	35693917-35704531;35693917-35703924;35693917-35702102;35693917-35702004;35693917-35701823;35693917-35700431;35693917-35697675;35693917-35697349
ENSMUSG00000021884.18	ENSMUSG00000021884.18:s:31634199-31634279	s|1e1.1o1|1e2.1o1|1e3.1o1	-0.0000;0.0000;0.0000	2.466e-11;4.860e-21;4.860e-21	9.983e-01;9.995e-01;9.995e-01	0.9967;0.0016;0.0016	0.9933;0.0034;0.0034	3	4	31632968-31634199;31631038-31634199;31626452-31634199
ENSMUSG00000032046.15	ENSMUSG00000032046.15:t:150835273-150835351	t|1e1.1o2|1e2.1o1|i	0.0000;-0.0035;0.0018	4.452e-21;6.863e-21;6.793e-21	1.000e+00;7.303e-01;7.315e-01	0.0005;0.9505;0.0490	0.0023;0.9481;0.0496	2	3	150835351-150838315;150835351-150837352;150835352-150837351	150835352-150837351
ENSMUSG00000095562.8	ENSMUSG00000095562.8:s:170011058-170011169	s|1e1.1o5|2e1.2o5|2e1.3o5|2e2.3o4|3e2.4o4|i	-0.0209;0.2074;0.0000;-0.1364;-0.0000;-0.0452	4.355e-06;5.613e-01;4.454e-21;8.537e-02;4.452e-21;7.980e-07	5.427e-01;6.247e-04;9.995e-01;1.256e-02;1.000e+00;3.765e-01	0.0810;0.6548;0.0075;0.1754;0.0006;0.0834	0.0472;0.8671;0.0151;0.0357;0.0003;0.0309	5	3	170011062-170018655;170011063-170018674;170011063-170018703;170011063-170019059;170011169-170019151;170011170-170018654	170011170-170018654
ENSMUSG00000044791.16	ENSMUSG00000044791.16:t:110562937-110563014	t|1e1.1o1|1e2.1o2|1e2.2o2	-0.0000;0.0000;-0.0000	4.857e-21;4.860e-21;4.859e-21	1.000e+00;9.995e-01;9.997e-01	0.0012;0.9868;0.0120	0.0009;0.9929;0.0062	3	3	110556416-110562937;110561239-110562937;110561248-110562937
ENSMUSG00000048537.16	ENSMUSG00000048537.16:t:44697926-44698220	t|1e1.1o1|1e2.1o1	0.0010;-0.0010	4.951e-21;4.969e-21	9.196e-01;9.196e-01	0.9127;0.0873	0.9178;0.0822	2	3	44698220-44699347;44698220-44698827
ENSMUSG00000019961.17	ENSMUSG00000019961.17:t:91164932-91166069	t|1e1.1o1|1e2.1o1|1e3.1o1	0.0027;-0.0300;0.0288	5.017e-21;5.399e-17;1.080e-20	9.086e-01;4.545e-01;5.673e-01	0.0680;0.9032;0.0299	0.0892;0.8577;0.0556	3	4	91166069-91180867;91166069-91171038;91166069-91170286
ENSMUSG00000036099.16	ENSMUSG00000036099.16:s:93993517-93993666	s|1e1.1o2|1e1.2o2	0.0003;-0.0003	2.730e-10;2.000e-10	9.875e-01;9.875e-01	0.9870;0.0130	0.9956;0.0044	2	2	93990287-93993517;93990283-93993517
ENSMUSG00000057133.14	ENSMUSG00000057133.14:s:160965169-160966740	s|1e1.1o1|1e2.1o1	-0.0177;0.0177	2.995e-07;2.996e-07	5.777e-01;5.777e-01	0.0878;0.9122	0.0538;0.9462	2	3	160964794-160965169;160962014-160965169
ENSMUSG00000033278.10	ENSMUSG00000033278.10:t:66809466-66809653	t|1e1.1o1|1e2.1o1|1e3.1o1	-0.0075;-0.0196;0.0117	1.630e-12;1.000e-20;7.260e-21	7.349e-01;5.985e-01;7.284e-01	0.9271;0.0646;0.0087	0.9077;0.0448;0.0469	3	4	66809653-66814467;66809653-66814271;66809653-66810369
ENSMUSG00000027087.11	ENSMUSG00000027087.11:s:83736510-83736640	s|1e1.1o1|1e2.1o1|1e3.1o1	-0.0000;0.0000;0.0000	4.857e-21;4.857e-21;4.857e-21	1.000e+00;1.000e+00;1.000e+00	0.0049;0.9880;0.0069	0.0004;0.9856;0.0140	3	4	83736640-83738553;83736640-83747853;83736640-83755806
ENSMUSG00000036745.15	ENSMUSG00000036745.15:s:146939976-146940256	s|1e1.1o1|1e2.1o1	0.0233;-0.0233	1.269e-03;1.269e-03	3.850e-01;3.850e-01	0.1363;0.8637	0.1704;0.8296	2	3	146940177-146941819;146940177-146944006
ENSMUSG00000026309.14	ENSMUSG00000026309.14:t:91385240-91385346	t|1e1.1o1|1e2.1o1	-0.0012;0.0012	5.158e-21;5.125e-21	9.547e-01;9.547e-01	0.0333;0.9667	0.0262;0.9738	2	3	91385346-91398651;91385346-91387215
ENSMUSG00000053080.10	ENSMUSG00000053080.10:s:7421593-7421644	s|1e1.1o1|1e2.1o1	-0.0000;0.0000	7.009e-20;4.857e-21	1.000e+00;1.000e+00	0.9974;0.0026	0.9973;0.0027	2	3	7421644-7421914;7421644-7422643
ENSMUSG00000028894.18	ENSMUSG00000028894.18:t:124780371-124780538	t|1e1.1o1|1e2.1o1	0.0058;-0.0058	6.053e-21;6.206e-21	8.335e-01;8.335e-01	0.9590;0.0410	0.9870;0.0130	2	3	124777437-124780371;124779196-124780371
ENSMUSG00000111994.1	ENSMUSG00000111994.1:s:73086678-73086705	s|1e1.1o1|1e2.1o1|1e3.1o2	-0.0041;-0.0351;0.0418	2.225e-06;2.662e-04;5.029e-03	6.573e-01;3.818e-01;2.745e-01	0.0930;0.1144;0.7827	0.0851;0.0649;0.8503	3	4	73053583-73086678;73045826-73086678;73018767-73086678
ENSMUSG00000024614.7	ENSMUSG00000024614.7:s:90533221-90533274	s|1e1.1o1|1e2.1o1	0.0000;-0.0000	4.857e-21;4.857e-21	1.000e+00;1.000e+00	0.0005;0.9995	0.0091;0.9909	2	3	90533274-90533591;90533274-90534382
ENSMUSG00000050846.9	ENSMUSG00000050846.9:s:75940952-75941451	s|1e1.1o2|1e1.2o2|2e1.1o2|i	-0.0183;0.0015;0.0146;-0.0068	3.870e-10;4.807e-21;7.865e-21;7.346e-21	5.600e-01;9.396e-01;6.690e-01;7.026e-01	0.8960;0.0197;0.0267;0.0562	0.8654;0.0382;0.0515;0.0488	3	2	75941159-75947123;75941159-75947135;75941451-75947123;75941452-75947122	75941452-75947122
ENSMUSG00000032601.13	ENSMUSG00000032601.13:t:108714273-108714308	t|1e1.1o1|1e2.1o1	-0.0000;0.0000	4.857e-21;4.857e-21	1.000e+00;1.000e+00	0.0016;0.9984	0.0012;0.9988	2	3	108689572-108714273;108692712-108714273
ENSMUSG00000041020.14	ENSMUSG00000041020.14:s:159482960-159483086	s|1e1.1o1|1e2.1o1	-0.0053;0.0053	2.176e-07;2.179e-07	8.337e-01;8.337e-01	0.0326;0.9674	0.0109;0.9891	2	3	159483086-159486426;159483086-159489277
ENSMUSG00000024056.10	ENSMUSG00000024056.10:t:71496100-71496353	t|1e1.1o1|1e2.1o1	-0.0000;0.0000	4.857e-21;4.857e-21	1.000e+00;1.000e+00	0.0015;0.9985	0.0015;0.9985	2	3	71496353-71500272;71496353-71499267
ENSMUSG00000029263.15	ENSMUSG00000029263.15:s:108313959-108314164	s|1e1.1o1|1e2.1o1|1e3.1o1	0.0132;-0.0130;-0.0000	6.239e-04;5.902e-04;4.858e-21	4.512e-01;4.527e-01;9.999e-01	0.8692;0.1282;0.0024	0.9030;0.0949;0.0021	3	4	108314164-108317263;108314164-108318825;108314164-108319896
ENSMUSG00000038371.15	ENSMUSG00000038371.15:t:110464588-110464707	t|1e1.1o1|1e2.1o1	-0.0000;0.0000	4.857e-21;4.857e-21	1.000e+00;1.000e+00	0.0058;0.9942	0.0062;0.9938	2	3	110464707-110560258;110464707-110489221
ENSMUSG00000005718.8	ENSMUSG00000005718.8:t:4551935-4552100	t|1e1.1o1|1e2.1o2|1e2.2o2|1e3.1o1	0.0501;-0.0001;-0.0419;0.0000	1.714e-03;4.870e-21;7.386e-04;4.857e-21	2.449e-01;9.980e-01;2.938e-01;1.000e+00	0.8753;0.0100;0.1096;0.0012	0.9434;0.0013;0.0539;0.0013	4	4	4552100-4559428;4552100-4558665;4552100-4558587;4552100-4552788
ENSMUSG00000036879.15	ENSMUSG00000036879.15:s:85896430-85896537	s|1e1.1o1|1e2.1o1	-0.0017;0.0017	7.201e-09;7.185e-09	9.394e-01;9.394e-01	0.0212;0.9788	0.0031;0.9969	2	3	85896537-85896669;85896537-85901877
ENSMUSG00000020598.16	ENSMUSG00000020598.16:s:44568544-44568645	s|1e1.1o2|1e1.2o2	0.0000;-0.0000	4.857e-21;4.857e-21	1.000e+00;1.000e+00	0.9935;0.0065	0.9972;0.0028	2	2	44568645-44570210;44568645-44570249
ENSMUSG00000033713.12	ENSMUSG00000033713.12:t:99448772-99450109	t|1e1.1o1|1e2.1o1|1e3.1o1	0.0007;-0.0002;-0.0002	1.880e-06;4.216e-07;4.216e-07	9.655e-01;9.882e-01;9.882e-01	0.9858;0.0071;0.0071	0.9922;0.0039;0.0039	3	4	99450109-99563471;99450109-99556171;99450109-99454794
ENSMUSG00000022322.8	ENSMUSG00000022322.8:t:4767907-4768022	t|1e1.1o1|1e2.1o1	-0.0000;0.0000	4.857e-21;6.846e-21	1.000e+00;1.000e+00	0.0028;0.9972	0.0024;0.9976	2	3	4768022-4779421;4768022-4768144
ENSMUSG00000043323.17	ENSMUSG00000043323.17:s:110416030-110416065	s|1e1.1o1|1e2.1o1	-0.0046;0.0046	7.059e-06;7.059e-06	5.795e-01;5.795e-01	0.8704;0.1296	0.8560;0.1440	2	3	110396074-110416030;110381646-110416030
ENSMUSG00000024498.16	ENSMUSG00000024498.16:s:42571810-42571907	s|1e1.1o2|1e1.2o2	-0.0000;0.0000	4.857e-21;4.857e-21	9.999e-01;9.999e-01	0.0194;0.9806	0.0184;0.9816	2	2	42571907-42573259;42571907-42573260
ENSMUSG00000032743.15	ENSMUSG00000032743.15:s:125867603-125867975	s|1e1.1o1|1e2.1o1	0.0097;-0.0097	1.695e-04;1.695e-04	6.830e-01;6.830e-01	0.9554;0.0446	0.9931;0.0069	2	3	125867667-125868739;125867667-125870643
ENSMUSG00000032407.14	ENSMUSG00000032407.14:s:95489700-95489911	s|1e1.1o1|1e2.1o1	-0.0000;0.0000	4.860e-21;4.860e-21	9.995e-01;9.995e-01	0.9900;0.0100	0.9888;0.0112	2	3	95488789-95489700;95485665-95489700
ENSMUSG00000015790.16	ENSMUSG00000015790.16:s:26916257-26916530	s|1e1.1o1|1e2.1o4|1e2.2o4|1e2.4o4|1e3.2o2	-0.0321;0.0000;-0.0215;0.0018;0.0001	4.044e-14;4.857e-21;1.017e-20;5.234e-21;4.868e-21	5.395e-01;1.000e+00;6.049e-01;9.378e-01;9.980e-01	0.9164;0.0022;0.0592;0.0159;0.0088	0.8853;0.0062;0.0412;0.0373;0.0303	5	4	26916006-26916257;26915784-26916257;26915769-26916257;26915729-26916257;26915514-26916257
ENSMUSG00000020572.8	ENSMUSG00000020572.8:t:32830167-32830323	t|1e1.1o1|1e2.1o1|1e3.1o1|i	0.0000;0.0000;0.0000;0.0000	4.452e-21;4.452e-21;4.452e-21;4.452e-21	1.000e+00;1.000e+00;1.000e+00;1.000e+00	0.0068;0.9763;0.0096;0.0070	0.0010;0.9826;0.0106;0.0064	3	4	32819962-32830167;32820626-32830167;32820909-32830167;32820910-32830166	32820910-32830166
ENSMUSG00000019977.16	ENSMUSG00000019977.16:t:21344672-21345194	t|1e2.1o1|2e1.1o2|i	-0.0036;0.0000;0.0037	6.834e-21;4.452e-21;6.757e-21	7.292e-01;1.000e+00;7.274e-01	0.9447;0.0005;0.0548	0.9429;0.0004;0.0567	2	3	21342564-21345077;21299225-21345151;21342565-21344671	21342565-21344671
ENSMUSG00000025470.11	ENSMUSG00000025470.11:s:140037516-140037640	s|1e1.1o1|2e1.1o1	-0.0106;0.0106	8.587e-08;8.594e-08	6.682e-01;6.682e-01	0.1004;0.8996	0.0810;0.9190	2	2	140037581-140039326;140037640-140039326
ENSMUSG00000036257.15	ENSMUSG00000036257.15:t:44282573-44282890	t|1e1.1o1|1e2.1o1	0.0000;-0.0000	5.669e-21;4.858e-21	9.999e-01;9.999e-01	0.9937;0.0063	0.9976;0.0024	2	3	44269301-44282578;44275351-44282578
ENSMUSG00000032497.19	ENSMUSG00000032497.19:s:111205755-111205847	s|1e1.1o1|1e2.1o1	0.0006;-0.0006	5.100e-21;5.218e-21	9.597e-01;9.597e-01	0.0233;0.9767	0.0298;0.9702	2	3	111205847-111207797;111205847-111214141
ENSMUSG00000028277.13	ENSMUSG00000028277.13:s:33043857-33043986	s|1e1.1o1|1e2.1o1	0.0766;-0.0766	1.629e-05;1.629e-05	1.457e-01;1.457e-01	0.7180;0.2820	0.8028;0.1972	2	3	33043986-33045080;33043986-33049682
ENSMUSG00000032393.15	ENSMUSG00000032393.15:s:65052591-65053173	s|1e1.1o1|1e2.1o1	0.0000;-0.0000	4.857e-21;4.857e-21	1.000e+00;1.000e+00	0.9920;0.0080	0.9923;0.0077	2	3	65053173-65053769;65053173-65054419
ENSMUSG00000023971.9	ENSMUSG00000023971.9:s:46674197-46674352	s|1e1.1o1|1e2.1o2|1e2.2o2|1e3.1o1|1e4.1o1	0.0000;0.0001;-0.0005;0.0000;-0.0018	4.857e-21;2.923e-06;4.964e-21;4.857e-21;1.203e-07	1.000e+00;5.897e-01;9.833e-01;1.000e+00;6.393e-01	0.0150;0.5290;0.0350;0.0022;0.4160	0.0243;0.5337;0.0230;0.0091;0.4146	5	5	46673339-46674197;46672847-46674197;46672844-46674197;46672591-46674197;46670185-46674197
ENSMUSG00000029782.20	ENSMUSG00000029782.20:t:30497818-30497993	t|1e1.1o1|1e2.1o1	0.0005;-0.0005	4.957e-21;4.969e-21	9.825e-01;9.825e-01	0.0151;0.9849	0.0260;0.9740	2	3	30497993-30505733;30497993-30501901
ENSMUSG00000039765.15	ENSMUSG00000039765.15:t:43683100-43683201	t|1e1.1o1|1e2.1o1	-0.0850;0.0850	1.126e-02;1.126e-02	1.166e-01;1.166e-01	0.8973;0.1027	0.8080;0.1920	2	3	43681803-43683100;43681964-43683100
ENSMUSG00000038127.15	ENSMUSG00000038127.15:s:27417248-27417365	s|1e1.1o1|1e2.1o1	0.0000;0.0000	4.857e-21;4.857e-21	1.000e+00;1.000e+00	0.0035;0.9965	0.0004;0.9996	2	3	27417365-27421693;27417365-27435562
ENSMUSG00000030254.16	ENSMUSG00000030254.16:s:112696544-112696686	s|1e1.1o1|2e1.1o1	-0.0000;0.0000	4.857e-21;4.857e-21	1.000e+00;1.000e+00	0.0015;0.9985	0.0013;0.9987	2	2	112693550-112696603;112693550-112696544
ENSMUSG00000003808.18	ENSMUSG00000003808.18:s:84860906-84861043	s|1e1.1o1|2e1.1o1	-0.0018;0.0018	6.111e-21;6.065e-21	8.068e-01;8.068e-01	0.0593;0.9407	0.0586;0.9414	2	2	84860957-84861127;84861043-84861127
ENSMUSG00000000085.16	ENSMUSG00000000085.16:t:120522455-120522649	t|1e1.1o2|1e1.2o2|1e2.1o1	0.0194;-0.0281;0.0000	3.675e-11;6.574e-11;4.858e-21	6.128e-01;5.448e-01;9.999e-01	0.0320;0.9666;0.0014	0.0614;0.9263;0.0107	3	3	120517066-120522455;120517077-120522455;120517706-120522455
ENSMUSG00000031453.16	ENSMUSG00000031453.16:s:13587952-13588100	s|1e1.1o1|i	-0.0000;0.0000	4.452e-21;4.452e-21	1.000e+00;1.000e+00	0.9722;0.0278	0.9730;0.0270	1	2	13586988-13587952;13586989-13587951	13586989-13587951
ENSMUSG00000020140.15	ENSMUSG00000020140.15:t:115473375-115475245	t|1e1.1o1|1e2.1o1	0.0117;-0.0117	8.077e-06;8.077e-06	6.285e-01;6.285e-01	0.0278;0.9722	0.0580;0.9420	2	3	115475245-115495170;115475245-115478387
ENSMUSG00000054555.11	ENSMUSG00000054555.11:s:133907504-133907677	s|1e1.1o1|i	0.0000;0.0000	4.452e-21;4.452e-21	1.000e+00;1.000e+00	0.9951;0.0049	0.9983;0.0017	1	2	133890304-133907504;133890305-133907503	133890305-133907503
ENSMUSG00000021728.8	ENSMUSG00000021728.8:t:117232727-117232816	t|1e1.1o1|1e2.1o1	-0.0000;0.0000	4.857e-21;4.857e-21	1.000e+00;1.000e+00	0.0019;0.9981	0.0012;0.9988	2	3	117217818-117232727;117220957-117232727
ENSMUSG00000054312.6	ENSMUSG00000054312.6:t:95862634-95862932	t|1e1.1o1|1e2.1o1|1e3.1o1	0.0000;0.0000;0.0000	4.857e-21;4.857e-21;4.857e-21	1.000e+00;1.000e+00;1.000e+00	0.9889;0.0105;0.0005	0.9883;0.0109;0.0006	3	4	95862932-95870494;95862932-95863691;95862932-95863130
ENSMUSG00000027487.11	ENSMUSG00000027487.11:s:154365833-154366062	s|1e1.1o1|1e2.1o1	-0.0001;0.0001	2.576e-08;2.600e-08	9.945e-01;9.945e-01	0.0071;0.9929	0.0038;0.9962	2	3	154361865-154365962;154360767-154365962
ENSMUSG00000022855.9	ENSMUSG00000022855.9:t:22011494-22011619	t|1e1.1o1|1e2.1o1	0.0000;-0.0000	4.857e-21;4.857e-21	1.000e+00;1.000e+00	0.9985;0.0015	0.9987;0.0013	2	3	22009742-22011494;22009964-22011494
ENSMUSG00000028041.17	ENSMUSG00000028041.17:t:89348518-89348658	t|1e1.1o2|2e1.1o2|2e1.2o2|2e2.1o1	-0.0001;0.0104;0.0001;0.0000	4.875e-21;7.818e-21;4.872e-21;4.857e-21	9.972e-01;6.917e-01;9.974e-01;1.000e+00	0.0264;0.9483;0.0244;0.0003	0.0130;0.9595;0.0261;0.0003	4	3	89348658-89349809;89348627-89349809;89348627-89349670;89348627-89348815
ENSMUSG00000002871.14	ENSMUSG00000002871.14:s:88910548-88910650	s|1e1.1o1|1e2.1o1	-0.0000;0.0000	5.675e-21;4.857e-21	1.000e+00;1.000e+00	0.9983;0.0017	0.9977;0.0023	2	3	88910650-88910797;88910650-88911080
ENSMUSG00000052609.9	ENSMUSG00000052609.9:s:76562206-76562303	s|1e1.1o1|1e2.1o1	0.0000;-0.0000	4.857e-21;2.015e-17	1.000e+00;1.000e+00	0.0024;0.9976	0.0031;0.9969	2	3	76562303-76563500;76562303-76563755
ENSMUSG00000037649.10	ENSMUSG00000037649.10:s:34122822-34123108	s|1e2.1o1|2e1.1o1|2e2.1o1|2e3.1o2|i	0.0204;0.0307;-0.0310;-0.0000;-0.0189	3.737e-05;1.019e-02;2.784e-02;5.487e-10;1.097e-02	5.313e-01;3.013e-01;2.388e-01;9.991e-01;3.097e-01	0.0138;0.1082;0.6307;0.0025;0.2494	0.0642;0.1531;0.5692;0.0019;0.2086	4	4	34122934-34135182;34123108-34128404;34123108-34135182;34123108-34137114;34123109-34135181	34123109-34135181
ENSMUSG00000062115.15	ENSMUSG00000062115.15:t:60140082-60140370	t|1e1.1o1|1e2.1o1|1e3.1o1	-0.0197;0.0007;0.0058	5.743e-10;5.006e-21;6.049e-21	6.026e-01;9.741e-01;8.336e-01	0.9529;0.0184;0.0289	0.9338;0.0275;0.0384	3	4	60105394-60140241;60106019-60140241;60109783-60140241
ENSMUSG00000033705.17	ENSMUSG00000033705.17:s:120683673-120683744	s|1e1.1o1|1e2.1o1	-0.0179;0.0179	6.846e-04;6.846e-04	4.616e-01;4.616e-01	0.0794;0.9206	0.0486;0.9514	2	3	120683744-120684592;120683744-120684856
ENSMUSG00000010554.14	ENSMUSG00000010554.14:s:74784058-74784257	s|1e1.1o1|1e2.1o1	-0.0166;0.0166	2.376e-13;8.401e-21	6.542e-01;6.542e-01	0.9692;0.0308	0.9472;0.0528	2	3	74784257-74787555;74784257-74792203
ENSMUSG00000004018.9	ENSMUSG00000004018.9:s:26469652-26469768	s|1e1.1o2|1e1.2o2	0.0000;-0.0000	4.858e-21;9.230e-17	9.999e-01;9.999e-01	0.0028;0.9972	0.0033;0.9967	2	2	26469768-26470807;26469768-26470877
ENSMUSG00000024799.16	ENSMUSG00000024799.16:t:6064079-6064198	t|1e1.1o1|1e2.1o2|1e2.2o2	0.0057;0.0235;-0.0376	6.094e-21;5.438e-04;1.988e-03	8.287e-01;4.400e-01;3.514e-01	0.0223;0.7928;0.1876	0.0392;0.8316;0.1269	3	3	6064198-6066968;6064198-6066311;6064198-6066238
ENSMUSG00000027422.15	ENSMUSG00000027422.15:t:143974461-143974609	t|1e1.1o1|1e2.7o7|1e3.1o1|i	-0.0002;0.0075;0.0000;-0.0000	4.902e-21;3.730e-12;4.452e-21;4.460e-21	8.786e-01;6.595e-01;1.000e+00;9.985e-01	0.0727;0.9059;0.0034;0.0208	0.0697;0.9110;0.0024;0.0163	3	4	143974609-144010999;143974609-143988148;143974609-143981466;143974610-143981465	143974610-143981465
ENSMUSG00000017843.14	ENSMUSG00000017843.14:s:110574745-110574868	s|1e1.1o1|1e2.1o1|2e2.1o1	0.0102;-0.0446;0.0331	1.473e-04;1.018e-02;4.675e-05	4.888e-01;2.361e-01;4.023e-01	0.1290;0.8317;0.0393	0.1380;0.7727;0.0830	3	3	110574861-110578101;110574861-110580401;110574868-110580401
ENSMUSG00000055707.13	ENSMUSG00000055707.13:t:70450219-70453019	t|1e1.1o1|1e2.1o1|2e2.1o1|3e2.1o1|i	0.1885;-0.1053;0.0068;-0.0014;-0.0383	4.305e-01;1.551e-01;7.428e-06;1.361e-08;1.690e-02	4.101e-03;5.825e-02;6.650e-01;8.641e-01;2.479e-01	0.0772;0.5494;0.0334;0.0290;0.3108	0.2749;0.4023;0.0484;0.0241;0.2561	4	3	70453019-70476850;70453019-70455466;70452917-70455466;70452853-70455466;70453020-70455465	70453020-70455465
ENSMUSG00000107478.1	ENSMUSG00000107478.1:s:124749236-124749349	s|1e1.1o3|1e1.2o3|1e1.3o3	-0.0049;0.0010;0.0019	6.061e-15;5.867e-21;5.335e-21	6.635e-01;7.911e-01;9.235e-01	0.6870;0.2746;0.0368	0.6875;0.2703;0.0400	3	2	124747989-124749236;124747986-124749236;124747968-124749236
ENSMUSG00000030660.9	ENSMUSG00000030660.9:t:116350033-116350142	t|1e1.1o1|1e2.1o1	-0.0000;0.0000	4.863e-21;4.862e-21	9.991e-01;9.991e-01	0.0113;0.9887	0.0046;0.9954	2	3	116350142-116351798;116350142-116350773
ENSMUSG00000020900.15	ENSMUSG00000020900.15:t:68699210-68699585	t|1e1.1o1|1e2.1o1|1e3.1o1|1e4.1o1	0.0000;0.0000;0.0000;0.0000	4.857e-21;4.857e-21;4.857e-21;4.857e-21	1.000e+00;1.000e+00;1.000e+00;1.000e+00	0.0005;0.9985;0.0005;0.0005	0.0005;0.9986;0.0005;0.0005	4	5	68691842-68699210;68692182-68699210;68692559-68699210;68694807-68699210
ENSMUSG00000062234.14	ENSMUSG00000062234.14:s:108591104-108591224	s|1e1.1o1|2e1.1o1|3e1.1o1	-0.0000;0.0041;0.0005	4.860e-21;7.268e-21;4.973e-21	9.996e-01;7.317e-01;9.798e-01	0.0207;0.9519;0.0260	0.0090;0.9574;0.0318	3	2	108585534-108591184;108585534-108591145;108585534-108591104
ENSMUSG00000034602.15	ENSMUSG00000034602.15:s:123009937-123010637	s|1e1.1o1|1e2.1o1	0.0722;-0.0722	1.833e-02;1.833e-02	1.360e-01;1.360e-01	0.2293;0.7707	0.3250;0.6750	2	3	123009930-123010494;123009631-123010494
ENSMUSG00000025935.10	ENSMUSG00000025935.10:t:13579450-13579566	t|1e1.1o1|1e2.1o1	0.0000;0.0000	4.857e-21;4.857e-21	1.000e+00;1.000e+00	0.0058;0.9942	0.0010;0.9990	2	3	13579566-13581023;13579566-13579690
ENSMUSG00000022443.17	ENSMUSG00000022443.17:s:77765328-77765828	s|1e1.1o1|2e1.1o1	0.0000;-0.0000	4.858e-21;4.858e-21	9.999e-01;9.999e-01	0.9718;0.0282	0.9927;0.0073	2	2	77764593-77765700;77764593-77765662
ENSMUSG00000021003.10	ENSMUSG00000021003.10:t:98216251-98216337	t|1e1.1o1|1e2.1o1	-0.0000;0.0000	5.043e-13;4.861e-21	9.994e-01;9.994e-01	0.9959;0.0041	0.9957;0.0043	2	3	98216337-98222600;98216337-98216442
ENSMUSG00000027175.10	ENSMUSG00000027175.10:s:104699842-104699974	s|1e1.1o1|1e2.1o1	-0.0000;0.0000	4.861e-21;1.787e-12	9.993e-01;9.993e-01	0.0046;0.9954	0.0034;0.9966	2	3	104699127-104699842;104698655-104699842
ENSMUSG00000032582.14	ENSMUSG00000032582.14:t:107858252-107860459	t|1e1.1o1|1e2.1o1|1e3.1o1|1e4.1o1	-0.0868;0.0016;0.0000;0.0594	4.967e-04;5.191e-21;4.857e-21;3.391e-05	8.954e-02;9.443e-01;1.000e+00;2.807e-01	0.9254;0.0124;0.0004;0.0617	0.8360;0.0369;0.0004;0.1301	4	5	107860459-107872649;107860459-107872203;107860459-107864918;107860459-107861623
ENSMUSG00000049076.12	ENSMUSG00000049076.12:s:31108027-31108187	s|1e1.1o1|1e2.1o1	0.0000;0.0000	4.857e-21;4.857e-21	1.000e+00;1.000e+00	0.0014;0.9986	0.0011;0.9989	2	3	31107632-31108027;31107142-31108027
ENSMUSG00000025326.12	ENSMUSG00000025326.12:t:59247173-59247237	t|1e1.1o1|1e2.1o1|1e3.1o1	-0.0211;0.0000;0.0189	9.727e-04;4.857e-21;7.224e-04	4.422e-01;1.000e+00;4.586e-01	0.5754;0.0052;0.4188	0.5374;0.0090;0.4543	3	4	59229271-59247173;59241033-59247173;59243469-59247173
ENSMUSG00000030619.10	ENSMUSG00000030619.10:s:89967713-89967804	s|1e1.1o1|1e2.1o1	0.0216;-0.0216	1.342e-05;1.342e-05	5.165e-01;5.165e-01	0.9166;0.0834	0.9503;0.0497	2	3	89964862-89967713;89956413-89967713
ENSMUSG00000035354.9	ENSMUSG00000035354.9:t:98885021-98888592	t|1e1.1o1|1e2.1o1|1e3.1o1|i	-0.0290;0.0220;-0.0000;0.0031	1.487e-04;1.170e-05;4.452e-21;3.923e-10	3.876e-01;4.770e-01;1.000e+00;7.090e-01	0.8815;0.0605;0.0009;0.0547	0.8421;0.1011;0.0009;0.0637	3	4	98888592-98906492;98888592-98902255;98888592-98899650;98888593-98899649	98888593-98899649
ENSMUSG00000030168.13	ENSMUSG00000030168.13:t:119370150-119370408	t|1e1.1o1|1e2.1o1|1e3.1o1|1e4.1o1|1e5.1o1	0.0000;0.0000;0.0000;-0.0159;0.0152	4.857e-21;4.857e-21;4.857e-21;1.005e-20;8.275e-21	1.000e+00;1.000e+00;1.000e+00;6.540e-01;6.584e-01	0.0008;0.0002;0.0002;0.9516;0.0469	0.0014;0.0002;0.0002;0.9380;0.0591	5	6	119370408-119417420;119370408-119400723;119370408-119390220;119370408-119388482;119370408-119387790
ENSMUSG00000028455.15	ENSMUSG00000028455.15:s:43029770-43029914	s|1e1.1o1|1e2.1o1	0.0000;0.0000	4.857e-21;4.857e-21	1.000e+00;1.000e+00	0.9997;0.0003	0.9997;0.0003	2	3	43029637-43029770;43029553-43029770
ENSMUSG00000033228.8	ENSMUSG00000033228.8:s:96424570-96424676	s|1e1.1o2|1e1.2o2	0.0000;-0.0000	4.862e-21;4.863e-21	9.991e-01;9.991e-01	0.9776;0.0224	0.9935;0.0065	2	2	96423618-96424570;96423613-96424570
ENSMUSG00000016382.15	ENSMUSG00000016382.15:t:75826873-75826953	t|1e1.1o2|1e1.2o2|1e2.1o1|1e3.1o1|1e4.1o1	-0.0377;0.0006;0.0388;0.0000;0.0000	1.095e-09;4.973e-21;1.183e-13;4.857e-21;4.857e-21	3.694e-01;9.796e-01;4.978e-01;1.000e+00;1.000e+00	0.8991;0.0218;0.0772;0.0002;0.0039	0.8466;0.0342;0.1172;0.0002;0.0009	5	5	75826953-75875048;75826953-75874995;75826953-75874338;75826953-75843083;75826953-75842904
ENSMUSG00000024012.18	ENSMUSG00000024012.18:s:29342823-29342907	s|1e1.1o1|1e2.1o1	0.0000;0.0000	4.857e-21;4.857e-21	1.000e+00;1.000e+00	0.0021;0.9979	0.0005;0.9995	2	3	29341201-29342823;29340897-29342823
ENSMUSG00000025782.12	ENSMUSG00000025782.12:t:9940927-9941064	t|1e2.1o1|2e1.1o1	0.0000;-0.0000	4.859e-21;3.254e-14	9.997e-01;9.997e-01	0.0037;0.9963	0.0039;0.9961	2	3	9941064-9941206;9941009-9951114
ENSMUSG00000034820.4	ENSMUSG00000034820.4:t:10525952-10526060	t|1e1.1o1|1e2.1o1	0.0188;-0.0188	4.326e-07;4.324e-07	6.005e-01;6.005e-01	0.8875;0.1125	0.9156;0.0844	2	3	10525327-10525952;10525600-10525952
ENSMUSG00000024659.15	ENSMUSG00000024659.15:s:20376652-20376710	s|1e1.1o1|1e2.1o1	-0.0002;0.0002	4.169e-08;4.177e-08	9.919e-01;9.919e-01	0.0082;0.9918	0.0005;0.9995	2	3	20376545-20376652;20375347-20376652
ENSMUSG00000098090.8	ENSMUSG00000098090.8:t:94762462-94762620	t|1e1.1o1|1e2.1o1|1e3.1o1|2e3.1o1	-0.0000;0.0310;-0.0377;0.0060	4.857e-21;8.343e-03;1.610e-02;1.009e-05	1.000e+00;3.121e-01;2.687e-01;6.288e-01	0.0013;0.2949;0.6253;0.0797	0.0011;0.3422;0.5642;0.0904	4	4	94750232-94762462;94756523-94762462;94761604-94762462;94761604-94762501
ENSMUSG00000049760.6	ENSMUSG00000049760.6:s:56608764-56609023	s|1e1.2o2|2e1.1o2|2e1.2o2|2e2.1o1	0.0000;0.0000;-0.0035;0.0000	4.858e-21;4.857e-21;5.667e-21;4.857e-21	9.999e-01;1.000e+00;8.898e-01;1.000e+00	0.0220;0.0001;0.9710;0.0066	0.0276;0.0007;0.9580;0.0137	4	3	56608692-56608863;56608715-56608846;56608692-56608846;56607841-56608846
ENSMUSG00000115518.1	ENSMUSG00000115518.1:s:84973542-84973759	s|1e1.1o1|1e2.1o1	-0.0177;0.0177	7.799e-02;7.799e-02	1.527e-01;1.527e-01	0.5102;0.4898	0.4705;0.5295	2	3	84973759-84974115;84973759-84976783
ENSMUSG00000020262.15	ENSMUSG00000020262.15:t:77359567-77359735	t|1e1.1o1|1e2.1o1|1e3.1o1|1e4.1o1	0.0002;-0.0000;-0.0000;-0.0000	9.053e-09;6.215e-10;6.215e-10;6.215e-10	9.918e-01;9.987e-01;9.987e-01;9.987e-01	0.9900;0.0033;0.0033;0.0033	0.9959;0.0014;0.0014;0.0014	4	5	77359735-77418095;77359735-77417783;77359735-77387259;77359735-77361803
ENSMUSG00000037326.10	ENSMUSG00000037326.10:s:25959807-25959985	s|1e1.1o2|1e1.2o2|1e2.1o1	-0.0411;0.0436;-0.0000	3.406e-04;3.716e-04;4.857e-21	3.292e-01;3.045e-01;1.000e+00	0.9465;0.0515;0.0034	0.8878;0.1112;0.0010	3	3	25959733-25959807;25959729-25959807;25959024-25959807
ENSMUSG00000031516.11	ENSMUSG00000031516.11:t:34097189-34097691	t|1e1.1o1|1e2.1o1|1e3.1o1	0.0000;0.0000;0.0000	4.857e-21;4.857e-21;4.857e-21	1.000e+00;1.000e+00;1.000e+00	0.9995;0.0003;0.0003	0.9995;0.0003;0.0003	3	4	34097294-34106342;34097294-34104986;34097294-34098919
ENSMUSG00000040111.17	ENSMUSG00000040111.17:t:40413297-40413374	t|1e1.1o1|1e2.1o1|1e3.1o1|1e4.1o1|2e2.1o1	-0.0001;-0.0001;-0.0001;0.0005;-0.0001	2.060e-07;2.060e-07;2.060e-07;3.538e-06;2.060e-07	9.913e-01;9.913e-01;9.913e-01;9.332e-01;9.913e-01	0.0046;0.0046;0.0046;0.9816;0.0046	0.0038;0.0038;0.0038;0.9849;0.0038	5	5	40413374-40531020;40413374-40465471;40413374-40455294;40413374-40414390;40413371-40465471
ENSMUSG00000052675.11	ENSMUSG00000052675.11:t:24122234-24122360	t|1e1.1o1|1e2.1o1	0.0396;-0.0396	9.906e-03;9.906e-03	3.104e-01;3.104e-01	0.0090;0.9910	0.0811;0.9189	2	3	24112436-24122234;24118383-24122234
ENSMUSG00000036748.16	ENSMUSG00000036748.16:s:46331908-46332056	s|1e1.1o1|2e2.2o2	0.0000;0.0000	4.857e-21;4.857e-21	1.000e+00;1.000e+00	0.9959;0.0041	0.9912;0.0088	2	3	46331818-46331913;46330979-46331908
ENSMUSG00000038077.7	ENSMUSG00000038077.7:t:126708329-126708707	t|1e1.1o4|1e1.2o4|1e1.3o4|1e1.4o4|1e2.1o1|1e3.1o1	0.0257;0.0000;0.0413;-0.0532;-0.0185;0.0113	1.017e-20;4.857e-21;1.005e-10;4.054e-05;6.852e-09;6.569e-21	5.864e-01;1.000e+00;3.659e-01;2.733e-01;5.755e-01;7.106e-01	0.0371;0.0041;0.1567;0.4279;0.2367;0.1301	0.0544;0.0098;0.2118;0.3707;0.2062;0.1475	6	4	126708707-126740559;126708707-126740536;126708707-126737281;126708707-126735215;126708707-126727480;126708707-126715063
ENSMUSG00000026490.18	ENSMUSG00000026490.18:t:180134297-180134380	t|1e1.1o1|1e2.1o1|1e3.1o1|1e4.1o1	-0.0000;0.0000;0.0000;0.0000	4.857e-21;4.857e-21;4.857e-21;4.857e-21	1.000e+00;1.000e+00;1.000e+00;1.000e+00	0.9943;0.0004;0.0034;0.0018	0.9885;0.0069;0.0034;0.0003	4	5	180117743-180134297;180118783-180134297;180123962-180134297;180130900-180134297
ENSMUSG00000032212.10	ENSMUSG00000032212.10:t:70559037-70559101	t|1e1.1o2|1e2.1o1	-0.0000;0.0000	4.857e-21;4.857e-21	1.000e+00;1.000e+00	0.0113;0.9887	0.0079;0.9921	2	3	70543081-70559037;70544057-70559037
ENSMUSG00000038759.15	ENSMUSG00000038759.15:t:35208081-35208180	t|1e1.1o1|1e2.1o1	-0.0012;0.0012	1.416e-18;5.107e-21	9.575e-01;9.575e-01	0.9948;0.0052	0.9771;0.0229	2	3	35205534-35208081;35206219-35208081
ENSMUSG00000031753.16	ENSMUSG00000031753.16:t:110882160-110882227	t|1e1.1o2|i	0.0000;-0.0000	4.452e-21;4.452e-21	1.000e+00;1.000e+00	0.0015;0.9985	0.0017;0.9983	1	2	110853779-110882160;110881896-110882159	110881896-110882159
ENSMUSG00000031328.16	ENSMUSG00000031328.16:s:74230506-74230570	s|1e1.1o1|1e2.1o1	-0.0000;0.0000	4.857e-21;4.857e-21	1.000e+00;1.000e+00	0.9956;0.0044	0.9818;0.0182	2	3	74230396-74230506;74230158-74230506
ENSMUSG00000092232.1	ENSMUSG00000092232.1:s:54883797-54883884	s|1e1.1o1|1e2.1o1	-0.0699;0.0699	6.172e-08;6.133e-08	1.899e-01;1.899e-01	0.9745;0.0255	0.8958;0.1042	2	3	54883884-54884374;54883884-54894848
ENSMUSG00000032381.5	ENSMUSG00000032381.5:t:66136302-66136347	t|1e1.1o1|1e2.1o1|i	0.0001;-0.0044;0.0000	4.480e-21;6.765e-21;4.452e-21	9.949e-01;7.459e-01;1.000e+00	0.0307;0.9572;0.0119	0.0372;0.9519;0.0106	2	3	66132691-66136302;66133481-66136302;66133482-66136301	66133482-66136301
ENSMUSG00000005682.9	ENSMUSG00000005682.9:s:128304095-128304738	s|1e2.1o2|2e2.1o2|2e2.2o2|3e1.1o1	0.0485;-0.0302;-0.0013;-0.0000	9.962e-04;3.689e-04;5.152e-21;4.857e-21	2.552e-01;3.732e-01;9.553e-01;1.000e+00	0.0460;0.9288;0.0236;0.0018	0.1084;0.8863;0.0057;0.0012	4	3	128304389-128308065;128304493-128308065;128304493-128308119;128304738-128306552
ENSMUSG00000003518.13	ENSMUSG00000003518.13:s:101984612-101984799	s|1e1.1o1|1e2.1o1	-0.0569;0.0569	1.774e-03;1.774e-03	2.204e-01;2.204e-01	0.7608;0.2392	0.6956;0.3044	2	3	101981843-101984612;101974939-101984612
ENSMUSG00000057177.12	ENSMUSG00000057177.12:s:25237378-25237851	s|1e1.1o1|2e1.1o1|i	0.0001;-0.0023;-0.0008	4.487e-21;5.634e-21;4.710e-21	9.935e-01;8.139e-01;9.592e-01	0.0236;0.9425;0.0341	0.0310;0.9396;0.0304	2	2	25235740-25237570;25235740-25237378;25235741-25237377	25235741-25237377
ENSMUSG00000068290.11	ENSMUSG00000068290.11:t:130663348-130663819	t|1e1.1o1|1e2.1o1	-0.0000;0.0000	4.857e-21;4.857e-21	1.000e+00;1.000e+00	0.9827;0.0173	0.9808;0.0192	2	3	130663554-130664475;130663554-130664052
ENSMUSG00000024137.9	ENSMUSG00000024137.9:s:24445446-24445554	s|1e1.1o2|1e1.2o2	0.0107;-0.0107	1.182e-05;1.182e-05	5.861e-01;5.861e-01	0.9002;0.0998	0.9250;0.0750	2	2	24445339-24445446;24445313-24445446
ENSMUSG00000057193.8	ENSMUSG00000057193.8:s:21352467-21352551	s|1e1.1o1|1e2.1o1	-0.0032;0.0032	1.436e-07;1.438e-07	6.878e-01;6.878e-01	0.0895;0.9105	0.0837;0.9163	2	3	21352551-21353001;21352551-21353682
ENSMUSG00000089865.2	ENSMUSG00000089865.2:s:73011930-73013326	s|1e1.1o1|i	-0.0145;0.0145	3.980e-04;3.980e-04	4.204e-01;4.204e-01	0.8403;0.1597	0.8108;0.1892	1	2	73013326-73015332;73013327-73015331	73013327-73015331
ENSMUSG00000046798.14	ENSMUSG00000046798.14:s:5513162-5513251	s|1e1.1o2|1e1.2o2	0.0000;0.0000	4.857e-21;4.857e-21	1.000e+00;1.000e+00	0.0008;0.9992	0.0007;0.9993	2	2	5511194-5513162;5511122-5513162
ENSMUSG00000035284.10	ENSMUSG00000035284.10:t:67901445-67901574	t|1e1.1o1|1e2.1o1	-0.0003;0.0003	1.486e-06;1.486e-06	9.690e-01;9.690e-01	0.0111;0.9889	0.0089;0.9911	2	3	67897197-67901445;67898750-67901445
ENSMUSG00000020212.14	ENSMUSG00000020212.14:s:118152175-118152274	s|1e1.1o1|1e2.1o1	0.0019;-0.0019	6.134e-03;6.134e-03	3.881e-01;3.881e-01	0.8163;0.1837	0.8198;0.1802	2	3	118152274-118156834;118152274-118157195
ENSMUSG00000109061.1	ENSMUSG00000109061.1:t:4243288-4243445	t|1e1.1o1|2e2.1o1|i	-0.0000;0.0210;-0.0008	4.452e-21;9.369e-21;4.658e-21	1.000e+00;6.059e-01;9.673e-01	0.0182;0.9457;0.0365	0.0095;0.9643;0.0267	2	3	4239033-4243288;4240735-4243304;4240736-4243287	4240736-4243287
ENSMUSG00000057469.8	ENSMUSG00000057469.8:s:16820229-16820384	s|1e1.1o1|i	0.0705;-0.0705	2.266e-02;2.266e-02	1.419e-01;1.419e-01	0.7385;0.2615	0.8382;0.1618	1	2	16820384-16822093;16820385-16822092	16820385-16822092
ENSMUSG00000032468.11	ENSMUSG00000032468.11:s:99568602-99568899	s|1e1.1o1|1e2.1o1	-0.0245;0.0245	1.687e-09;1.693e-09	5.568e-01;5.568e-01	0.9247;0.0753	0.8915;0.1085	2	3	99551619-99568602;99537759-99568602
ENSMUSG00000004098.7	ENSMUSG00000004098.7:t:20793947-20793991	t|1e1.1o1|1e2.1o1|1e3.1o1	-0.0361;0.0233;0.0080	2.272e-02;3.398e-02;5.352e-02	2.396e-01;2.449e-01;2.005e-01	0.1426;0.1982;0.6573	0.0923;0.2257;0.6807	3	4	20793991-20795657;20793991-20794409;20793991-20794192
ENSMUSG00000029790.16	ENSMUSG00000029790.16:t:30660870-30661369	t|1e1.1o1|1e2.1o1	-0.0001;0.0001	5.024e-08;5.000e-08	9.914e-01;9.914e-01	0.9941;0.0059	0.9926;0.0074	2	3	30661014-30666267;30661014-30661723
ENSMUSG00000025856.15	ENSMUSG00000025856.15:s:138995734-138996087	s|1e1.1o1|1e2.1o1	0.0072;-0.0072	4.833e-04;4.833e-04	6.558e-01;6.558e-01	0.9581;0.0419	0.9760;0.0240	2	3	138994838-138995734;138993384-138995734
ENSMUSG00000020170.4	ENSMUSG00000020170.4:t:117101667-117102198	t|1e1.1o1|1e2.1o1	0.0000;-0.0000	4.857e-21;4.857e-21	1.000e+00;1.000e+00	0.9985;0.0015	0.9987;0.0013	2	3	117102198-117148392;117102198-117130785
ENSMUSG00000059430.14	ENSMUSG00000059430.14:s:83527316-83527491	s|1e1.2o2|2e1.1o2	0.0004;-0.0004	4.085e-07;4.084e-07	9.832e-01;9.832e-01	0.0029;0.9971	0.0103;0.9897	2	2	83526886-83527463;83526934-83527316
ENSMUSG00000024287.8	ENSMUSG00000024287.8:t:9989649-9989774	t|1e1.1o1|2e2.1o1	0.0000;0.0000	4.857e-21;4.857e-21	1.000e+00;1.000e+00	0.0007;0.9993	0.0006;0.9994	2	3	9987165-9989649;9987664-9989691
ENSMUSG00000009079.16	ENSMUSG00000009079.16:s:5091859-5091985	s|1e1.1o1|1e2.1o1	0.0000;0.0000	4.857e-21;4.857e-21	1.000e+00;1.000e+00	0.0010;0.9990	0.0006;0.9994	2	3	5091477-5091859;5088146-5091859
ENSMUSG00000039128.13	ENSMUSG00000039128.13:t:5822816-5823197	t|1e1.1o1|1e2.1o1	-0.0017;0.0017	5.910e-21;5.866e-21	8.262e-01;8.262e-01	0.0593;0.9407	0.0565;0.9435	2	3	5823197-5833656;5823197-5833081
ENSMUSG00000074129.14	ENSMUSG00000074129.14:t:45126478-45126537	t|1e1.5o5|1e2.1o1|1e3.2o2	0.0000;0.0000;0.0000	4.857e-21;4.857e-21;4.857e-21	1.000e+00;1.000e+00;1.000e+00	0.0000;0.0179;0.9821	0.0003;0.0239;0.9758	3	4	45126537-45127209;45126537-45126991;45126537-45126709
ENSMUSG00000023873.13	ENSMUSG00000023873.13:t:9005192-9005263	t|1e1.1o1|1e2.1o1	0.0635;-0.0635	4.703e-02;4.703e-02	1.426e-01;1.426e-01	0.1787;0.8213	0.2608;0.7392	2	3	9001186-9005192;9001945-9005192
ENSMUSG00000097290.9	ENSMUSG00000097290.9:s:21795850-21795975	s|1e1.1o2|1e1.2o2|1e2.1o1|1e3.1o1	-0.0020;0.0125;-0.0033;0.0035	8.631e-04;8.395e-03;7.086e-07;1.731e-02	4.697e-01;3.151e-01;8.879e-01;2.843e-01	0.1052;0.1493;0.0278;0.7113	0.0997;0.1908;0.0023;0.6991	4	4	21795975-21800715;21795975-21800775;21795975-21806971;21795975-21808678
ENSMUSG00000040231.16	ENSMUSG00000040231.16:s:45896608-45896714	s|1e1.1o2|1e1.2o2	0.0087;-0.0087	2.295e-04;2.295e-04	5.211e-01;5.211e-01	0.9279;0.0721	0.9359;0.0641	2	2	45895891-45896608;45895888-45896608
ENSMUSG00000041629.7	ENSMUSG00000041629.7:s:113683588-113684155	s|1e1.1o1|1e2.1o1|2e1.1o1	0.0007;0.0000;-0.0015	4.525e-21;4.857e-21;5.493e-21	9.453e-01;1.000e+00;8.284e-01	0.8781;0.0086;0.1141	0.8765;0.0112;0.1128	3	3	113677403-113683862;113663543-113683862;113677403-113683588
ENSMUSG00000022312.11	ENSMUSG00000022312.11:s:51797613-51797712	s|1e1.1o1|1e2.1o1	-0.0000;0.0000	4.857e-21;4.857e-21	1.000e+00;1.000e+00	0.9826;0.0174	0.9721;0.0279	2	3	51796537-51797613;51790113-51797613
ENSMUSG00000042073.15	ENSMUSG00000042073.15:t:106449784-106450231	t|1e3.1o1|2e1.1o2|2e2.1o2|2e2.2o2|2e3.1o1|2e4.1o1	0.0270;0.0006;-0.0000;0.0096;-0.0485;-0.0000	3.700e-03;4.971e-21;4.857e-21;1.503e-06;1.779e-02;4.857e-21	3.480e-01;9.800e-01;1.000e+00;5.995e-01;2.184e-01;1.000e+00	0.1620;0.0013;0.0013;0.0488;0.7693;0.0013	0.2146;0.0188;0.0009;0.0705;0.6943;0.0009	6	5	106448709-106449914;106447824-106450004;106448294-106450004;106448328-106450004;106448709-106450004;106448802-106450004
ENSMUSG00000032526.11	ENSMUSG00000032526.11:t:121710639-121710773	t|1e1.1o1|1e2.1o1|i	0.0000;-0.0333;0.0387	4.452e-21;1.458e-20;1.235e-20	1.000e+00;5.004e-01;4.678e-01	0.0106;0.5611;0.4301	0.0082;0.5253;0.4660	2	3	121710447-121710639;121710471-121710639;121710472-121710638	121710472-121710638
ENSMUSG00000056758.14	ENSMUSG00000056758.14:t:120361275-120364296	t|1e1.1o1|1e2.1o1|i	-0.0068;0.0045;0.0001	2.205e-14;5.905e-21;4.832e-21	6.862e-01;8.070e-01;8.901e-01	0.8989;0.0370;0.0645	0.8892;0.0447;0.0667	2	3	120364296-120374668;120364296-120370626;120364297-120370625	120364297-120370625
ENSMUSG00000002871.14	ENSMUSG00000002871.14:t:88905946-88906097	t|1e1.1o1|1e2.1o1	0.0001;-0.0001	4.879e-21;4.880e-21	9.963e-01;9.963e-01	0.9870;0.0130	0.9982;0.0018	2	3	88902530-88905949;88905826-88905949
ENSMUSG00000035649.17	ENSMUSG00000035649.17:t:44931036-44932215	t|1e1.1o1|1e2.1o1	0.0029;-0.0029	5.466e-21;5.543e-21	9.045e-01;9.045e-01	0.9630;0.0370	0.9753;0.0247	2	3	44929235-44931036;44929645-44931036
ENSMUSG00000032666.16	ENSMUSG00000032666.16:t:152006545-152006767	t|1e1.1o1|1e2.1o1|1e3.1o1	-0.0315;0.0000;0.0319	3.559e-13;4.857e-21;1.152e-20	5.224e-01;1.000e+00;5.219e-01	0.9648;0.0009;0.0343	0.9291;0.0007;0.0703	3	4	152006767-152089932;152006767-152055247;152006767-152008470
ENSMUSG00000022637.11	ENSMUSG00000022637.11:t:52112101-52112247	t|1e1.1o1|1e2.1o1	-0.0001;0.0001	4.131e-06;4.131e-06	9.530e-01;9.530e-01	0.9888;0.0112	0.9882;0.0118	2	3	52047449-52112101;52049807-52112101
ENSMUSG00000027569.15	ENSMUSG00000027569.15:s:180584406-180584487	s|1e1.1o2|1e1.2o2	0.0114;-0.0114	6.596e-04;6.596e-04	4.474e-01;4.474e-01	0.2123;0.7877	0.2339;0.7661	2	2	180584487-180584694;180584487-180584797
ENSMUSG00000029253.12	ENSMUSG00000029253.12:s:86057116-86058246	s|1e1.1o1|1e2.1o1	0.0202;-0.0202	7.346e-05;7.346e-05	5.045e-01;5.045e-01	0.0775;0.9225	0.1129;0.8871	2	3	86056381-86058155;86052241-86058155
ENSMUSG00000021645.16	ENSMUSG00000021645.16:t:100135393-100135739	t|1e1.1o1|1e2.1o1	0.0000;-0.0000	4.857e-21;4.857e-21	1.000e+00;1.000e+00	0.0011;0.9989	0.0013;0.9987	2	3	100124965-100135689;100132466-100135689
ENSMUSG00000031723.8	ENSMUSG00000031723.8:s:109572694-109572966	s|1e1.1o1|i	-0.0000;0.0000	4.452e-21;8.803e-21	1.000e+00;1.000e+00	0.0031;0.9969	0.0025;0.9975	1	2	109572966-109573329;109572967-109573328	109572967-109573328
ENSMUSG00000003528.15	ENSMUSG00000003528.15:s:17927545-17927887	s|1e1.1o1|1e2.1o1	0.0016;-0.0016	5.389e-21;5.430e-21	9.166e-01;9.166e-01	0.9581;0.0419	0.9659;0.0341	2	3	17927466-17927545;17927292-17927545
ENSMUSG00000039512.12	ENSMUSG00000039512.12:s:27890000-27890196	s|1e1.1o1|1e2.1o1	0.0000;-0.0000	4.857e-21;4.857e-21	1.000e+00;1.000e+00	0.0012;0.9988	0.0016;0.9984	2	3	27890196-27890509;27890196-27893141
ENSMUSG00000003308.15	ENSMUSG00000003308.15:s:21237071-21237756	s|1e1.1o1|1e2.1o2|1e2.2o2	0.0000;0.0000;-0.0000	4.857e-21;4.858e-21;4.858e-21	1.000e+00;9.999e-01;9.999e-01	0.0008;0.9914;0.0078	0.0006;0.9988;0.0006	3	3	21236316-21237071;21234073-21237071;21234061-21237071
ENSMUSG00000058454.15	ENSMUSG00000058454.15:s:143837762-143837984	s|1e1.1o1|1e2.1o1|1e3.1o1|i	-0.0000;0.0000;0.0000;0.0000	4.459e-21;4.452e-21;4.452e-21;4.452e-21	9.988e-01;1.000e+00;1.000e+00;1.000e+00	0.9669;0.0079;0.0061;0.0183	0.9675;0.0059;0.0088;0.0176	3	4	143837984-143840433;143837984-143841158;143837984-143841340;143837985-143840432	143837985-143840432
ENSMUSG00000022335.17	ENSMUSG00000022335.17:t:68184421-68184571	t|1e1.2o2|1e2.1o1	0.0000;-0.0000	4.860e-21;1.758e-13	9.995e-01;9.995e-01	0.0038;0.9962	0.0042;0.9958	2	3	68184571-68212593;68184571-68187051
ENSMUSG00000041977.18	ENSMUSG00000041977.18:t:87702158-87702232	t|1e1.1o1|1e2.1o1	0.0020;-0.0020	5.926e-21;5.642e-18	8.506e-01;8.506e-01	0.0303;0.9697	0.0364;0.9636	2	3	87698064-87702158;87698902-87702158
ENSMUSG00000028745.18	ENSMUSG00000028745.18:t:139238909-139239431	t|1e1.1o1|1e2.1o1|1e3.1o1|1e4.1o1|1e5.1o1	0.0000;0.0000;0.0000;0.0000;0.0000	4.857e-21;4.857e-21;4.857e-21;4.857e-21;4.857e-21	1.000e+00;1.000e+00;1.000e+00;1.000e+00;1.000e+00	0.9995;0.0001;0.0001;0.0001;0.0001	0.9992;0.0001;0.0001;0.0001;0.0006	5	6	139193028-139238909;139194219-139238909;139199328-139238909;139227044-139238909;139233477-139238909
ENSMUSG00000042340.6	ENSMUSG00000042340.6:t:127713925-127714043	t|1e1.1o1|1e2.1o1|1e3.1o2|1e3.2o2|2e1.1o1|2e2.1o1	-0.0844;0.0000;0.0203;0.0153;0.0325;-0.0004	1.332e-01;4.869e-21;6.635e-06;7.562e-04;1.078e-02;9.194e-09	8.754e-02;9.980e-01;5.555e-01;4.256e-01;2.823e-01;9.842e-01	0.7666;0.0022;0.0153;0.0686;0.1347;0.0025	0.6426;0.0076;0.0552;0.0986;0.1955;0.0011	6	4	127712779-127713925;127713021-127713925;127713607-127713925;127713686-127713925;127712779-127713928;127713021-127713928
ENSMUSG00000020598.16	ENSMUSG00000020598.16:s:44590981-44591063	s|1e1.1o1|1e2.1o2|1e2.2o2|1e3.1o1|2e3.1o1	0.0000;-0.0000;0.0000;0.0223;0.0000	4.857e-21;4.861e-21;4.857e-21;9.432e-21;4.857e-21	1.000e+00;9.995e-01;1.000e+00;6.138e-01;1.000e+00	0.0129;0.0290;0.0117;0.9464;0.0002	0.0060;0.0078;0.0120;0.9733;0.0001	5	4	44591059-44594140;44591059-44597737;44591059-44597782;44591059-44598350;44591063-44598350
ENSMUSG00000059900.14	ENSMUSG00000059900.14:s:115742310-115742387	s|1e1.1o1|1e2.1o1|1e3.1o1	-0.0220;-0.0008;0.0225	4.513e-04;1.029e-08;2.356e-04	4.164e-01;7.510e-01;4.407e-01	0.4987;0.1275;0.3758	0.4582;0.1289;0.4083	3	4	115741672-115742310;115739022-115742310;115736436-115742310
ENSMUSG00000026116.11	ENSMUSG00000026116.11:t:36823067-36823153	t|1e1.1o1|1e2.1o1	0.0000;0.0000	4.857e-21;4.857e-21	1.000e+00;1.000e+00	0.9992;0.0008	0.9993;0.0007	2	3	36823153-36824716;36823153-36824405
ENSMUSG00000026615.14	ENSMUSG00000026615.14:s:185374118-185374450	s|1e1.1o1|1e2.1o1|1e3.2o2	0.0000;0.0000;0.0000	4.857e-21;4.857e-21;4.857e-21	1.000e+00;1.000e+00;1.000e+00	0.0006;0.9957;0.0035	0.0019;0.9928;0.0052	3	4	185374212-185374620;185374212-185378775;185374212-185379545
ENSMUSG00000040760.11	ENSMUSG00000040760.11:s:26963647-26963706	s|1e1.1o1|1e2.1o1	-0.0036;0.0036	7.842e-10;8.123e-10	8.041e-01;8.041e-01	0.9687;0.0313	0.9611;0.0389	2	3	26962877-26963647;26961038-26963647
ENSMUSG00000006782.16	ENSMUSG00000006782.16:s:100575524-100576905	s|3e1.1o1|4e1.1o1	0.0000;0.0000	4.857e-21;4.857e-21	1.000e+00;1.000e+00	0.0077;0.9923	0.0002;0.9998	2	2	100576904-100578913;100576905-100578913
ENSMUSG00000030451.16	ENSMUSG00000030451.16:t:56050765-56050948	t|1e1.1o1|1e2.1o2|1e2.2o2	-0.0630;-0.0001;0.0687	1.696e-02;4.887e-21;1.730e-02	1.709e-01;9.952e-01;1.476e-01	0.9275;0.0111;0.0650	0.8432;0.0058;0.1489	3	3	56050302-56050856;56050486-56050856;56050529-56050856
ENSMUSG00000022761.12	ENSMUSG00000022761.12:t:17519328-17519529	t|1e2.1o1|2e2.1o1|3e1.1o1|3e2.1o1	0.0006;0.0000;0.0000;-0.0056	4.989e-21;4.857e-21;4.857e-21;8.229e-21	9.769e-01;1.000e+00;1.000e+00;8.386e-01	0.0110;0.0021;0.0024;0.9815	0.0317;0.0024;0.0070;0.9575	4	3	17518574-17519328;17518574-17519333;17517539-17519387;17518574-17519387
ENSMUSG00000025069.15	ENSMUSG00000025069.15:s:47865767-47865929	s|1e1.1o1|1e2.1o1	-0.1805;0.1805	3.933e-01;3.933e-01	6.762e-03;6.762e-03	0.2438;0.7562	0.0367;0.9633	2	3	47865929-47867888;47865929-47869686
ENSMUSG00000040451.18	ENSMUSG00000040451.18:t:32289279-32289631	t|1e1.1o1|1e2.1o1|1e3.1o1	0.0000;-0.0000;-0.0000	7.772e-16;4.857e-21;4.860e-21	9.991e-01;1.000e+00;9.995e-01	0.9911;0.0018;0.0071	0.9936;0.0013;0.0052	3	4	32289631-32351945;32289631-32348693;32289631-32323037
ENSMUSG00000062825.15	ENSMUSG00000062825.15:t:120346637-120346818	t|1e1.1o2|1e2.1o1	0.0000;0.0000	4.857e-21;4.857e-21	1.000e+00;1.000e+00	0.0002;0.9998	0.0002;0.9998	2	3	120346818-120347863;120346818-120346911
ENSMUSG00000039697.16	ENSMUSG00000039697.16:s:30694069-30694253	s|1e1.1o2|1e1.2o2	0.0415;-0.0415	6.711e-02;6.711e-02	1.751e-01;1.751e-01	0.7320;0.2680	0.7744;0.2256	2	2	30691787-30694069;30691754-30694069
ENSMUSG00000037286.15	ENSMUSG00000037286.15:t:100737978-100739597	t|1e1.1o1|1e2.1o1	0.0151;-0.0151	1.635e-09;1.681e-09	6.030e-01;6.030e-01	0.0523;0.9477	0.0809;0.9191	2	3	100643796-100737978;100712540-100737978
ENSMUSG00000026955.13	ENSMUSG00000026955.13:t:25374952-25375142	t|1e1.1o1|1e2.1o1|i	0.1079;-0.1343;0.0113	3.439e-02;1.220e-01;3.705e-08	5.206e-02;2.017e-02;6.252e-01	0.3377;0.5476;0.1095	0.4516;0.4069;0.1413	2	3	25372998-25374952;25373517-25374952;25373518-25374951	25373518-25374951
ENSMUSG00000026773.19	ENSMUSG00000026773.19:s:11479900-11480371	s|1e1.1o1|1e2.1o1	0.0000;-0.0000	4.858e-21;7.767e-19	9.998e-01;9.998e-01	0.0027;0.9973	0.0070;0.9930	2	3	11478058-11480198;11474543-11480198
ENSMUSG00000022718.12	ENSMUSG00000022718.12:t:18259879-18259979	t|1e1.1o1|1e2.1o1	0.0000;-0.0000	4.857e-21;4.857e-21	1.000e+00;1.000e+00	0.9980;0.0020	0.9980;0.0020	2	3	18259979-18272721;18259979-18265139
ENSMUSG00000023927.15	ENSMUSG00000023927.15:t:51736187-51740413	t|1e1.1o1|1e2.1o1|2e1.1o1|2e2.1o1	0.0357;-0.0248;-0.0214;0.0008	4.750e-04;1.176e-06;8.225e-07;5.012e-21	3.322e-01;4.743e-01;5.115e-01;9.730e-01	0.7912;0.0950;0.1121;0.0007	0.8487;0.0534;0.0726;0.0183	4	3	51740413-51742646;51740413-51742047;51740410-51742646;51740410-51742047
ENSMUSG00000032531.15	ENSMUSG00000032531.15:t:102724687-102724831	t|1e2.1o1|2e1.1o1	0.0000;0.0000	4.857e-21;4.857e-21	1.000e+00;1.000e+00	0.9992;0.0008	0.9993;0.0007	2	3	102723863-102724687;102720121-102724750
ENSMUSG00000004677.17	ENSMUSG00000004677.17:s:71353962-71354135	s|1e1.1o2|1e1.2o2	-0.0051;0.0051	1.258e-04;1.258e-04	5.161e-01;5.161e-01	0.3269;0.6731	0.3157;0.6843	2	2	71354135-71354514;71354135-71354517
ENSMUSG00000009927.9	ENSMUSG00000009927.9:s:44407139-44407757	s|2e1.1o1|2e2.2o3	0.0000;0.0000	4.857e-21;4.857e-21	1.000e+00;1.000e+00	0.9999;0.0001	0.9998;0.0002	2	3	44407757-44407988;44407757-44408686
ENSMUSG00000002731.6	ENSMUSG00000002731.6:s:76647792-76648015	s|1e1.1o1|1e2.1o1	0.0027;-0.0027	2.511e-16;7.425e-21	7.243e-01;7.243e-01	0.9524;0.0476	0.9589;0.0411	2	3	76647294-76647792;76643304-76647792
ENSMUSG00000013662.6	ENSMUSG00000013662.6:t:32675458-32676850	t|1e1.1o1|1e2.1o1	0.0000;-0.0000	4.857e-21;4.857e-21	1.000e+00;1.000e+00	0.9850;0.0150	0.9993;0.0007	2	3	32676850-32684002;32676850-32680633
ENSMUSG00000045629.8	ENSMUSG00000045629.8:s:61974295-61974647	s|1e1.1o1|1e2.1o1	-0.0137;0.0137	8.091e-21;1.110e-16	6.971e-01;6.971e-01	0.0510;0.9490	0.0233;0.9767	2	3	61974647-61975327;61974647-61975569
ENSMUSG00000039623.13	ENSMUSG00000039623.13:s:142473908-142474050	s|1e1.1o2|1e1.2o2|i	-0.0355;-0.0000;0.0433	1.029e-03;4.452e-21;2.710e-03	3.384e-01;1.000e+00;2.970e-01	0.4970;0.0142;0.4891	0.4516;0.0063;0.5427	2	2	142474050-142474374;142474050-142474422;142474051-142474098	142474051-142474098
ENSMUSG00000034462.9	ENSMUSG00000034462.9:s:104483025-104483253	s|1e1.1o1|2e1.1o1	0.0159;-0.0159	3.191e-10;3.259e-10	6.353e-01;6.353e-01	0.0843;0.9157	0.1094;0.8906	2	2	104483131-104486647;104483253-104486647
ENSMUSG00000062647.16	ENSMUSG00000062647.16:s:26910764-26910830	s|1e1.1o1|i	-0.0340;0.0340	1.117e-03;1.117e-03	3.128e-01;3.128e-01	0.5523;0.4477	0.5075;0.4925	1	2	26910830-26911006;26910831-26911005	26910831-26911005
ENSMUSG00000038482.11	ENSMUSG00000038482.11:t:13371352-13371420	t|1e1.1o1|1e2.1o1	0.0000;0.0000	4.857e-21;4.857e-21	1.000e+00;1.000e+00	0.0004;0.9996	0.0004;0.9996	2	3	13370646-13371352;13371022-13371352
ENSMUSG00000040040.16	ENSMUSG00000040040.16:t:57438242-57438295	t|1e1.1o1|1e2.1o1	0.0009;-0.0009	1.315e-08;1.336e-08	9.666e-01;9.666e-01	0.0035;0.9965	0.0175;0.9825	2	3	57434857-57438242;57437283-57438242
ENSMUSG00000022883.11	ENSMUSG00000022883.11:s:72935659-72935786	s|1e1.1o1|1e2.1o1	0.1321;-0.1321	1.418e-01;1.418e-01	2.582e-02;2.582e-02	0.8156;0.1844	0.9655;0.0345	2	3	72935786-72956275;72935786-72960081
ENSMUSG00000042744.16	ENSMUSG00000042744.16:t:121317202-121317283	t|1e1.1o1|1e2.1o1	0.0000;-0.0000	4.858e-21;4.858e-21	9.999e-01;9.999e-01	0.9941;0.0059	0.9980;0.0020	2	3	121315506-121317202;121315958-121317202
ENSMUSG00000064105.13	ENSMUSG00000064105.13:t:46868538-46868631	t|1e1.1o1|1e2.1o1	0.0013;-0.0013	3.411e-05;3.411e-05	9.352e-01;9.352e-01	0.9839;0.0161	0.9925;0.0075	2	3	46859112-46868538;46865863-46868538
ENSMUSG00000034781.5	ENSMUSG00000034781.5:s:81544792-81545190	s|1e1.1o1|i	0.0000;-0.0000	4.452e-21;4.452e-21	1.000e+00;1.000e+00	0.9836;0.0164	0.9880;0.0120	1	2	81535264-81544792;81535265-81544791	81535265-81544791
ENSMUSG00000005846.12	ENSMUSG00000005846.12:s:11203151-11203331	s|1e1.1o2|1e1.2o2|1e2.1o1	0.0052;-0.0051;0.0000	5.933e-21;6.034e-21;4.857e-21	8.466e-01;8.504e-01;1.000e+00	0.9556;0.0442;0.0002	0.9794;0.0183;0.0016	3	3	11202457-11203151;11202452-11203151;11201430-11203151
ENSMUSG00000001143.13	ENSMUSG00000001143.13:t:36428392-36428461	t|1e1.1o1|1e2.1o1|1e3.1o1	-0.0242;0.0367;-0.0001	6.733e-05;2.309e-04;4.880e-21	4.735e-01;3.701e-01;9.963e-01	0.1086;0.8736;0.0151	0.0718;0.9268;0.0014	3	4	36428461-36439609;36428461-36438750;36428461-36429423
ENSMUSG00000022791.19	ENSMUSG00000022791.19:t:32663739-32663919	t|1e1.1o1|1e2.1o1|1e3.1o1|1e4.1o1|1e5.1o1	0.0000;0.0009;-0.0100;0.0000;0.0002	4.857e-21;5.735e-21;7.877e-21;4.857e-21;4.899e-21	1.000e+00;8.768e-01;7.034e-01;1.000e+00;9.926e-01	0.0003;0.9278;0.0513;0.0003;0.0195	0.0003;0.9347;0.0390;0.0003;0.0256	5	6	32643942-32663739;32645108-32663739;32657127-32663739;32659082-32663739;32661575-32663739
ENSMUSG00000037876.17	ENSMUSG00000037876.17:t:67189736-67191750	t|1e1.1o1|1e2.1o2|1e2.2o2	-0.0224;-0.0313;0.0608	3.714e-04;1.218e-20;5.216e-03	4.325e-01;5.381e-01;1.912e-01	0.7617;0.0629;0.1711	0.7217;0.0210;0.2509	3	3	67158071-67189736;67186306-67189736;67186311-67189736
ENSMUSG00000023106.15	ENSMUSG00000023106.15:t:123908100-123908214	t|1e1.1o1|1e2.1o1	-0.0000;0.0000	4.857e-21;4.857e-21	1.000e+00;1.000e+00	0.9883;0.0117	0.9839;0.0161	2	3	123907366-123908100;123907702-123908100
ENSMUSG00000042197.13	ENSMUSG00000042197.13:t:33813527-33813810	t|1e1.1o1|1e2.1o1	-0.0002;0.0002	4.980e-21;4.975e-21	9.801e-01;9.801e-01	0.9717;0.0283	0.9728;0.0272	2	3	33813810-33814338;33813810-33814128
ENSMUSG00000047534.17	ENSMUSG00000047534.17:s:65153806-65153893	s|1e1.1o1|1e2.1o2	-0.0000;0.0000	4.947e-21;4.859e-21	9.997e-01;9.997e-01	0.9944;0.0056	0.9909;0.0091	2	3	65152830-65153806;65149550-65153806
ENSMUSG00000020359.13	ENSMUSG00000020359.13:t:51602795-51604489	t|1e1.1o1|2e2.1o1	0.0901;-0.0901	7.890e-02;7.890e-02	8.709e-02;8.709e-02	0.5051;0.4949	0.6194;0.3806	2	3	51600622-51602795;51602695-51604400
ENSMUSG00000004364.14	ENSMUSG00000004364.14:t:80264923-80267287	t|1e1.1o1|1e2.1o1	0.0000;0.0000	4.857e-21;4.857e-21	1.000e+00;1.000e+00	0.0023;0.9977	0.0020;0.9980	2	3	80267287-80276414;80267287-80269210
ENSMUSG00000015536.14	ENSMUSG00000015536.14:s:114818236-114818641	s|1e1.1o1|1e2.1o1|2e1.1o1	0.0043;-0.0036;0.0000	4.700e-11;5.653e-11;4.857e-21	6.764e-01;6.796e-01;1.000e+00	0.5679;0.4307;0.0010	0.5808;0.4189;0.0003	3	3	114818323-114819336;114818323-114820802;114818641-114819336
ENSMUSG00000025142.18	ENSMUSG00000025142.18:t:120708588-120708709	t|1e2.2o2|2e1.1o1|2e2.1o2|2e3.1o1|i	0.0000;0.0000;0.0000;0.0023;-0.0013	4.452e-21;4.452e-21;4.452e-21;5.866e-21;5.295e-21	1.000e+00;1.000e+00;1.000e+00;8.131e-01;8.797e-01	0.0003;0.0003;0.0030;0.9591;0.0357	0.0003;0.0003;0.0027;0.9618;0.0355	4	4	120702595-120708588;120686701-120708658;120702550-120708658;120704124-120708658;120704125-120708587	120704125-120708587
ENSMUSG00000043067.15	ENSMUSG00000043067.15:t:24475333-24475453	t|1e1.1o1|1e2.1o1	-0.0017;0.0017	7.807e-13;5.214e-21	9.407e-01;9.407e-01	0.9972;0.0028	0.9721;0.0279	2	3	24475453-24481929;24475453-24477649
ENSMUSG00000017615.12	ENSMUSG00000017615.12:s:78530028-78530347	s|1e1.1o2|1e1.2o2	0.0000;-0.0000	4.857e-21;4.857e-21	1.000e+00;1.000e+00	0.9872;0.0128	0.9874;0.0126	2	2	78529239-78530028;78529224-78530028
ENSMUSG00000028274.17	ENSMUSG00000028274.17:s:33356061-33356196	s|1e1.1o1|1e2.1o1	0.0000;-0.0000	4.863e-21;5.573e-12	9.990e-01;9.990e-01	0.0036;0.9964	0.0051;0.9949	2	3	33356196-33357780;33356196-33362880
ENSMUSG00000039218.17	ENSMUSG00000039218.17:t:23822413-23822700	t|1e1.4o4|1e2.1o2|1e2.2o2|i	0.0231;-0.0046;0.0000;-0.0201	8.605e-21;5.295e-21;4.452e-21;8.843e-21	5.150e-01;8.479e-01;1.000e+00;5.974e-01	0.7040;0.0693;0.0130;0.2137	0.7418;0.0569;0.0099;0.1934	3	3	23821690-23822413;23822015-23822413;23822043-23822413;23822044-23822412	23822044-23822412
ENSMUSG00000008153.12	ENSMUSG00000008153.12:s:124438270-124438440	s|1e1.1o1|1e2.1o1	-0.0000;0.0000	2.190e-11;4.863e-21	9.989e-01;9.989e-01	0.9965;0.0035	0.9950;0.0050	2	3	124437520-124438270;124436953-124438270
ENSMUSG00000028691.12	ENSMUSG00000028691.12:t:116687312-116687897	t|1e1.1o1|2e1.1o1|2e2.1o2|2e2.2o2	0.0000;0.0000;0.0000;0.0000	4.857e-21;4.857e-21;4.857e-21;4.857e-21	1.000e+00;1.000e+00;1.000e+00;1.000e+00	0.0039;0.9943;0.0018;0.0001	0.0052;0.9870;0.0078;0.0001	4	3	116685660-116687378;116685660-116687407;116686136-116687407;116686140-116687407
ENSMUSG00000032342.13	ENSMUSG00000032342.13:s:78449718-78450472	s|1e1.1o1|1e2.1o1	0.0048;-0.0048	9.521e-10;9.116e-10	8.470e-01;8.470e-01	0.9621;0.0379	0.9868;0.0132	2	3	78449835-78452764;78449835-78457210
ENSMUSG00000031885.14	ENSMUSG00000031885.14:t:105178593-105178709	t|1e1.1o1|1e2.1o2|1e2.2o2|2e1.1o1	-0.0000;0.0000;0.0000;0.0000	4.857e-21;4.857e-21;4.857e-21;4.857e-21	1.000e+00;1.000e+00;1.000e+00;1.000e+00	0.9947;0.0032;0.0002;0.0019	0.9763;0.0131;0.0023;0.0096	4	3	105171392-105178593;105171664-105178593;105171860-105178593;105171392-105178629
ENSMUSG00000052593.16	ENSMUSG00000052593.16:s:21347297-21347449	s|1e1.1o1|1e2.1o1	0.0000;0.0000	4.857e-21;4.857e-21	1.000e+00;1.000e+00	0.0007;0.9993	0.0007;0.9993	2	3	21346073-21347297;21345710-21347297
ENSMUSG00000026632.17	ENSMUSG00000026632.17:s:191054856-191054911	s|1e1.1o1|1e2.1o2	0.0003;-0.0003	1.925e-07;1.925e-07	9.869e-01;9.869e-01	0.9905;0.0095	0.9956;0.0044	2	3	191052972-191054856;191049362-191054856
ENSMUSG00000018411.17	ENSMUSG00000018411.17:t:104310269-104310534	t|1e1.1o1|1e2.1o1|i	-0.0537;0.0502;0.0000	1.371e-17;1.575e-20;4.452e-21	3.489e-01;3.153e-01;1.000e+00	0.9444;0.0408;0.0139	0.8825;0.0972;0.0192	2	3	104306758-104310269;104307934-104310269;104307935-104310268	104307935-104310268
ENSMUSG00000020311.17	ENSMUSG00000020311.17:t:30934982-30935059	t|1e1.1o1|1e2.1o1	-0.0343;0.0343	3.459e-07;3.457e-07	4.565e-01;4.565e-01	0.9163;0.0837	0.8735;0.1265	2	3	30935059-30939497;30935059-30935368
ENSMUSG00000054428.12	ENSMUSG00000054428.12:t:132530555-132530823	t|1e1.1o1|1e2.1o1|2e2.1o1	0.0000;-0.0000;0.0000	4.857e-21;4.857e-21;4.857e-21	1.000e+00;1.000e+00;1.000e+00	0.0176;0.9823;0.0001	0.0205;0.9700;0.0102	3	3	132530823-132533482;132530823-132533296;132530821-132533296
ENSMUSG00000031834.15	ENSMUSG00000031834.15:s:70774656-70774687	s|1e1.1o1|1e2.1o1	-0.0000;0.0000	4.857e-21;4.857e-21	1.000e+00;1.000e+00	0.0080;0.9920	0.0012;0.9988	2	3	70772916-70774656;70772695-70774656
ENSMUSG00000039087.17	ENSMUSG00000039087.17:t:37946857-37947663	t|1e1.1o1|1e2.1o1|1e3.1o1	-0.0000;-0.0390;0.0395	1.776e-10;4.953e-02;5.006e-02	9.980e-01;1.799e-01;1.789e-01	0.0042;0.5036;0.4924	0.0035;0.4327;0.5638	3	4	37916595-37946857;37932489-37946857;37941704-37946857
ENSMUSG00000021831.9	ENSMUSG00000021831.9:s:45292362-45292431	s|1e1.1o1|i	0.0058;-0.0058	6.509e-21;6.675e-21	7.534e-01;7.534e-01	0.9514;0.0486	0.9601;0.0399	1	2	45288062-45292362;45288063-45292361	45288063-45292361
ENSMUSG00000031561.16	ENSMUSG00000031561.16:t:48310623-48310769	t|1e1.1o1|1e2.1o1	-0.0003;0.0003	8.851e-21;4.914e-21	9.899e-01;9.899e-01	0.9876;0.0124	0.9783;0.0217	2	3	48310769-48335589;48310769-48313238
ENSMUSG00000039908.14	ENSMUSG00000039908.14:t:119359297-119359382	t|1e1.1o1|1e2.1o1	0.0002;-0.0002	6.322e-07;6.323e-07	9.713e-01;9.713e-01	0.0089;0.9911	0.0108;0.9892	2	3	119357033-119359297;119358170-119359297
ENSMUSG00000059486.11	ENSMUSG00000059486.11:t:56789219-56789700	t|1e1.1o2|1e1.2o2|1e2.1o1|1e3.1o1	0.0008;-0.0090;0.0021;0.0000	7.324e-09;6.974e-05;7.369e-21;4.857e-21	6.735e-01;5.868e-01;7.137e-01;1.000e+00	0.1350;0.8105;0.0549;0.0035	0.1340;0.7946;0.0567;0.0134	4	4	56789700-56797483;56789700-56797459;56789700-56797163;56789700-56796675
ENSMUSG00000029920.9	ENSMUSG00000029920.9:s:65098796-65098913	s|1e1.1o2|1e1.2o2	-0.0166;0.0166	8.717e-21;8.280e-21	6.659e-01;6.659e-01	0.0522;0.9478	0.0173;0.9827	2	2	65098913-65099265;65098913-65099266
ENSMUSG00000015994.10	ENSMUSG00000015994.10:t:26000559-26001164	t|1e2.1o1|2e1.1o1|i	-0.0095;0.0027;-0.0000	7.680e-21;4.734e-21;4.452e-21	6.875e-01;8.999e-01;1.000e+00	0.0543;0.9257;0.0193	0.0486;0.9392;0.0124	2	3	26001164-26001213;26001032-26004416;26001165-26004415	26001165-26004415
ENSMUSG00000022517.17	ENSMUSG00000022517.17:t:4913690-4913807	t|1e1.1o1|1e2.1o1	-0.0057;0.0057	6.183e-21;6.033e-21	8.356e-01;8.356e-01	0.9865;0.0135	0.9606;0.0394	2	3	4911468-4913690;4913348-4913690
ENSMUSG00000022248.14	ENSMUSG00000022248.14:t:10490256-10490514	t|1e1.1o1|1e2.1o1	0.0000;-0.0000	4.857e-21;4.857e-21	1.000e+00;1.000e+00	0.0016;0.9984	0.0047;0.9953	2	3	10486716-10490256;10488098-10490256
ENSMUSG00000040569.13	ENSMUSG00000040569.13:t:14621192-14621497	t|1e1.1o1|1e2.1o1|2e1.1o1	0.0096;0.0000;-0.0097	1.493e-05;4.857e-21;1.567e-05	5.763e-01;1.000e+00;5.755e-01	0.8013;0.0006;0.1981	0.8170;0.0009;0.1820	3	3	14621424-14621689;14621424-14621645;14621421-14621689
ENSMUSG00000020319.9	ENSMUSG00000020319.9:s:21689568-21689682	s|1e1.1o2|1e1.2o2|1e2.1o1	-0.0498;0.0000;0.0492	4.247e-02;7.103e-10;4.103e-02	1.950e-01;9.973e-01;1.979e-01	0.9273;0.0034;0.0691	0.8487;0.0048;0.1465	3	3	21689682-21691770;21689682-21691835;21689682-21695114
ENSMUSG00000042589.18	ENSMUSG00000042589.18:s:121898277-121898355	s|1e1.1o1|1e2.1o1	-0.0068;0.0068	1.956e-04;1.956e-04	6.540e-01;6.540e-01	0.0397;0.9603	0.0240;0.9760	2	3	121895666-121898277;121887488-121898277
ENSMUSG00000021236.16	ENSMUSG00000021236.16:s:84405406-84405476	s|1e1.1o1|1e2.1o1|1e3.1o1	-0.0000;-0.0965;0.0970	4.857e-21;1.302e-01;1.314e-01	1.000e+00;7.413e-02;7.339e-02	0.0023;0.5604;0.4375	0.0017;0.4459;0.5523	3	4	84404143-84405406;84399412-84405406;84396958-84405406
ENSMUSG00000026596.13	ENSMUSG00000026596.13:t:156622485-156622655	t|1e1.1o1|1e2.1o1|1e3.1o1	0.0115;-0.0391;0.0209	6.363e-04;3.066e-03;2.597e-03	4.732e-01;2.788e-01;3.882e-01	0.2750;0.2147;0.5058	0.2883;0.1548;0.5389	3	4	156559205-156622485;156616058-156622485;156620901-156622485
ENSMUSG00000032059.13	ENSMUSG00000032059.13:t:50842734-50843542	t|1e1.1o1|1e2.1o1|1e3.1o1|1e4.1o1	-0.0111;0.0108;0.0000;0.0000	1.281e-06;1.643e-06;4.857e-21;4.857e-21	6.582e-01;6.620e-01;1.000e+00;1.000e+00	0.0841;0.9139;0.0010;0.0010	0.0638;0.9343;0.0010;0.0010	4	5	50808806-50842734;50822715-50842734;50823082-50842734;50835677-50842734
ENSMUSG00000028608.15	ENSMUSG00000028608.15:t:107896662-107896748	t|1e1.1o1|1e2.1o1|i	0.0606;-0.0000;-0.0595	3.519e-03;4.452e-21;3.333e-03	1.852e-01;1.000e+00;1.894e-01	0.0884;0.0020;0.9097	0.1661;0.0011;0.8327	2	3	107894938-107896662;107895586-107896662;107895862-107896661	107895862-107896661
ENSMUSG00000072893.12	ENSMUSG00000072893.12:s:59505662-59506281	s|2e1.1o1|i	0.0000;-0.0000	4.452e-21;1.311e-15	9.999e-01;9.999e-01	0.0108;0.9892	0.0037;0.9963	1	2	59506281-59506694;59506282-59506667	59506282-59506667
ENSMUSG00000022106.14	ENSMUSG00000022106.14:t:73182459-73182682	t|1e1.1o1|1e2.1o1	-0.0092;0.0092	2.321e-09;2.429e-09	7.581e-01;7.581e-01	0.0420;0.9580	0.0033;0.9967	2	3	73177134-73182459;73178563-73182459
ENSMUSG00000097812.1	ENSMUSG00000097812.1:t:121860096-121860325	t|1e1.1o1|1e2.1o1	-0.0000;0.0000	2.770e-15;4.864e-21	9.988e-01;9.988e-01	0.9973;0.0027	0.9912;0.0088	2	3	121850414-121860096;121851980-121860096
ENSMUSG00000028804.20	ENSMUSG00000028804.20:s:128394902-128395090	s|1e1.1o1|2e1.1o1	0.0333;-0.0333	2.094e-02;2.094e-02	2.719e-01;2.719e-01	0.1857;0.8143	0.2395;0.7605	2	2	128395082-128400301;128395090-128400301
ENSMUSG00000069769.13	ENSMUSG00000069769.13:s:88348784-88348992	s|1e1.1o1|1e2.1o1	-0.0047;0.0047	6.576e-09;6.573e-09	6.673e-01;6.673e-01	0.8044;0.1956	0.7950;0.2050	2	3	88347125-88348784;88344660-88348784
ENSMUSG00000059430.14	ENSMUSG00000059430.14:t:83527316-83527491	t|1e1.1o1|1e2.1o1|1e3.1o1	-0.0010;0.0003;0.0003	3.888e-06;8.901e-07;8.901e-07	9.618e-01;9.867e-01;9.867e-01	0.9971;0.0014;0.0014	0.9845;0.0078;0.0078	3	4	83527477-83536180;83527477-83527958;83527477-83527661
ENSMUSG00000001120.15	ENSMUSG00000001120.15:s:76892557-76892656	s|1e1.1o1|1e2.1o1	0.0086;-0.0086	1.452e-07;1.453e-07	7.557e-01;7.557e-01	0.0079;0.9921	0.0386;0.9614	2	3	76850348-76892557;76825992-76892557
ENSMUSG00000017724.14	ENSMUSG00000017724.14:t:101777093-101777146	t|1e1.1o1|1e2.1o1|2e1.1o1|i	-0.0000;0.0000;0.0000;0.0000	4.452e-21;4.452e-21;4.452e-21;4.452e-21	1.000e+00;1.000e+00;1.000e+00;1.000e+00	0.9846;0.0001;0.0061;0.0088	0.9843;0.0001;0.0074;0.0064	3	3	101777146-101783967;101777146-101781962;101777141-101783967;101777147-101781961	101777147-101781961
ENSMUSG00000024598.9	ENSMUSG00000024598.9:t:58081308-58081445	t|1e1.1o1|1e2.1o1	0.0000;-0.0000	4.857e-21;4.857e-21	1.000e+00;1.000e+00	0.0113;0.9887	0.0155;0.9845	2	3	58081445-58090544;58081445-58084577
ENSMUSG00000030279.15	ENSMUSG00000030279.15:t:143081333-143081428	t|1e1.1o1|1e2.1o1	0.0001;-0.0001	5.615e-09;5.779e-09	9.873e-01;9.873e-01	0.0074;0.9926	0.0117;0.9883	2	3	143081428-143090599;143081428-143083163
ENSMUSG00000039449.14	ENSMUSG00000039449.14:s:4651834-4652113	s|1e1.1o1|2e2.1o1	0.0000;0.0000	4.857e-21;4.857e-21	1.000e+00;1.000e+00	0.9992;0.0008	0.9993;0.0007	2	3	4648318-4651916;4645673-4651834
ENSMUSG00000023868.17	ENSMUSG00000023868.17:t:8946796-8946847	t|1e1.1o1|1e2.1o1	0.0000;-0.0000	3.886e-15;4.858e-21	9.999e-01;9.999e-01	0.9963;0.0037	0.9977;0.0023	2	3	8944994-8946796;8945716-8946796
ENSMUSG00000021124.13	ENSMUSG00000021124.13:t:79160409-79160582	t|1e1.1o1|1e2.1o1	-0.0000;0.0000	4.857e-21;4.857e-21	1.000e+00;1.000e+00	0.9944;0.0056	0.9898;0.0102	2	3	79160582-79164948;79160582-79162101
ENSMUSG00000071647.5	ENSMUSG00000071647.5:t:8936304-8936459	t|1e1.1o1|1e2.1o1	-0.0000;0.0000	4.857e-21;1.092e-20	1.000e+00;1.000e+00	0.0027;0.9973	0.0025;0.9975	2	3	8934352-8936304;8935046-8936304
ENSMUSG00000029422.15	ENSMUSG00000029422.15:t:123733369-123733694	t|1e1.1o1|1e2.1o1|1e3.1o1|2e1.1o1|i	-0.0140;-0.0107;0.0000;0.0000;0.0185	1.705e-10;7.441e-21;4.452e-21;4.452e-21;8.311e-21	6.218e-01;6.698e-01;1.000e+00;1.000e+00;6.225e-01	0.8054;0.1088;0.0009;0.0024;0.0841	0.7844;0.0965;0.0131;0.0026;0.1044	4	4	123733635-123736559;123733635-123735822;123733635-123734260;123733630-123736559;123733695-123734259	123733695-123734259
ENSMUSG00000028273.15	ENSMUSG00000028273.15:s:142314406-142314448	s|1e1.1o2|1e1.2o2|1e2.1o1	0.1023;-0.1022;0.0000	1.954e-03;1.922e-03;4.857e-21	4.751e-02;4.823e-02;1.000e+00	0.7341;0.2655;0.0003	0.8420;0.1578;0.0002	3	3	142312541-142314406;142312214-142314406;142309544-142314406
ENSMUSG00000036180.15	ENSMUSG00000036180.15:t:69950653-69950754	t|1e1.1o1|1e2.1o1|1e3.1o1|1e4.1o1	0.0466;-0.0246;-0.0019;0.0000	4.244e-03;9.348e-04;5.308e-21;4.857e-21	2.590e-01;4.148e-01;9.343e-01;1.000e+00	0.3596;0.6033;0.0355;0.0006	0.4188;0.5723;0.0078;0.0006	4	5	69950754-69995943;69950754-69974090;69950754-69966091;69950754-69958300
ENSMUSG00000038084.16	ENSMUSG00000038084.16:t:29602212-29602265	t|1e1.1o1|1e2.1o1	0.0426;-0.0426	2.677e-03;2.677e-03	2.819e-01;2.819e-01	0.5803;0.4197	0.6307;0.3693	2	3	29589748-29602212;29597696-29602212
ENSMUSG00000030301.17	ENSMUSG00000030301.17:t:147507784-147507827	t|1e1.1o1|1e2.1o1	-0.0000;0.0000	4.857e-21;4.857e-21	1.000e+00;1.000e+00	0.0095;0.9905	0.0049;0.9951	2	3	147475895-147507784;147476059-147507784
ENSMUSG00000042626.13	ENSMUSG00000042626.13:s:89423508-89423571	s|1e1.1o1|1e2.1o1	0.0000;-0.0000	4.857e-21;4.857e-21	1.000e+00;1.000e+00	0.9934;0.0066	0.9990;0.0010	2	3	89423571-89423697;89423571-89424190
ENSMUSG00000052488.7	ENSMUSG00000052488.7:s:72462798-72462934	s|1e1.1o1|2e2.1o2	0.0000;-0.0000	4.864e-21;4.864e-21	9.988e-01;9.988e-01	0.9781;0.0219	0.9830;0.0170	2	3	72462490-72462801;72462105-72462798
ENSMUSG00000030822.15	ENSMUSG00000030822.15:s:127473797-127473986	s|1e1.1o1|1e2.1o1	0.0022;-0.0022	6.815e-21;6.723e-21	7.795e-01;7.795e-01	0.9594;0.0406	0.9618;0.0382	2	3	127473986-127474379;127473986-127474514
ENSMUSG00000013593.12	ENSMUSG00000013593.12:t:171238287-171238372	t|1e1.1o1|1e2.1o1	-0.0000;0.0000	4.857e-21;4.857e-21	1.000e+00;1.000e+00	0.0286;0.9714	0.0277;0.9723	2	3	171238372-171238710;171238372-171238515
ENSMUSG00000024177.9	ENSMUSG00000024177.9:s:26094137-26094270	s|1e1.1o1|1e2.1o1	-0.0000;0.0000	3.889e-16;4.861e-21	9.994e-01;9.994e-01	0.9976;0.0024	0.9922;0.0078	2	3	26093960-26094137;26093729-26094137
ENSMUSG00000040225.15	ENSMUSG00000040225.15:s:162721430-162721539	s|1e1.1o1|2e1.1o1	0.0002;-0.0002	1.916e-13;1.026e-12	7.336e-01;7.336e-01	0.1622;0.8378	0.1601;0.8399	2	2	162720606-162721445;162720606-162721430
ENSMUSG00000033906.5	ENSMUSG00000033906.5:t:104574169-104574238	t|1e1.1o1|1e2.1o1	0.0034;-0.0034	1.008e-05;1.008e-05	6.063e-01;6.063e-01	0.0901;0.9099	0.0975;0.9025	2	3	104574238-104598092;104574238-104588301
ENSMUSG00000054008.9	ENSMUSG00000054008.9:s:60702773-60702958	s|1e1.1o1|1e2.1o1	0.0000;-0.0000	4.859e-21;4.859e-21	9.996e-01;9.996e-01	0.0229;0.9771	0.0257;0.9743	2	3	60702209-60702773;60700500-60702773
ENSMUSG00000037210.16	ENSMUSG00000037210.16:s:34444662-34444913	s|1e1.1o1|1e2.1o1	-0.0163;0.0163	2.317e-15;8.664e-21	6.429e-01;6.429e-01	0.9640;0.0360	0.9468;0.0532	2	3	34444913-34457905;34444913-34458998
ENSMUSG00000021831.9	ENSMUSG00000021831.9:s:45305249-45305332	s|1e1.1o1|1e2.1o1	0.0000;0.0000	4.857e-21;4.857e-21	1.000e+00;1.000e+00	0.9994;0.0006	0.9992;0.0008	2	3	45303587-45305249;45301922-45305249
ENSMUSG00000052371.5	ENSMUSG00000052371.5:t:74710043-74710281	t|1e1.1o1|1e2.3o3	-0.0000;0.0000	9.225e-08;9.223e-08	9.884e-01;9.884e-01	0.0075;0.9925	0.0073;0.9927	2	3	74710281-74714271;74710281-74711970
ENSMUSG00000029309.7	ENSMUSG00000029309.7:s:104085010-104085158	s|1e1.1o1|i	0.0000;0.0000	4.452e-21;4.452e-21	1.000e+00;1.000e+00	0.9919;0.0081	0.9912;0.0088	1	2	104079577-104085010;104079578-104085009	104079578-104085009
ENSMUSG00000052298.12	ENSMUSG00000052298.12:s:54787560-54787675	s|1e1.1o1|1e2.1o3|1e2.2o3|1e2.3o3|1e3.1o1|1e4.1o2	0.0066;-0.0220;0.0000;0.0000;0.0534;0.0000	7.078e-21;8.913e-21;4.857e-21;4.857e-21;1.595e-20;4.857e-21	7.446e-01;5.581e-01;1.000e+00;1.000e+00;4.357e-01;1.000e+00	0.0430;0.8929;0.0090;0.0098;0.0254;0.0192	0.0472;0.8498;0.0045;0.0089;0.0866;0.0030	6	5	54760339-54787560;54756559-54787560;54756555-54787560;54756452-54787560;54740550-54787560;54723675-54787560
ENSMUSG00000039048.15	ENSMUSG00000039048.15:s:35205860-35206020	s|1e1.1o2|1e1.2o2	0.0617;-0.0617	4.859e-03;4.859e-03	1.839e-01;1.839e-01	0.8211;0.1789	0.8962;0.1038	2	2	35205718-35205860;35205690-35205860
ENSMUSG00000017478.15	ENSMUSG00000017478.15:s:122376609-122376800	s|1e1.1o1|1e2.1o1	0.0000;0.0000	4.857e-21;4.857e-21	1.000e+00;1.000e+00	0.0007;0.9993	0.0008;0.9992	2	3	122376800-122378709;122376800-122383400
ENSMUSG00000033295.14	ENSMUSG00000033295.14:s:118230695-118231100	s|1e1.1o1|1e2.1o1	0.0012;-0.0012	5.102e-21;1.833e-19	9.583e-01;9.583e-01	0.0126;0.9874	0.0285;0.9715	2	3	118227845-118230695;118226571-118230695
ENSMUSG00000028986.12	ENSMUSG00000028986.12:s:24141151-24141293	s|1e1.1o1|1e2.1o1	0.0291;-0.0291	2.816e-04;2.816e-04	4.160e-01;4.160e-01	0.9035;0.0965	0.9496;0.0504	2	3	24141293-24149125;24141293-24156890
ENSMUSG00000022516.10	ENSMUSG00000022516.10:s:4940196-4940315	s|1e1.1o1|i	0.0000;0.0000	4.452e-21;4.452e-21	1.000e+00;1.000e+00	0.0010;0.9990	0.0009;0.9991	1	2	4940315-4940434;4940316-4940433	4940316-4940433
ENSMUSG00000024870.6	ENSMUSG00000024870.6:t:5105178-5105250	t|1e1.1o2|1e1.2o2|1e2.1o1	-0.0000;0.0000;0.0000	4.857e-21;4.857e-21;4.857e-21	1.000e+00;1.000e+00;1.000e+00	0.9904;0.0094;0.0002	0.9827;0.0146;0.0021	3	3	5105250-5106925;5105250-5106641;5105250-5105981
ENSMUSG00000043065.12	ENSMUSG00000043065.12:t:44355440-44355535	t|1e1.1o1|1e2.1o1	0.0177;-0.0177	2.721e-06;2.721e-06	5.907e-01;5.907e-01	0.9403;0.0597	0.9779;0.0221	2	3	44347506-44355440;44348069-44355440
ENSMUSG00000047248.20	ENSMUSG00000047248.20:t:100454603-100455491	t|1e1.1o1|1e2.1o1	0.0010;-0.0010	2.220e-16;5.087e-21	9.649e-01;9.649e-01	0.9735;0.0265	0.9957;0.0043	2	3	100451789-100454603;100454372-100454603
ENSMUSG00000026768.10	ENSMUSG00000026768.10:s:12110975-12111097	s|1e1.1o2|1e1.2o2	0.0000;0.0000	4.857e-21;4.857e-21	1.000e+00;1.000e+00	0.0020;0.9980	0.0017;0.9983	2	2	12109221-12110975;12109201-12110975
ENSMUSG00000027893.14	ENSMUSG00000027893.14:s:107671736-107672136	s|1e1.1o1|1e2.1o1	-0.0002;0.0002	4.904e-21;4.898e-21	9.926e-01;9.926e-01	0.9758;0.0242	0.9680;0.0320	2	3	107671244-107672042;107670320-107672042
ENSMUSG00000020623.11	ENSMUSG00000020623.11:s:110490762-110490875	s|1e1.1o1|2e1.1o1	-0.0001;0.0001	2.183e-07;2.187e-07	9.788e-01;9.788e-01	0.0092;0.9908	0.0089;0.9911	2	2	110490813-110492513;110490875-110492513
ENSMUSG00000039262.16	ENSMUSG00000039262.16:s:32216046-32216233	s|1e1.1o1|2e1.1o1	-0.0111;0.0111	9.176e-11;1.351e-10	6.731e-01;6.731e-01	0.1119;0.8881	0.0930;0.9070	2	2	32216143-32216612;32216233-32216612
ENSMUSG00000029478.16	ENSMUSG00000029478.16:s:125087794-125087966	s|1e2.1o2|2e1.1o2|2e1.2o2	0.0088;0.0007;-0.0011	7.389e-21;9.437e-15;5.127e-21	7.180e-01;8.942e-01;9.592e-01	0.0395;0.9270;0.0318	0.0498;0.9275;0.0211	3	3	125085061-125087864;125086934-125087794;125086931-125087794
ENSMUSG00000039473.8	ENSMUSG00000039473.8:s:5081418-5081661	s|1e1.1o1|1e2.1o1	0.0296;-0.0296	8.208e-06;8.208e-06	4.239e-01;4.239e-01	0.8011;0.1989	0.8439;0.1561	2	3	5081661-5081894;5081661-5084056
ENSMUSG00000034908.16	ENSMUSG00000034908.16:t:45945666-45945784	t|1e1.1o1|1e2.1o1|2e1.1o1	0.0027;-0.0069;0.0001	7.388e-11;7.058e-21;4.882e-21	7.990e-01;7.289e-01;9.957e-01	0.9143;0.0700;0.0155	0.9198;0.0564;0.0234	3	3	45945784-45946745;45945784-45946506;45945766-45946745
ENSMUSG00000014313.15	ENSMUSG00000014313.15:s:35935285-35935413	s|1e1.1o2|1e1.2o2|i	0.0006;-0.0000;0.0000	4.597e-21;4.454e-21;4.452e-21	9.739e-01;9.995e-01;1.000e+00	0.9641;0.0280;0.0082	0.9917;0.0001;0.0082	2	2	35932097-35935285;35932096-35935285;35932098-35935284	35932098-35935284
ENSMUSG00000006715.11	ENSMUSG00000006715.11:s:24760160-24760217	s|1e1.1o2|1e1.2o2	-0.0000;0.0000	4.857e-21;4.857e-21	1.000e+00;1.000e+00	0.9975;0.0025	0.9851;0.0149	2	2	24757673-24760160;24757668-24760160
ENSMUSG00000024743.16	ENSMUSG00000024743.16:s:10417963-10418042	s|1e1.1o1|1e2.1o1|1e3.1o1|1e4.1o1	0.0366;-0.0000;-0.0005;-0.0266	1.140e-03;4.859e-21;3.262e-09;7.315e-04	3.411e-01;9.996e-01;9.804e-01;3.974e-01	0.0486;0.0025;0.0127;0.9428	0.0938;0.0019;0.0019;0.9025	4	5	10418042-10421757;10418042-10422785;10418042-10426299;10418042-10435550
ENSMUSG00000028018.15	ENSMUSG00000028018.15:t:133084576-133085025	t|1e1.1o1|1e2.1o1	0.0009;-0.0009	5.038e-21;9.208e-17	9.687e-01;9.687e-01	0.0080;0.9920	0.0253;0.9747	2	3	133085025-133091877;133085025-133091580
ENSMUSG00000026853.15	ENSMUSG00000026853.15:t:30412983-30413246	t|1e1.1o1|1e2.1o1|1e3.1o1|1e4.1o1|1e5.1o1|1e6.1o1	-0.0363;0.0266;0.0000;0.0006;0.0035;-0.0000	8.914e-07;1.039e-20;4.857e-21;5.010e-21;5.617e-21;4.857e-21	4.199e-01;5.727e-01;1.000e+00;9.736e-01;8.847e-01;1.000e+00	0.9130;0.0393;0.0004;0.0216;0.0219;0.0025	0.8590;0.0670;0.0003;0.0312;0.0370;0.0003	6	7	30413246-30415312;30413246-30415195;30413246-30414268;30413246-30414021;30413246-30413860;30413246-30413629
ENSMUSG00000030970.16	ENSMUSG00000030970.16:t:133025702-133025872	t|1e1.1o1|1e2.1o1|1e3.1o1	-0.0000;0.0000;0.0000	4.905e-21;4.857e-21;4.877e-21	9.956e-01;1.000e+00;9.966e-01	0.9866;0.0011;0.0123	0.9813;0.0009;0.0177	3	4	133025872-133081757;133025872-133052852;133025872-133029471
ENSMUSG00000025766.14	ENSMUSG00000025766.14:t:41756049-41757660	t|1e1.1o1|1e2.1o1|1e3.1o2|1e3.2o2	-0.0086;0.0000;0.0000;0.0084	2.599e-03;4.864e-21;4.864e-21;2.733e-03	4.626e-01;9.988e-01;9.988e-01;4.602e-01	0.1067;0.0028;0.0028;0.8879	0.0948;0.0029;0.0029;0.8987	4	4	41748733-41756049;41753640-41756049;41753775-41756049;41753923-41756049
ENSMUSG00000026694.19	ENSMUSG00000026694.19:s:162545768-162546527	s|1e1.1o1|2e1.1o1|3e1.1o1	0.0000;-0.0001;0.0001	4.857e-21;4.919e-21;4.930e-21	1.000e+00;9.898e-01;9.876e-01	0.0010;0.0189;0.9801	0.0007;0.0199;0.9794	3	2	162544385-162546246;162544385-162546228;162544385-162545768
ENSMUSG00000026104.14	ENSMUSG00000026104.14:t:52150619-52150668	t|1e1.1o1|1e2.1o1	0.0035;-0.0035	2.463e-06;2.464e-06	8.798e-01;8.798e-01	0.9732;0.0268	0.9963;0.0037	2	3	52149038-52150619;52150321-52150619
ENSMUSG00000000131.15	ENSMUSG00000000131.15:t:126131026-126131134	t|1e1.1o1|1e2.1o1	-0.0000;0.0000	4.857e-21;4.857e-21	1.000e+00;1.000e+00	0.0038;0.9962	0.0032;0.9968	2	3	126131134-126149234;126131134-126140565
ENSMUSG00000040407.18	ENSMUSG00000040407.18:t:3954792-3954962	t|1e1.1o1|1e2.1o1	-0.0167;0.0167	2.011e-07;2.010e-07	6.270e-01;6.270e-01	0.0499;0.9501	0.0166;0.9834	2	3	3951734-3954792;3954450-3954792
ENSMUSG00000036555.14	ENSMUSG00000036555.14:t:140699685-140699732	t|1e1.1o1|1e2.1o1	-0.0206;0.0206	1.203e-12;9.528e-21	5.977e-01;5.977e-01	0.9614;0.0386	0.9361;0.0639	2	3	140699732-140702182;140699732-140701942
ENSMUSG00000050079.10	ENSMUSG00000050079.10:s:94601937-94605146	s|1e1.1o1|2e1.1o1|2e2.1o1	0.0184;-0.0577;0.0244	1.287e-04;2.101e-02;9.026e-06	4.525e-01;1.815e-01;5.255e-01	0.0789;0.9035;0.0146	0.1156;0.8206;0.0592	3	3	94602104-94622834;94602430-94622834;94602430-94629056
ENSMUSG00000031536.6	ENSMUSG00000031536.6:t:22642305-22642356	t|1e1.1o1|1e2.1o1|1e3.1o1	-0.0000;0.0137;-0.0097	4.862e-21;3.393e-06;1.461e-06	9.992e-01;5.839e-01;6.099e-01	0.0098;0.0911;0.8968	0.0041;0.1180;0.8789	3	4	22642356-22647413;22642356-22645844;22642356-22645045
ENSMUSG00000028995.14	ENSMUSG00000028995.14:t:23991736-23991837	t|1e1.3o3|1e2.1o1	0.0000;0.0000	4.857e-21;4.857e-21	1.000e+00;1.000e+00	0.0008;0.9992	0.0006;0.9994	2	3	23991837-24030479;23991837-23999941
ENSMUSG00000001435.15	ENSMUSG00000001435.15:s:77058699-77058830	s|1e1.1o1|1e2.1o1	0.0006;-0.0006	1.200e-09;1.097e-09	9.512e-01;9.512e-01	0.9811;0.0189	0.9870;0.0130	2	3	77057401-77058699;77055827-77058699
ENSMUSG00000017428.16	ENSMUSG00000017428.16:t:80469802-80470030	t|1e1.1o1|1e2.1o1|i	0.0000;0.0000;0.0000	4.452e-21;4.452e-21;4.452e-21	1.000e+00;1.000e+00;1.000e+00	0.0002;0.9901;0.0097	0.0021;0.9910;0.0073	2	3	80462671-80469802;80465076-80469802;80465077-80469801	80465077-80469801
ENSMUSG00000022637.11	ENSMUSG00000022637.11:t:52189013-52189153	t|1e1.1o1|1e2.1o1	-0.1099;0.1099	1.980e-01;1.980e-01	5.484e-02;5.484e-02	0.9116;0.0884	0.7473;0.2527	2	3	52186232-52189013;52186480-52189013
ENSMUSG00000048416.15	ENSMUSG00000048416.15:s:67374097-67374262	s|1e1.1o1|1e2.1o1	-0.0001;0.0001	1.692e-09;1.700e-09	9.954e-01;9.954e-01	0.0064;0.9936	0.0052;0.9948	2	3	67374262-67379967;67374262-67384551
ENSMUSG00000039057.11	ENSMUSG00000039057.11:t:10439617-10439704	t|1e1.1o1|2e2.1o1	-0.0001;0.0001	3.462e-07;3.461e-07	9.753e-01;9.753e-01	0.0101;0.9899	0.0088;0.9912	2	3	10435890-10439617;10438916-10439633
ENSMUSG00000031367.15	ENSMUSG00000031367.15:t:163932133-163933666	t|1e1.1o1|1e2.1o1|1e3.1o1	-0.0000;0.0000;0.0000	3.513e-10;4.865e-21;4.865e-21	9.952e-01;9.986e-01;9.986e-01	0.9928;0.0036;0.0036	0.9930;0.0035;0.0035	3	4	163917843-163932133;163921000-163932133;163931371-163932133
ENSMUSG00000028140.13	ENSMUSG00000028140.13:s:94446636-94446841	s|1e1.1o1|1e2.1o1	-0.0463;0.0463	5.484e-06;5.484e-06	3.395e-01;3.395e-01	0.8832;0.1168	0.8228;0.1772	2	3	94446737-94447260;94446737-94447786
ENSMUSG00000026970.16	ENSMUSG00000026970.16:s:60755416-60755496	s|1e1.1o1|1e2.1o1	0.0752;-0.0752	1.143e-02;1.143e-02	1.316e-01;1.316e-01	0.8747;0.1253	0.9634;0.0366	2	3	60753814-60755416;60752982-60755416
ENSMUSG00000025949.16	ENSMUSG00000025949.16:s:65265249-65265346	s|1e1.1o2|2e1.2o2	-0.0173;0.0173	8.867e-21;8.413e-21	6.589e-01;6.589e-01	0.0516;0.9484	0.0143;0.9857	2	2	65265344-65265759;65265346-65265762
ENSMUSG00000022498.16	ENSMUSG00000022498.16:s:11134268-11134650	s|1e1.1o2|1e1.2o2|1e2.1o1	-0.0000;-0.0059;0.0059	4.857e-21;3.463e-08;2.483e-08	1.000e+00;6.383e-01;6.428e-01	0.0017;0.9544;0.0439	0.0015;0.9427;0.0559	3	3	11128705-11134268;11128703-11134268;11122767-11134268
ENSMUSG00000024542.9	ENSMUSG00000024542.9:t:67807257-67807405	t|1e1.1o1|1e2.1o1|i	-0.0090;0.0269;-0.0175	7.584e-05;2.721e-03;1.330e-04	5.333e-01;3.394e-01;4.863e-01	0.1108;0.7385;0.1427	0.1061;0.7864;0.1113	2	3	67803156-67807257;67804494-67807257;67805378-67807256	67805378-67807256
ENSMUSG00000020289.15	ENSMUSG00000020289.15:s:32262818-32263094	s|1e1.1o1|1e2.1o1|1e3.1o1|1e4.1o1	-0.0064;0.0074;-0.0011;-0.0000	1.030e-04;3.747e-04;1.623e-05;4.858e-21	5.434e-01;4.850e-01;5.874e-01;9.999e-01	0.1675;0.6722;0.1531;0.0033	0.1622;0.6934;0.1443;0.0013	4	5	32259255-32263025;32255568-32263025;32253949-32263025;32250278-32263025
ENSMUSG00000021448.8	ENSMUSG00000021448.8:s:51516525-51516595	s|1e1.1o1|1e2.1o1	-0.0142;0.0142	3.247e-04;3.247e-04	5.125e-01;5.125e-01	0.1176;0.8824	0.0922;0.9078	2	3	51516224-51516525;51482945-51516525
ENSMUSG00000024845.17	ENSMUSG00000024845.17:s:4125934-4126040	s|1e1.1o1|i	0.0000;0.0000	4.452e-21;4.452e-21	1.000e+00;1.000e+00	0.0006;0.9994	0.0005;0.9995	1	2	4126040-4126042;4126041-4126041	4126041-4126041
ENSMUSG00000016933.17	ENSMUSG00000016933.17:s:160759454-160759550	s|1e1.1o2|1e1.2o2	0.0082;-0.0082	6.806e-21;7.022e-21	7.633e-01;7.633e-01	0.0337;0.9663	0.0460;0.9540	2	2	160759550-160759645;160759550-160759682
ENSMUSG00000024969.15	ENSMUSG00000024969.15:s:7282726-7282823	s|1e1.1o1|1e2.1o1	-0.0123;0.0123	6.133e-08;6.140e-08	6.371e-01;6.371e-01	0.1777;0.8223	0.1550;0.8450	2	3	7281959-7282726;7281255-7282726
ENSMUSG00000047473.14	ENSMUSG00000047473.14:t:29789338-29791912	t|1e2.1o1|2e1.1o1|2e2.1o1	-0.0219;0.0281;-0.0013	1.479e-02;1.038e-02;3.120e-02	2.952e-01;3.396e-01;2.383e-01	0.2928;0.0484;0.6545	0.2441;0.0942;0.6665	3	3	29788175-29789338;29786303-29789341;29788175-29789341
ENSMUSG00000014329.14	ENSMUSG00000014329.14:t:70922832-70925378	t|1e1.1o1|1e2.1o1	0.0057;-0.0057	1.350e-02;1.350e-02	3.041e-01;3.041e-01	0.4764;0.5236	0.4884;0.5116	2	3	70925378-70930591;70925378-70927715
ENSMUSG00000003779.16	ENSMUSG00000003779.16:t:34625451-34625641	t|1e1.1o1|1e2.1o3|1e2.2o3|1e2.3o3	-0.0000;0.0148;-0.0000;-0.0000	4.857e-21;7.968e-21;4.859e-21;4.861e-21	1.000e+00;6.734e-01;9.997e-01;9.994e-01	0.0133;0.9386;0.0258;0.0218	0.0080;0.9533;0.0097;0.0292	4	3	34624852-34625458;34625060-34625458;34625167-34625458;34625263-34625458
ENSMUSG00000025228.5	ENSMUSG00000025228.5:s:46395630-46395748	s|1e1.1o1|1e2.1o1|1e3.1o1	0.0000;0.0000;0.0000	4.857e-21;4.857e-21;4.857e-21	1.000e+00;1.000e+00;1.000e+00	0.0008;0.9917;0.0072	0.0001;0.9877;0.0122	3	4	46392516-46395630;46387516-46395630;46385088-46395630
ENSMUSG00000058558.12	ENSMUSG00000058558.12:t:107902022-107902137	t|1e1.1o1|1e2.1o1	0.0000;0.0000	4.857e-21;4.857e-21	1.000e+00;1.000e+00	0.0008;0.9992	0.0019;0.9981	2	3	107900646-107902022;107901939-107902022
ENSMUSG00000032595.10	ENSMUSG00000032595.10:s:107994977-107995080	s|1e1.1o2|1e1.2o2	0.0162;-0.0162	8.988e-03;8.988e-03	3.257e-01;3.257e-01	0.7238;0.2762	0.7575;0.2425	2	2	107995080-107995250;107995080-107995254
ENSMUSG00000022044.14	ENSMUSG00000022044.14:t:66355586-66355853	t|1e1.1o1|1e2.1o1	0.0005;-0.0005	9.576e-06;9.576e-06	9.434e-01;9.434e-01	0.9857;0.0143	0.9894;0.0106	2	3	66354445-66355586;66354815-66355586
ENSMUSG00000021782.14	ENSMUSG00000021782.14:s:24192792-24192954	s|1e1.1o1|1e2.1o1	-0.0263;0.0263	3.183e-03;3.183e-03	3.702e-01;3.702e-01	0.8802;0.1198	0.8268;0.1732	2	3	24191291-24192792;24190501-24192792
ENSMUSG00000029638.17	ENSMUSG00000029638.17:t:8582580-8582790	t|1e1.1o1|1e2.1o1	0.0000;-0.0000	4.857e-21;4.857e-21	1.000e+00;1.000e+00	0.9981;0.0019	0.9986;0.0014	2	3	8579739-8582580;8580206-8582580
ENSMUSG00000035765.10	ENSMUSG00000035765.10:s:75056630-75056763	s|1e1.1o1|1e2.1o1	-0.0089;0.0089	8.602e-07;8.600e-07	6.004e-01;6.004e-01	0.9344;0.0656	0.9259;0.0741	2	3	75056763-75063101;75056763-75080203
ENSMUSG00000053477.17	ENSMUSG00000053477.17:t:69633577-69633791	t|1e1.1o1|1e2.1o1|1e3.1o2|1e3.2o2|1e4.1o1|1e5.1o1|1e6.1o1	0.0000;0.0646;-0.0747;0.0000;0.0000;0.0000;0.0000	4.857e-21;1.562e-07;1.219e-06;4.859e-21;4.857e-21;4.857e-21;4.857e-21	1.000e+00;2.206e-01;1.843e-01;9.997e-01;1.000e+00;1.000e+00;1.000e+00	0.0005;0.3270;0.6456;0.0276;0.0010;0.0001;0.0001	0.0040;0.3983;0.5633;0.0329;0.0021;0.0000;0.0000	7	7	69520026-69633577;69564684-69633577;69593584-69633577;69593992-69633577;69594408-69633577;69599692-69633577;69612672-69633577
ENSMUSG00000026773.19	ENSMUSG00000026773.19:t:11474393-11474543	t|1e1.1o1|1e2.1o1|1e3.1o1|1e4.1o1	0.0162;-0.0227;0.0000;-0.0000	1.731e-09;7.042e-09;4.858e-21;4.857e-21	6.532e-01;5.813e-01;9.999e-01;1.000e+00	0.0148;0.9824;0.0013;0.0013	0.0515;0.9407;0.0058;0.0011	4	5	11474543-11481871;11474543-11480198;11474543-11478036;11474543-11475754
ENSMUSG00000041219.14	ENSMUSG00000041219.14:t:113832522-113832566	t|1e1.2o2|i	-0.0904;0.0904	6.408e-02;6.408e-02	8.232e-02;8.232e-02	0.4442;0.5558	0.3328;0.6672	1	2	113832566-113832659;113832567-113832566	113832567-113832566
ENSMUSG00000002625.10	ENSMUSG00000002625.10:s:32334588-32334696	s|1e1.1o2|1e1.2o2|1e2.1o1	-0.0320;0.0000;0.0308	4.356e-08;4.877e-21;6.697e-07	4.413e-01;9.967e-01;4.396e-01	0.0919;0.0168;0.8921	0.0446;0.0154;0.9379	3	3	32334045-32334588;32333980-32334588;32333144-32334588
ENSMUSG00000005882.18	ENSMUSG00000005882.18:t:155921635-155921727	t|1e1.1o1|1e2.1o2|1e2.2o2|1e3.1o1|2e2.1o2	0.0000;0.0079;-0.0008;0.0000;-0.0000	4.857e-21;1.332e-15;5.104e-21;4.857e-21;4.858e-21	1.000e+00;7.771e-01;9.620e-01;1.000e+00;9.999e-01	0.0004;0.9561;0.0288;0.0004;0.0142	0.0005;0.9745;0.0204;0.0005;0.0032	5	4	155921727-155930173;155921727-155930013;155921727-155929969;155921727-155924458;155921725-155930013
ENSMUSG00000022526.8	ENSMUSG00000022526.8:s:76869807-76869920	s|1e1.1o1|1e2.1o1	-0.0007;0.0007	5.401e-21;5.383e-21	9.189e-01;9.189e-01	0.0346;0.9654	0.0336;0.9664	2	3	76866347-76869807;76854614-76869807
ENSMUSG00000039057.11	ENSMUSG00000039057.11:s:10413143-10413290	s|1e1.1o1|1e2.1o1	0.0226;-0.0226	8.435e-03;8.435e-03	4.299e-01;4.299e-01	0.0100;0.9900	0.0668;0.9332	2	3	10413290-10426471;10413290-10435779
ENSMUSG00000035900.18	ENSMUSG00000035900.18:s:86058727-86058961	s|1e1.1o2|1e2.1o1	-0.0308;0.0308	2.534e-03;2.534e-03	3.308e-01;3.308e-01	0.8144;0.1856	0.7624;0.2376	2	3	86058961-86091313;86058961-86100780
ENSMUSG00000033364.13	ENSMUSG00000033364.13:s:74444413-74444528	s|1e1.1o2|1e1.2o2	-0.0160;0.0160	8.702e-11;8.183e-21	6.653e-01;6.653e-01	0.9879;0.0121	0.9474;0.0526	2	2	74441601-74444413;74441597-74444413
ENSMUSG00000015961.8	ENSMUSG00000015961.8:s:177771141-177771265	s|1e1.1o1|i	0.0048;-0.0048	6.450e-14;4.093e-15	7.390e-01;7.390e-01	0.8972;0.1028	0.9072;0.0928	1	2	177770022-177771141;177770023-177771140	177770023-177771140
ENSMUSG00000113484.1	ENSMUSG00000113484.1:s:34814468-34814544	s|1e1.1o1|1e2.1o1	-0.0434;0.0434	5.223e-02;5.223e-02	1.953e-01;1.953e-01	0.2793;0.7207	0.2183;0.7817	2	3	34811975-34814468;34787570-34814468
ENSMUSG00000041879.13	ENSMUSG00000041879.13:t:135389313-135389818	t|1e1.1o1|2e2.1o1	0.0000;0.0000	4.857e-21;4.857e-21	1.000e+00;1.000e+00	0.0007;0.9993	0.0007;0.9993	2	3	135389818-135402233;135389588-135390538
ENSMUSG00000115149.1	ENSMUSG00000115149.1:t:105593581-105593907	t|1e1.1o1|1e2.1o6|1e2.2o6|1e2.3o6|1e2.4o6|1e2.5o6|1e2.6o6	-0.0598;0.0000;0.0000;0.0007;0.0060;0.0000;0.0224	1.465e-03;4.857e-21;4.857e-21;4.707e-21;1.377e-14;4.857e-21;3.555e-06	2.414e-01;1.000e+00;1.000e+00;9.580e-01;7.819e-01;1.000e+00;5.268e-01	0.5358;0.0047;0.0116;0.0785;0.1639;0.0092;0.1971	0.4700;0.0091;0.0204;0.0813;0.1792;0.0116;0.2277	7	3	105589673-105593581;105590159-105593581;105590263-105593581;105592972-105593581;105593120-105593581;105593266-105593581;105593299-105593581
ENSMUSG00000044950.7	ENSMUSG00000044950.7:s:43681998-43682616	s|1e1.1o1|1e2.1o1	0.0198;-0.0198	2.177e-03;2.177e-03	3.976e-01;3.976e-01	0.1609;0.8391	0.1964;0.8036	2	3	43682616-43683481;43682616-43704534
ENSMUSG00000108037.2	ENSMUSG00000108037.2:s:125043954-125044025	s|1e1.1o1|1e2.1o1	0.0000;-0.0000	4.857e-21;4.858e-21	9.999e-01;9.999e-01	0.9795;0.0205	0.9828;0.0172	2	3	125044025-125046904;125044025-125047211
ENSMUSG00000029062.14	ENSMUSG00000029062.14:s:155624854-155624941	s|1e1.1o1|1e2.1o1	-0.0819;0.0819	3.058e-03;3.058e-03	1.237e-01;1.237e-01	0.1879;0.8121	0.1007;0.8993	2	3	155624941-155625185;155624941-155625531
ENSMUSG00000029122.11	ENSMUSG00000029122.11:s:37300735-37300923	s|1e1.1o1|1e2.1o1|2e3.1o1	0.2004;-0.2004;0.0000	5.180e-01;5.181e-01;4.857e-21	3.443e-03;3.438e-03;1.000e+00	0.4810;0.5175;0.0015	0.7073;0.2913;0.0015	3	4	37300500-37300812;37300461-37300812;37297236-37300735
ENSMUSG00000030309.16	ENSMUSG00000030309.16:t:148865830-148865952	t|1e1.1o1|1e2.1o1	0.0059;-0.0059	4.571e-03;4.571e-03	3.576e-01;3.576e-01	0.2127;0.7873	0.2318;0.7682	2	3	148865952-148870613;148865952-148868989
ENSMUSG00000034401.16	ENSMUSG00000034401.16:s:111747755-111747803	s|1e1.1o1|1e2.1o2|1e2.2o2|1e3.1o1	0.0729;-0.0023;0.0040;-0.0758	1.494e-02;1.929e-10;5.022e-08;4.364e-03	1.338e-01;9.172e-01;6.766e-01;1.263e-01	0.7879;0.0271;0.0480;0.1281	0.8870;0.0161;0.0585;0.0395	4	4	111747803-111767663;111747803-111768700;111747803-111768716;111747803-111774799
ENSMUSG00000059900.14	ENSMUSG00000059900.14:t:115742310-115742387	t|1e1.1o1|1e2.1o1	0.0000;-0.0000	4.857e-21;4.857e-21	1.000e+00;1.000e+00	0.9958;0.0042	0.9990;0.0010	2	3	115742387-115762273;115742387-115758938
ENSMUSG00000038429.10	ENSMUSG00000038429.10:t:124828015-124828139	t|1e1.1o1|1e2.1o1	-0.0485;0.0485	8.016e-02;8.016e-02	1.383e-01;1.383e-01	0.8659;0.1341	0.7481;0.2519	2	3	124828139-124829285;124828139-124828850
ENSMUSG00000019792.8	ENSMUSG00000019792.8:s:30558919-30559050	s|1e1.1o1|i	-0.0104;0.0104	4.428e-08;4.422e-08	6.765e-01;6.765e-01	0.9693;0.0307	0.9492;0.0508	1	2	30547777-30558919;30547778-30558918	30547778-30558918
ENSMUSG00000047284.14	ENSMUSG00000047284.14:s:69911929-69912094	s|1e1.1o1|1e2.1o1	0.0000;0.0000	4.857e-21;4.857e-21	1.000e+00;1.000e+00	0.0013;0.9987	0.0011;0.9989	2	3	69912094-69912515;69912094-69913127
ENSMUSG00000049916.12	ENSMUSG00000049916.12:t:17121296-17121551	t|1e1.1o2|1e1.2o2|1e2.1o1|1e3.1o1	-0.0216;0.0322;-0.0094;0.0000	6.390e-04;6.855e-03;7.612e-09;4.857e-21	4.371e-01;3.282e-01;6.709e-01;1.000e+00	0.1693;0.7647;0.0618;0.0010	0.1323;0.8128;0.0489;0.0014	4	4	17121551-17125015;17121551-17124990;17121551-17123512;17121551-17121664
ENSMUSG00000026708.16	ENSMUSG00000026708.16:s:161082908-161083470	s|1e1.1o1|i	-0.0092;0.0092	2.144e-02;2.144e-02	2.554e-01;2.554e-01	0.6637;0.3363	0.6411;0.3589	1	2	161083450-161085988;161083471-161085987	161083471-161085987
ENSMUSG00000032727.14	ENSMUSG00000032727.14:t:111691236-111691811	t|1e1.1o1|1e2.1o1	-0.0000;0.0000	4.857e-21;4.857e-21	1.000e+00;1.000e+00	0.0021;0.9979	0.0018;0.9982	2	3	111681142-111691236;111687852-111691236
ENSMUSG00000020758.15	ENSMUSG00000020758.15:s:115997950-115998154	s|1e1.1o1|2e1.1o1	0.0080;-0.0080	3.006e-03;3.006e-03	4.388e-01;4.388e-01	0.1011;0.8989	0.1239;0.8761	2	2	115998145-115999798;115998154-115999798
ENSMUSG00000025558.19	ENSMUSG00000025558.19:t:121591311-121591354	t|1e1.1o1|1e2.1o1	0.1379;-0.1379	2.469e-01;2.469e-01	2.998e-02;2.998e-02	0.7331;0.2669	0.8940;0.1060	2	3	121591354-121594336;121591354-121591812
ENSMUSG00000009647.13	ENSMUSG00000009647.13:t:59456649-59456809	t|1e1.1o1|1e2.1o1	0.0000;-0.0000	4.893e-21;4.857e-21	1.000e+00;1.000e+00	0.9970;0.0030	0.9978;0.0022	2	3	59456809-59466454;59456809-59457826
ENSMUSG00000014402.15	ENSMUSG00000014402.15:t:46908905-46909068	t|1e1.1o1|1e2.1o1|2e2.1o1|3e2.1o1	0.0000;0.0298;-0.0071;-0.0000	4.857e-21;1.110e-20;6.540e-21;4.857e-21	1.000e+00;5.577e-01;8.033e-01;1.000e+00	0.0002;0.9424;0.0425;0.0144	0.0009;0.9608;0.0319;0.0056	4	3	46909068-46913378;46909068-46910745;46908991-46910745;46908963-46910745
ENSMUSG00000062054.7	ENSMUSG00000062054.7:t:21321334-21321455	t|1e1.1o1|1e2.1o1|i	0.0000;0.0112;-0.0004	4.452e-21;7.174e-21;4.364e-21	1.000e+00;6.756e-01;9.519e-01	0.0154;0.8984;0.0868	0.0127;0.9087;0.0793	2	3	21318046-21321334;21319931-21321334;21320777-21321333	21320777-21321333
ENSMUSG00000025153.9	ENSMUSG00000025153.9:s:120814477-120814763	s|1e1.1o1|2e1.1o1	0.0000;0.0000	4.857e-21;4.857e-21	1.000e+00;1.000e+00	0.0000;1.0000	0.0000;1.0000	2	2	120814040-120814483;120814040-120814477
ENSMUSG00000038838.15	ENSMUSG00000038838.15:t:35665973-35666039	t|1e1.1o1|1e2.1o1	0.0155;-0.0155	1.662e-08;1.664e-08	6.581e-01;6.581e-01	0.0019;0.9981	0.0486;0.9514	2	3	35666039-35666655;35666039-35666131
ENSMUSG00000044715.7	ENSMUSG00000044715.7:s:105684829-105685458	s|1e1.1o1|1e2.1o1	0.0000;-0.0000	4.857e-21;4.857e-21	1.000e+00;1.000e+00	0.0012;0.9988	0.0012;0.9988	2	3	105685458-105689362;105685458-105698718
ENSMUSG00000035152.14	ENSMUSG00000035152.14:s:83302483-83302837	s|1e1.1o1|1e2.1o1	-0.0127;0.0127	7.814e-21;7.482e-21	7.132e-01;7.132e-01	0.9684;0.0316	0.9515;0.0485	2	3	83302837-83308215;83302837-83316420
ENSMUSG00000024404.7	ENSMUSG00000024404.7:t:12147248-12148988	t|1e1.1o1|1e2.1o2|1e2.2o2|i	0.0013;0.0008;-0.0012;-0.0026	4.783e-21;2.332e-15;6.665e-21;5.428e-21	9.435e-01;8.123e-01;7.491e-01;8.313e-01	0.0268;0.8626;0.0462;0.0651	0.0367;0.8626;0.0441;0.0577	3	3	12139460-12148791;12143063-12148791;12143194-12148791;12143195-12147247	12143195-12147247
ENSMUSG00000035351.16	ENSMUSG00000035351.16:s:88174863-88174933	s|1e1.1o1|1e2.1o1	-0.0000;0.0000	2.149e-15;4.865e-21	9.985e-01;9.985e-01	0.9965;0.0035	0.9906;0.0094	2	3	88174933-88177073;88174933-88178134
ENSMUSG00000043510.12	ENSMUSG00000043510.12:s:110835975-110836069	s|1e1.1o1|1e2.1o1|2e1.1o1|2e2.1o1	-0.0106;0.0678;-0.0504;-0.0013	2.910e-04;4.526e-03;4.457e-07;5.268e-21	5.433e-01;1.842e-01;3.606e-01;9.386e-01	0.8256;0.0612;0.0836;0.0255	0.8132;0.1404;0.0256;0.0223	4	3	110834799-110835980;110830983-110835980;110834799-110835975;110830983-110835975
ENSMUSG00000020538.15	ENSMUSG00000020538.15:t:60200635-60201040	t|1e1.1o1|1e2.1o1|2e2.1o1	0.0000;-0.0001;0.0001	4.857e-21;2.820e-13;4.872e-21	1.000e+00;9.958e-01;9.973e-01	0.0083;0.9809;0.0111	0.0022;0.9892;0.0086	3	3	60200835-60201580;60200835-60201246;60200788-60201246
ENSMUSG00000094410.8	ENSMUSG00000094410.8:s:133625848-133625930	s|1e1.1o2|1e1.2o2	0.0000;-0.0000	4.857e-21;4.857e-21	9.999e-01;9.999e-01	0.9846;0.0154	0.9882;0.0118	2	2	133624810-133625848;133624770-133625848
ENSMUSG00000058486.11	ENSMUSG00000058486.11:t:34908547-34909540	t|1e1.1o1|1e2.1o2|1e2.2o2|1e3.1o2|1e3.2o2	0.0199;-0.0055;0.0018;-0.0000;-0.0170	5.240e-06;1.915e-10;5.239e-21;4.857e-21;8.831e-21	5.160e-01;7.521e-01;9.371e-01;1.000e+00;6.594e-01	0.8592;0.0727;0.0126;0.0032;0.0551	0.8918;0.0637;0.0326;0.0006;0.0103	5	4	34909540-34910697;34909540-34910510;34909540-34910506;34909540-34909714;34909540-34909677
ENSMUSG00000026150.14	ENSMUSG00000026150.14:t:82746923-82747142	t|1e1.1o1|1e2.1o1|1e3.1o1|i	0.0027;-0.0406;0.0312;-0.0012	5.244e-10;1.421e-08;1.128e-20;4.404e-21	6.629e-01;4.502e-01;4.221e-01;9.466e-01	0.6990;0.1721;0.0475;0.0809	0.7020;0.1269;0.0945;0.0750	3	4	82735507-82747083;82741976-82747083;82745556-82747083;82745896-82746922	82745896-82746922
ENSMUSG00000061313.8	ENSMUSG00000061313.8:s:25754186-25754596	s|1e1.1o1|2e1.1o1	-0.1955;0.1955	4.669e-01;4.669e-01	1.125e-03;1.125e-03	0.7303;0.2697	0.5159;0.4841	2	2	25753173-25754267;25753173-25754186
ENSMUSG00000030341.17	ENSMUSG00000030341.17:t:125360427-125360573	t|1e1.1o2|1e1.2o2|1e2.1o1	-0.0014;0.0016;0.0000	5.186e-21;5.182e-21;4.857e-21	9.509e-01;9.457e-01;1.000e+00	0.0350;0.9644;0.0006	0.0159;0.9831;0.0016	3	3	125358110-125360497;125358132-125360497;125358391-125360497
ENSMUSG00000027381.16	ENSMUSG00000027381.16:t:128147085-128147194	t|1e1.1o1|1e2.1o1	0.0387;-0.0387	6.360e-03;6.360e-03	2.808e-01;2.808e-01	0.0766;0.9234	0.1366;0.8634	2	3	128128756-128147085;128129014-128147085
ENSMUSG00000069601.14	ENSMUSG00000069601.14:t:69927695-69927818	t|1e1.1o1|1e2.1o1|1e3.1o1|1e4.1o1	-0.0074;0.0355;-0.0117;-0.0001	3.614e-03;1.695e-02;2.410e-04;6.699e-08	4.409e-01;2.686e-01;6.624e-01;9.950e-01	0.1011;0.8472;0.0440;0.0049	0.0800;0.9152;0.0023;0.0023	4	5	69904270-69927695;69904510-69927695;69920491-69927695;69926191-69927695
ENSMUSG00000025860.15	ENSMUSG00000025860.15:s:42067836-42068056	s|1e1.1o1|1e2.1o1	-0.0000;0.0000	3.066e-13;4.860e-21	9.995e-01;9.995e-01	0.9963;0.0037	0.9956;0.0044	2	3	42068056-42068357;42068056-42096613
ENSMUSG00000033543.17	ENSMUSG00000033543.17:t:70022437-70022866	t|1e1.1o1|1e2.1o1	0.0152;-0.0152	8.151e-21;2.049e-19	6.723e-01;6.723e-01	0.0337;0.9663	0.0543;0.9457	2	3	70016923-70022437;70019515-70022437
ENSMUSG00000041258.18	ENSMUSG00000041258.18:s:82668572-82668744	s|1e1.1o1|1e2.1o1	-0.0003;0.0003	5.400e-18;4.927e-21	9.875e-01;9.875e-01	0.9979;0.0021	0.9794;0.0206	2	3	82664981-82668572;82658206-82668572
ENSMUSG00000030876.7	ENSMUSG00000030876.7:t:121052087-121052296	t|1e1.2o3|1e2.1o1	0.0446;-0.0446	1.404e-20;1.521e-20	4.955e-01;4.955e-01	0.0331;0.9669	0.0645;0.9355	2	3	121034975-121052087;121048028-121052087
ENSMUSG00000039210.16	ENSMUSG00000039210.16:t:187322284-187322354	t|1e1.1o1|1e2.1o1	0.0053;-0.0053	1.665e-04;1.665e-04	5.185e-01;5.185e-01	0.1250;0.8750	0.1331;0.8669	2	3	187304397-187322284;187316563-187322284
ENSMUSG00000018411.17	ENSMUSG00000018411.17:s:104294859-104295317	s|1e1.1o3|1e1.2o3|1e1.3o3|1e2.1o1|i	-0.0040;0.0079;0.0000;0.0222;-0.0454	4.168e-17;6.747e-13;4.452e-21;9.313e-07;4.450e-13	8.091e-01;7.226e-01;1.000e+00;5.139e-01;4.756e-01	0.1835;0.2103;0.0075;0.4717;0.1244	0.1747;0.2212;0.0142;0.5114;0.0793	4	3	104294924-104298498;104294924-104298546;104294924-104298960;104294924-104302361;104295318-104298497	104295318-104298497
ENSMUSG00000103332.1	ENSMUSG00000103332.1:s:37825021-37825079	s|1e1.1o2|1e1.2o2|i	-0.0069;0.0077;0.0000	6.781e-21;8.215e-21;4.452e-21	7.493e-01;6.509e-01;1.000e+00	0.0472;0.9474;0.0051	0.0444;0.9502;0.0053	2	2	37825079-37833262;37825079-37833265;37825080-37833261	37825080-37833261
ENSMUSG00000046671.18	ENSMUSG00000046671.18:s:134530275-134530486	s|1e1.1o3|1e1.2o3|1e1.3o3	-0.0008;0.0000;0.0009	2.211e-20;4.857e-21;6.527e-21	7.866e-01;1.000e+00;7.917e-01	0.9582;0.0007;0.0411	0.9614;0.0006;0.0380	3	2	134529410-134530275;134529301-134530275;134529232-134530275
ENSMUSG00000027522.15	ENSMUSG00000027522.15:t:174084646-174084657	t|1e1.1o2|1e1.2o2|i	0.0601;-0.0450;-0.0101	8.535e-03;2.401e-03;7.647e-21	1.910e-01;2.734e-01;6.865e-01	0.3843;0.5519;0.0619	0.4633;0.4884;0.0484	2	2	174077138-174084646;174077189-174084646;174077353-174084645	174077353-174084645
ENSMUSG00000035666.14	ENSMUSG00000035666.14:t:28833550-28835373	t|1e1.1o1|1e2.1o1|1e3.1o1	-0.0022;0.0141;-0.0084	1.029e-06;2.510e-10;2.001e-06	6.307e-01;6.344e-01;6.291e-01	0.8445;0.0412;0.1128	0.8422;0.0600;0.1017	3	4	28835373-28839883;28835373-28836411;28835373-28836025
ENSMUSG00000029454.15	ENSMUSG00000029454.15:t:121525663-121525832	t|1e1.2o3|1e2.1o2|1e2.2o2	0.0000;0.0724;-0.0830	4.863e-21;6.663e-03;1.377e-02	9.989e-01;1.448e-01;1.099e-01	0.0106;0.3723;0.6168	0.0200;0.4606;0.5220	3	3	121525767-121527091;121525767-121526745;121525767-121526739
ENSMUSG00000024799.16	ENSMUSG00000024799.16:s:6063324-6063446	s|1e1.1o2|1e1.2o2	0.0808;-0.0808	5.779e-06;5.778e-06	1.291e-01;1.291e-01	0.0149;0.9851	0.1085;0.8915	2	2	6063101-6063324;6063073-6063324
ENSMUSG00000024327.16	ENSMUSG00000024327.16:t:34030368-34030498	t|1e1.1o1|2e2.1o1	0.0000;-0.0000	4.857e-21;4.857e-21	1.000e+00;1.000e+00	0.0011;0.9989	0.0103;0.9897	2	3	34030498-34030824;34030421-34030566
ENSMUSG00000049327.17	ENSMUSG00000049327.17:t:124445784-124446084	t|1e1.1o2|1e1.2o2|1e2.1o1	-0.0162;0.0103;-0.0101	7.759e-06;6.982e-21;1.296e-08	5.547e-01;7.481e-01;6.536e-01	0.9267;0.0011;0.0721	0.9007;0.0472;0.0505	3	3	124440015-124445969;124440081-124445969;124445728-124445969
ENSMUSG00000034265.8	ENSMUSG00000034265.8:s:5731472-5731574	s|1e1.1o2|1e1.2o2	-0.0074;0.0074	1.493e-04;1.493e-04	5.512e-01;5.512e-01	0.1085;0.8915	0.0905;0.9095	2	2	5731574-5752692;5731574-5752737
ENSMUSG00000039202.12	ENSMUSG00000039202.12:s:79297008-79297303	s|1e1.1o1|2e1.1o1	0.0000;0.0000	4.857e-21;4.857e-21	1.000e+00;1.000e+00	0.9994;0.0006	0.9997;0.0003	2	2	79297207-79323469;79297303-79323469
ENSMUSG00000028973.18	ENSMUSG00000028973.18:s:24400525-24400680	s|1e1.1o1|1e2.2o2	0.0000;0.0000	4.857e-21;4.857e-21	1.000e+00;1.000e+00	0.9985;0.0015	0.9985;0.0015	2	3	24400680-24400757;24400680-24409513
ENSMUSG00000020811.16	ENSMUSG00000020811.16:t:71759578-71760968	t|1e1.1o1|1e2.1o1|1e3.1o1|1e4.1o1	0.0092;0.0000;-0.0149;0.0001	6.283e-21;4.857e-21;7.541e-21;4.903e-21	7.661e-01;1.000e+00;6.596e-01;9.919e-01	0.0743;0.0002;0.8967;0.0298	0.0950;0.0032;0.8685;0.0331	4	5	71750100-71759578;71750825-71759578;71751229-71759578;71751715-71759578
ENSMUSG00000062070.12	ENSMUSG00000062070.12:s:106199647-106199761	s|1e1.1o2|1e1.2o2	0.0000;0.0000	4.857e-21;4.857e-21	1.000e+00;1.000e+00	0.0001;0.9999	0.0001;0.9999	2	2	106199761-106200117;106199761-106200157
ENSMUSG00000032249.14	ENSMUSG00000032249.14:s:62373439-62373677	s|1e2.1o2|2e1.1o1	-0.0260;0.0260	1.088e-20;1.020e-20	5.861e-01;5.861e-01	0.0532;0.9468	0.0002;0.9998	2	3	62373670-62377300;62373677-62374654
ENSMUSG00000025968.16	ENSMUSG00000025968.16:s:63176428-63176524	s|1e4.1o1|2e1.1o1|2e2.1o1|2e3.1o1	0.0000;0.0313;0.0306;-0.0670	4.857e-21;1.153e-20;1.724e-05;7.611e-03	1.000e+00;4.973e-01;4.274e-01;1.666e-01	0.0007;0.0364;0.1365;0.8350	0.0005;0.0753;0.1744;0.7473	4	5	63156332-63176475;63175688-63176428;63172257-63176428;63170914-63176428
ENSMUSG00000020834.17	ENSMUSG00000020834.17:s:78032585-78032703	s|1e1.1o1|1e2.1o1	0.0000;-0.0000	4.863e-21;1.748e-18	9.990e-01;9.990e-01	0.0049;0.9951	0.0066;0.9934	2	3	78032703-78033376;78032703-78034013
ENSMUSG00000026502.13	ENSMUSG00000026502.13:s:178242612-178242705	s|1e1.1o4|1e1.2o4|1e1.3o4|1e1.4o4	-0.0611;0.0002;0.0111;0.0299	1.715e-03;4.897e-21;7.637e-21;3.381e-08	2.060e-01;9.928e-01;7.034e-01;4.563e-01	0.9191;0.0071;0.0292;0.0453	0.8471;0.0223;0.0476;0.0856	4	2	178242705-178244341;178242705-178244343;178242705-178244346;178242705-178244358
ENSMUSG00000021461.17	ENSMUSG00000021461.17:s:63360196-63360260	s|1e1.1o1|1e2.1o1	0.0332;-0.0332	9.087e-03;9.087e-03	3.273e-01;3.273e-01	0.9292;0.0708	0.9865;0.0135	2	3	63347584-63360196;63340475-63360196
ENSMUSG00000027966.20	ENSMUSG00000027966.20:s:114151375-114151428	s|1e1.2o2|2e1.1o2	-0.0000;0.0000	4.866e-21;4.865e-21	9.987e-01;9.987e-01	0.0276;0.9724	0.0266;0.9734	2	2	114151390-114152661;114151428-114152609
ENSMUSG00000029499.11	ENSMUSG00000029499.11:s:110281197-110281359	s|1e1.1o1|1e2.2o2	-0.0000;0.0000	4.858e-21;3.814e-16	9.999e-01;9.999e-01	0.0034;0.9966	0.0032;0.9968	2	3	110280836-110281197;110277774-110281197
ENSMUSG00000056851.14	ENSMUSG00000056851.14:s:102470539-102470803	s|1e1.1o2|1e1.2o2|1e2.1o1	-0.0418;0.0359;0.0000	3.394e-05;2.403e-05;4.859e-21	3.257e-01;3.200e-01;9.997e-01	0.5689;0.4001;0.0282	0.5239;0.4448;0.0312	3	3	102470803-102473261;102470803-102473285;102470803-102474131
ENSMUSG00000040690.15	ENSMUSG00000040690.15:s:130047840-130048083	s|1e1.1o1|1e2.1o2|1e2.2o2	-0.0069;-0.0027;0.0268	5.976e-08;5.493e-21;5.321e-05	6.439e-01;9.105e-01;4.404e-01	0.0579;0.0344;0.9123	0.0496;0.0038;0.9460	3	3	130048083-130049327;130048083-130049606;130048083-130049633
ENSMUSG00000022475.19	ENSMUSG00000022475.19:t:97799761-97799816	t|1e1.1o1|1e2.1o1	0.0249;-0.0249	6.350e-06;6.350e-06	5.076e-01;5.076e-01	0.0207;0.9793	0.0605;0.9395	2	3	97799816-97802076;97799816-97800695
ENSMUSG00000031708.17	ENSMUSG00000031708.17:t:83573369-83573455	t|1e1.1o1|1e2.1o2|1e2.2o2	0.0000;0.0000;0.0000	4.857e-21;4.857e-21;4.857e-21	1.000e+00;1.000e+00;1.000e+00	0.0047;0.9901;0.0050	0.0098;0.9851;0.0048	3	3	83573455-83574478;83573455-83573871;83573455-83573709
ENSMUSG00000054556.6	ENSMUSG00000054556.6:t:17097746-17098150	t|1e1.1o1|1e2.1o1|1e3.1o1|i	0.0237;-0.0070;-0.0286;0.0159	9.825e-03;1.674e-08;1.442e-03;3.945e-03	3.162e-01;7.505e-01;3.666e-01;3.608e-01	0.5255;0.0425;0.1718;0.2580	0.5702;0.0243;0.1194;0.2855	3	4	17098150-17171371;17098150-17145350;17098150-17125992;17098151-17110990	17098151-17110990
ENSMUSG00000030498.15	ENSMUSG00000030498.15:t:51864282-51864397	t|1e1.1o2|1e1.2o2|1e2.1o1	0.0473;-0.0719;0.0104	4.661e-02;2.457e-02;8.973e-03	1.956e-01;1.399e-01;3.299e-01	0.4073;0.1525;0.4340	0.4761;0.0707;0.4628	3	3	51862444-51864282;51862645-51864282;51864093-51864282
ENSMUSG00000036606.17	ENSMUSG00000036606.17:s:89180665-89180788	s|1e1.1o1|1e2.2o2|1e3.1o1|i	-0.0592;0.0557;-0.0000;0.0000	7.639e-07;2.167e-07;4.452e-21;4.452e-21	2.088e-01;3.243e-01;1.000e+00;1.000e+00	0.8594;0.1153;0.0146;0.0082	0.7929;0.1762;0.0175;0.0112	3	4	89171116-89180665;89170617-89180665;89168027-89180665;89171117-89180664	89171117-89180664
ENSMUSG00000039158.11	ENSMUSG00000039158.11:t:63380199-63380362	t|1e1.1o1|1e2.1o1	-0.0000;0.0000	2.348e-16;4.858e-21	9.999e-01;9.999e-01	0.9968;0.0032	0.9967;0.0033	2	3	63380362-63381728;63380362-63380826
ENSMUSG00000002871.14	ENSMUSG00000002871.14:t:88907941-88908072	t|1e1.1o1|1e2.1o1|1e3.1o1	0.0154;-0.0000;-0.0165	1.221e-05;4.859e-21;1.252e-06	5.872e-01;9.997e-01;5.803e-01	0.9198;0.0083;0.0713	0.9445;0.0073;0.0520	3	4	88906078-88907941;88906712-88907941;88907826-88907941
ENSMUSG00000006641.12	ENSMUSG00000006641.12:s:31047630-31047799	s|1e1.1o2|1e1.2o2	0.0000;-0.0000	1.228e-16;4.858e-21	9.999e-01;9.999e-01	0.9968;0.0032	0.9971;0.0029	2	2	31044591-31047630;31044581-31047630
ENSMUSG00000055932.15	ENSMUSG00000055932.15:t:91401807-91401884	t|1e1.1o1|1e2.1o1|1e3.1o1	0.0000;0.0000;0.0000	4.857e-21;4.857e-21;4.857e-21	1.000e+00;1.000e+00;1.000e+00	0.9993;0.0004;0.0004	0.9994;0.0003;0.0003	3	4	91313620-91401807;91387777-91401807;91391550-91401807
ENSMUSG00000022791.19	ENSMUSG00000022791.19:s:32680278-32680807	s|1e1.1o2|1e1.2o2|1e2.1o1	-0.0247;0.0005;0.0246	2.512e-04;5.572e-21;3.040e-05	4.663e-01;8.948e-01;4.551e-01	0.7663;0.0339;0.2004	0.7234;0.0319;0.2425	3	3	32680807-32680900;32680807-32680906;32680807-32681152
ENSMUSG00000047909.11	ENSMUSG00000047909.11:s:11784205-11784452	s|1e1.1o2|1e1.2o2|1e2.1o1	-0.0542;0.0027;0.0384	8.585e-03;2.027e-10;5.240e-03	2.021e-01;9.066e-01;2.764e-01	0.1994;0.0114;0.7930	0.1322;0.0308;0.8421	3	3	11784452-11785123;11784452-11785170;11784452-11786224
ENSMUSG00000079427.10	ENSMUSG00000079427.10:t:88712873-88716210	t|1e1.1o1|1e2.1o1|1e3.1o1|1e4.1o1	0.0000;-0.0569;0.0654;-0.0116	4.860e-21;4.266e-03;7.569e-03;7.478e-21	9.994e-01;2.130e-01;1.756e-01;6.790e-01	0.0005;0.5347;0.3892;0.0828	0.0171;0.4604;0.4668;0.0563	4	5	88715749-88720149;88715749-88719659;88715749-88719489;88715749-88716494
ENSMUSG00000020530.14	ENSMUSG00000020530.14:s:84836365-84836535	s|1e1.1o1|i	0.0023;-0.0023	4.984e-21;5.048e-21	9.134e-01;9.134e-01	0.9612;0.0388	0.9747;0.0253	1	2	84834583-84836365;84834584-84836364	84834584-84836364
ENSMUSG00000030706.17	ENSMUSG00000030706.17:s:100580932-100583110	s|1e1.1o1|1e2.1o1	-0.0199;0.0199	5.360e-17;8.526e-21	5.887e-01;5.887e-01	0.9397;0.0603	0.8987;0.1013	2	3	100574514-100582990;100571289-100582990
ENSMUSG00000025083.18	ENSMUSG00000025083.18:t:56950138-56950266	t|1e1.1o1|1e2.1o1|1e3.1o1|1e4.1o1|1e5.1o1|1e6.1o1	0.0134;-0.0151;0.0000;0.0000;0.0000;0.0000	6.417e-14;8.073e-21;4.857e-21;4.857e-21;4.857e-21;4.857e-21	6.974e-01;6.179e-01;1.000e+00;1.000e+00;1.000e+00;1.000e+00	0.9014;0.0913;0.0002;0.0044;0.0016;0.0002	0.9250;0.0560;0.0001;0.0158;0.0023;0.0016	6	7	56950266-57008151;56950266-57002250;56950266-57000920;56950266-56999581;56950266-56989044;56950266-56963830
ENSMUSG00000056211.13	ENSMUSG00000056211.13:t:128167893-128168007	t|1e1.1o1|1e2.1o1|1e3.1o1	0.0000;-0.1131;0.1132	4.857e-21;1.467e-02;1.491e-02	1.000e+00;3.698e-02;3.650e-02	0.0007;0.8670;0.1324	0.0005;0.7408;0.2586	3	4	128151952-128167893;128153399-128167893;128162858-128167893
ENSMUSG00000020715.9	ENSMUSG00000020715.9:s:106458556-106459028	s|1e1.1o1|1e2.1o1	0.0007;-0.0007	3.421e-08;3.378e-08	7.925e-01;7.925e-01	0.9654;0.0346	0.9651;0.0349	2	3	106437123-106458908;106434987-106458908
ENSMUSG00000043131.14	ENSMUSG00000043131.14:t:83329867-83330033	t|1e1.1o1|1e2.1o1|1e3.1o1|2e1.1o1	-0.0000;0.0000;0.0000;-0.0026	4.725e-21;4.868e-21;4.857e-21;7.726e-21	9.577e-01;9.980e-01;1.000e+00;7.053e-01	0.9282;0.0241;0.0003;0.0472	0.9249;0.0279;0.0008;0.0462	4	4	83326267-83329867;83326469-83329867;83327665-83329867;83326267-83329870
ENSMUSG00000066456.14	ENSMUSG00000066456.14:s:83110993-83111131	s|1e2.1o1|2e1.1o1|2e2.1o1|i	-0.0248;0.0005;-0.0252;0.0606	6.214e-08;4.623e-21;3.771e-08;4.592e-07	5.043e-01;9.187e-01;5.154e-01;1.967e-01	0.4694;0.0601;0.2848;0.1874	0.4310;0.0633;0.2487;0.2573	3	3	83110429-83111034;83110874-83110993;83110429-83110993;83110875-83110992	83110875-83110992
ENSMUSG00000022108.8	ENSMUSG00000022108.8:t:73368299-73368505	t|1e1.1o1|1e2.1o1|1e3.1o1	0.0000;0.0000;0.0000	4.857e-21;4.857e-21;4.857e-21	1.000e+00;1.000e+00;1.000e+00	0.9996;0.0002;0.0002	0.9997;0.0002;0.0002	3	4	73368427-73385010;73368427-73375804;73368427-73369003
ENSMUSG00000020737.12	ENSMUSG00000020737.12:t:115503032-115503174	t|1e1.1o1|1e2.1o2|1e2.2o2	0.0000;0.0000;0.0000	4.857e-21;4.857e-21;4.857e-21	1.000e+00;1.000e+00;1.000e+00	0.9992;0.0001;0.0007	0.9982;0.0001;0.0017	3	3	115503174-115514220;115503174-115514027;115503174-115513698
ENSMUSG00000037646.10	ENSMUSG00000037646.10:s:35417511-35417631	s|1e1.1o1|1e2.1o1	0.0000;-0.0000	3.977e-08;4.031e-08	9.870e-01;9.870e-01	0.0071;0.9929	0.0081;0.9919	2	3	35417631-35419285;35417631-35422308
ENSMUSG00000029676.15	ENSMUSG00000029676.15:s:25798536-25800510	s|1e1.1o1|1e2.1o1	0.0339;-0.0339	9.639e-05;9.639e-05	3.905e-01;3.905e-01	0.9139;0.0861	0.9589;0.0411	2	3	25798055-25800284;25794674-25800284
ENSMUSG00000032737.13	ENSMUSG00000032737.13:s:101826506-101826661	s|1e1.1o1|2e1.1o1	0.0001;-0.0001	4.888e-21;4.892e-21	9.944e-01;9.944e-01	0.0190;0.9810	0.0283;0.9717	2	2	101826271-101826552;101826271-101826506
ENSMUSG00000018509.8	ENSMUSG00000018509.8:s:62538819-62539261	s|1e1.1o2|1e1.2o2|2e1.2o2|i	0.0057;0.0242;0.0000;-0.0255	6.820e-21;8.722e-21;4.452e-21;1.026e-20	7.310e-01;5.769e-01;1.000e+00;5.679e-01	0.0464;0.8268;0.0204;0.1059	0.0479;0.8606;0.0124;0.0806	3	2	62536396-62538856;62536380-62538856;62536380-62538819;62538630-62538818	62538630-62538818
ENSMUSG00000020076.7	ENSMUSG00000020076.7:s:62645991-62647201	s|1e1.1o1|2e1.1o1	0.0019;-0.0019	6.225e-21;6.275e-21	8.202e-01;8.202e-01	0.0367;0.9633	0.0402;0.9598	2	2	62643372-62646972;62643372-62646914
ENSMUSG00000021905.14	ENSMUSG00000021905.14:s:32085410-32085729	s|1e1.2o2|2e1.1o2|2e1.2o2|2e2.1o1	-0.0000;0.0005;0.0189;-0.0073	4.857e-21;5.072e-21;3.175e-13;6.183e-21	1.000e+00;9.641e-01;5.971e-01;7.805e-01	0.0134;0.0327;0.8620;0.0907	0.0061;0.0296;0.8962;0.0668	4	3	32084981-32085552;32085107-32085410;32084981-32085410;32083246-32085410
ENSMUSG00000000282.12	ENSMUSG00000000282.12:s:74830920-74831401	s|1e1.1o2|1e1.2o2	0.0172;-0.0172	3.014e-09;2.934e-09	6.177e-01;6.177e-01	0.9469;0.0531	0.9687;0.0313	2	2	74831401-74836363;74831401-74836365
ENSMUSG00000079317.10	ENSMUSG00000079317.10:t:166446791-166446902	t|1e1.1o1|1e2.1o1	-0.0000;0.0000	4.857e-21;4.857e-21	1.000e+00;1.000e+00	0.9982;0.0018	0.9981;0.0019	2	3	166440839-166446791;166445373-166446791
ENSMUSG00000028334.10	ENSMUSG00000028334.10:s:46489248-46489490	s|1e1.1o1|1e2.1o1	0.0000;0.0000	4.857e-21;4.857e-21	1.000e+00;1.000e+00	0.0014;0.9986	0.0013;0.9987	2	3	46489490-46491143;46489490-46492706
ENSMUSG00000024180.14	ENSMUSG00000024180.14:t:26121540-26121656	t|1e1.1o1|1e2.1o1	-0.1030;0.1030	2.040e-01;2.040e-01	5.901e-02;5.901e-02	0.4490;0.5510	0.3036;0.6964	2	3	26120462-26121540;26120685-26121540
ENSMUSG00000020770.13	ENSMUSG00000020770.13:t:116047677-116047886	t|1e1.1o1|1e2.1o1|i	0.0000;0.0000;-0.0000	4.454e-21;4.452e-21;4.452e-21	9.996e-01;1.000e+00;1.000e+00	0.9801;0.0096;0.0108	0.9824;0.0100;0.0068	2	3	116030491-116047677;116038783-116047677;116041051-116047676	116041051-116047676
ENSMUSG00000058979.7	ENSMUSG00000058979.7:s:120519961-120521306	s|1e1.1o1|3e1.1o1|i	0.0957;0.0053;-0.1068	7.855e-02;7.112e-21;8.361e-02	7.601e-02;6.979e-01;5.877e-02	0.4796;0.0543;0.4710	0.5854;0.0625;0.3537	2	2	120518537-120521194;120518537-120520556;120518538-120519960	120518538-120519960
ENSMUSG00000023908.8	ENSMUSG00000023908.8:t:23735499-23735720	t|1e1.1o2|2e2.1o1	0.0151;-0.0151	1.480e-06;1.481e-06	6.011e-01;6.011e-01	0.1284;0.8716	0.1557;0.8443	2	3	23726617-23735499;23735372-23735563
ENSMUSG00000062963.10	ENSMUSG00000062963.10:s:171294917-171295024	s|1e1.1o1|2e1.1o1	0.0008;-0.0008	5.036e-21;5.056e-21	9.693e-01;9.693e-01	0.9690;0.0310	0.9735;0.0265	2	2	171294827-171294921;171294827-171294917
ENSMUSG00000035203.16	ENSMUSG00000035203.16:t:5094954-5095257	t|1e1.1o1|1e2.1o1	0.0000;0.0000	4.857e-21;4.857e-21	1.000e+00;1.000e+00	0.0007;0.9993	0.0025;0.9975	2	3	5090168-5094954;5093982-5094954
ENSMUSG00000018377.10	ENSMUSG00000018377.10:s:88074662-88074725	s|1e1.1o2|1e1.2o2	0.0310;-0.0310	1.058e-20;5.452e-14	5.489e-01;5.489e-01	0.0745;0.9255	0.1131;0.8869	2	2	88074725-88076173;88074725-88076191
ENSMUSG00000033278.10	ENSMUSG00000033278.10:s:66683371-66683534	s|1e1.1o1|1e2.1o1	0.0000;0.0000	4.857e-21;4.857e-21	1.000e+00;1.000e+00	0.0012;0.9988	0.0010;0.9990	2	3	66683055-66683371;66678136-66683371
ENSMUSG00000035863.14	ENSMUSG00000035863.14:s:79793572-79793828	s|1e1.1o1|1e2.2o2|2e2.1o2|i	-0.0000;0.0001;0.0000;0.0000	4.452e-21;4.485e-21;4.452e-21;4.452e-21	1.000e+00;9.940e-01;1.000e+00;1.000e+00	0.0196;0.9660;0.0081;0.0051	0.0159;0.9711;0.0106;0.0028	3	3	79793740-79802395;79793740-79806640;79793828-79806638;79793829-79806017	79793829-79806017
ENSMUSG00000028565.18	ENSMUSG00000028565.18:t:98111218-98118874	t|1e1.1o1|1e2.1o1	-0.0219;0.0219	7.693e-06;7.693e-06	4.880e-01;4.880e-01	0.2249;0.7751	0.1885;0.8115	2	3	98065446-98111218;98081816-98111218
ENSMUSG00000034748.16	ENSMUSG00000034748.16:t:81626428-81626617	t|1e1.1o1|1e2.1o2|1e2.2o2	0.0228;0.0003;-0.0208	5.179e-06;7.232e-21;5.540e-07	4.868e-01;7.379e-01;5.316e-01	0.8263;0.0409;0.1263	0.8610;0.0380;0.1002	3	3	81626617-81627472;81626617-81627248;81626617-81626892
ENSMUSG00000037570.16	ENSMUSG00000037570.16:s:99249876-99250014	s|1e1.1o1|1e2.1o2	-0.0000;0.0000	4.857e-21;4.857e-21	1.000e+00;1.000e+00	0.9995;0.0005	0.9822;0.0178	2	3	99249506-99249876;99248860-99249876
ENSMUSG00000026554.15	ENSMUSG00000026554.15:t:172187353-172188581	t|1e1.1o1|1e2.1o1	0.0000;-0.0000	4.857e-21;4.857e-21	1.000e+00;1.000e+00	0.0009;0.9991	0.0122;0.9878	2	3	172186368-172187353;172186912-172187353
ENSMUSG00000024283.15	ENSMUSG00000024283.15:s:7869991-7870027	s|1e1.1o3|2e1.2o3|2e1.3o3	0.0030;0.0000;-0.0030	6.806e-21;4.857e-21;3.088e-17	6.877e-01;1.000e+00;6.875e-01	0.2022;0.0003;0.7975	0.2041;0.0002;0.7956	3	2	7870026-7871530;7870027-7871531;7870027-7871549
ENSMUSG00000025139.14	ENSMUSG00000025139.14:t:141892740-141892889	t|1e1.1o1|1e2.1o2|1e2.2o2|1e3.1o1	0.0000;-0.0086;-0.0000;0.0012	4.857e-21;7.574e-21;4.858e-21;5.103e-21	1.000e+00;7.198e-01;9.998e-01;9.581e-01	0.0002;0.9552;0.0251;0.0187	0.0002;0.9493;0.0123;0.0382	4	4	141892889-141918435;141892889-141902276;141892889-141902272;141892889-141898695
ENSMUSG00000038733.14	ENSMUSG00000038733.14:s:181209003-181209107	s|1e1.1o2|1e1.2o2|2e1.1o2|2e1.2o2	0.0000;-0.0867;0.0000;0.0754	4.857e-21;5.556e-03;4.857e-21;3.564e-03	1.000e+00;1.086e-01;1.000e+00;1.576e-01	0.0013;0.4390;0.0039;0.5561	0.0015;0.3537;0.0141;0.6322	4	2	181203224-181209051;181203160-181209051;181203224-181209003;181203160-181209003
ENSMUSG00000028480.14	ENSMUSG00000028480.14:s:43957401-43957773	s|1e1.1o1|1e2.1o1	0.0110;-0.0110	7.136e-21;7.424e-21	7.372e-01;7.372e-01	0.9522;0.0478	0.9790;0.0210	2	3	43957773-43968112;43957773-43970500
ENSMUSG00000040940.18	ENSMUSG00000040940.18:t:24912057-24912155	t|1e1.1o1|1e2.1o1	-0.0105;0.0105	3.100e-10;4.262e-10	7.360e-01;7.360e-01	0.0418;0.9582	0.0167;0.9833	2	3	24907934-24912057;24908424-24912057
ENSMUSG00000037486.18	ENSMUSG00000037486.18:s:3451659-3454169	s|1e1.1o1|1e2.1o1|1e3.1o1	-0.0084;0.0061;0.0033	2.519e-07;6.700e-03;2.363e-03	6.643e-01;4.288e-01;4.319e-01	0.0637;0.7853;0.1419	0.0454;0.7957;0.1522	3	4	3451770-3455547;3451770-3457062;3451770-3469478
ENSMUSG00000002083.13	ENSMUSG00000002083.13:t:16313517-16313817	t|1e1.1o1|1e2.1o1|1e3.1o1	0.0112;-0.0229;0.0075	3.629e-04;4.763e-06;2.117e-05	4.951e-01;5.162e-01;6.086e-01	0.8402;0.0681;0.0925	0.8551;0.0373;0.1041	3	4	16312414-16313627;16313446-16313627;16313482-16313627
ENSMUSG00000026718.17	ENSMUSG00000026718.17:s:14131024-14131118	s|1e1.1o1|1e2.1o1|1e3.1o1	0.0000;0.0885;-0.0927	4.857e-21;1.063e-02;1.633e-02	1.000e+00;9.280e-02;8.357e-02	0.0029;0.0908;0.9070	0.0063;0.1862;0.8069	3	4	14131118-14131225;14131118-14133643;14131118-14134353
ENSMUSG00000026628.13	ENSMUSG00000026628.13:s:191183093-191183340	s|1e1.1o1|1e2.1o1	-0.0001;0.0001	4.889e-21;4.886e-21	9.949e-01;9.949e-01	0.9875;0.0125	0.9719;0.0281	2	3	191177474-191183093;191177340-191183093
ENSMUSG00000018322.10	ENSMUSG00000018322.10:s:164070467-164071169	s|1e1.1o2|1e1.2o2|2e1.1o2	0.0580;-0.0000;-0.0513	2.851e-07;4.857e-21;1.397e-08	2.434e-01;1.000e+00;3.769e-01	0.8537;0.0142;0.1336	0.9178;0.0060;0.0758	3	2	164066669-164070913;164066660-164070913;164066669-164070467
ENSMUSG00000038544.14	ENSMUSG00000038544.14:t:59774088-59775549	t|1e1.1o1|1e2.1o1|1e3.1o1	0.0000;0.0067;-0.0067	4.857e-21;2.819e-06;2.770e-06	1.000e+00;5.721e-01;5.725e-01	0.0005;0.5895;0.4100	0.0005;0.6082;0.3913	3	4	59775549-59797830;59775549-59783728;59775549-59782254
ENSMUSG00000001062.18	ENSMUSG00000001062.18:s:123245944-123246073	s|1e1.1o1|1e2.1o1	0.0000;-0.0000	4.857e-21;4.857e-21	1.000e+00;1.000e+00	0.9948;0.0052	0.9952;0.0048	2	3	123245712-123245944;123245210-123245944
ENSMUSG00000002799.6	ENSMUSG00000002799.6:t:112916809-112916939	t|1e1.1o1|1e2.1o1	0.0002;-0.0002	2.131e-08;2.125e-08	9.917e-01;9.917e-01	0.9920;0.0080	0.9949;0.0051	2	3	112916939-112920072;112916939-112917243
ENSMUSG00000022283.15	ENSMUSG00000022283.15:s:36608314-36608973	s|1e1.1o1|2e1.1o1|3e1.1o1	0.0000;0.0000;0.0000	4.857e-21;4.857e-21;4.857e-21	1.000e+00;1.000e+00;1.000e+00	0.0032;0.0045;0.9923	0.0027;0.0024;0.9949	3	2	36605937-36608651;36605937-36608343;36605937-36608314
ENSMUSG00000032998.16	ENSMUSG00000032998.16:t:119573476-119573800	t|1e1.1o1|1e2.1o1	0.0331;-0.0331	1.076e-09;1.059e-09	5.045e-01;5.045e-01	0.0317;0.9683	0.0740;0.9260	2	3	119539845-119573476;119560663-119573476
ENSMUSG00000003233.12	ENSMUSG00000003233.12:s:20531080-20531671	s|1e1.1o1|i	0.0352;-0.0352	2.073e-04;2.073e-04	3.424e-01;3.424e-01	0.3126;0.6874	0.3627;0.6373	1	2	20531490-20532284;20531672-20532283	20531672-20532283
ENSMUSG00000029478.16	ENSMUSG00000029478.16:s:125124770-125124980	s|1e1.1o1|1e2.1o1	0.0000;0.0000	4.857e-21;4.857e-21	1.000e+00;1.000e+00	0.9995;0.0005	0.9995;0.0005	2	3	125119609-125124770;125097999-125124770
ENSMUSG00000020385.16	ENSMUSG00000020385.16:t:51273451-51273626	t|1e1.1o1|1e2.1o1|i	-0.0482;0.0531;-0.0033	1.385e-03;1.832e-03;1.014e-06	2.413e-01;2.281e-01;6.300e-01	0.2974;0.2930;0.4003	0.2344;0.3749;0.3879	2	3	51272022-51273560;51273168-51273560;51273169-51273450	51273169-51273450
ENSMUSG00000028898.15	ENSMUSG00000028898.15:s:132329353-132329538	s|1e1.1o1|1e2.1o1|1e3.1o1|1e4.1o1	-0.0419;0.0000;0.0316;0.0084	3.656e-04;4.857e-21;3.078e-07;2.936e-09	3.097e-01;1.000e+00;4.595e-01;6.836e-01	0.7104;0.0004;0.1346;0.1602	0.6533;0.0003;0.1766;0.1725	4	5	132328566-132329353;132327178-132329353;132326045-132329353;132325260-132329353
ENSMUSG00000026489.13	ENSMUSG00000026489.13:s:180195873-180195961	s|1e1.1o1|1e2.1o1|1e3.1o1|1e4.1o1	-0.0001;0.0209;-0.0082;-0.0029	4.022e-08;1.569e-02;4.190e-03;2.825e-05	9.950e-01;3.248e-01;4.234e-01;8.888e-01	0.0047;0.8670;0.1158;0.0133	0.0024;0.8932;0.1020;0.0024	4	5	180185997-180195873;180182247-180195873;180179284-180195873;180174325-180195873
ENSMUSG00000026418.16	ENSMUSG00000026418.16:s:135781163-135781603	s|1e1.1o1|1e2.1o1	0.0015;-0.0015	5.307e-21;5.876e-14	9.277e-01;9.277e-01	0.0226;0.9774	0.0258;0.9742	2	3	135781603-135782986;135781603-135799973
ENSMUSG00000027642.15	ENSMUSG00000027642.15:t:157290537-157290712	t|1e1.1o1|1e2.1o1	0.0000;0.0000	4.857e-21;4.857e-21	1.000e+00;1.000e+00	0.0002;0.9998	0.0014;0.9986	2	3	157283777-157290537;157289623-157290537
ENSMUSG00000043051.17	ENSMUSG00000043051.17:t:125087454-125088448	t|1e1.1o1|1e2.1o1	-0.0001;0.0001	1.316e-09;1.162e-09	9.973e-01;9.973e-01	0.9959;0.0041	0.9943;0.0057	2	3	125054284-125087454;125075166-125087454
ENSMUSG00000032309.15	ENSMUSG00000032309.15:s:55209190-55209491	s|1e1.1o1|i	0.0029;-0.0029	2.479e-10;2.395e-10	7.793e-01;7.793e-01	0.9110;0.0890	0.9207;0.0793	1	2	55209491-55213909;55209492-55213662	55209492-55213662
ENSMUSG00000019917.10	ENSMUSG00000019917.10:s:59221379-59221847	s|1e1.1o1|1e2.1o1|1e3.1o1|2e2.1o1	-0.0017;0.0172;0.0147;-0.0253	5.271e-21;2.160e-04;9.259e-10;6.414e-04	9.390e-01;4.746e-01;6.250e-01;4.519e-01	0.0368;0.6209;0.1020;0.2329	0.0234;0.6545;0.1245;0.1996	4	4	59203742-59221391;59192815-59221391;59183711-59221391;59192815-59221379
ENSMUSG00000034729.16	ENSMUSG00000034729.16:t:47374973-47375109	t|1e1.1o1|1e2.1o1|i	0.0003;0.0047;-0.0065	4.871e-21;1.825e-11;6.440e-21	8.781e-01;7.313e-01;7.522e-01	0.0802;0.8533;0.0679	0.0812;0.8616;0.0545	2	3	47372491-47374973;47372645-47374973;47373334-47374972	47373334-47374972
ENSMUSG00000018570.17	ENSMUSG00000018570.17:s:69900303-69900987	s|1e1.2o2|2e1.1o2|2e1.2o2	0.0507;-0.0524;-0.0018	1.964e-02;6.459e-02;2.914e-02	2.301e-01;1.529e-01;2.549e-01	0.0142;0.3352;0.6531	0.0969;0.2222;0.6720	3	2	69899810-69900789;69899926-69900303;69899810-69900303
ENSMUSG00000000861.15	ENSMUSG00000000861.15:t:24085321-24090906	t|1e1.1o1|1e2.1o1	0.0214;-0.0214	9.511e-04;9.511e-04	4.158e-01;4.158e-01	0.8787;0.1213	0.9237;0.0763	2	3	24078445-24085321;24080739-24085321
ENSMUSG00000003585.13	ENSMUSG00000003585.13:t:4103674-4103813	t|1e1.1o1|1e2.1o1	0.0000;0.0000	4.857e-21;4.857e-21	1.000e+00;1.000e+00	0.0015;0.9985	0.0012;0.9988	2	3	4103813-4108497;4103813-4103895
ENSMUSG00000085419.1	ENSMUSG00000085419.1:s:117523603-117523782	s|1e1.1o1|2e1.1o1	-0.0159;0.0159	1.272e-02;1.272e-02	3.080e-01;3.080e-01	0.5966;0.4034	0.5865;0.4135	2	2	117523605-117523955;117523782-117523955
ENSMUSG00000020000.7	ENSMUSG00000020000.7:t:24244240-24244386	t|1e1.1o1|1e2.1o1|1e3.1o1|1e4.1o1	0.0000;-0.0752;0.0191;0.0504	4.857e-21;3.554e-02;9.739e-04;1.344e-03	1.000e+00;1.242e-01;3.984e-01;2.643e-01	0.0008;0.6802;0.2016;0.1153	0.0009;0.5891;0.2245;0.1841	4	5	24223867-24244240;24236303-24244240;24240678-24244240;24240777-24244240
ENSMUSG00000021867.16	ENSMUSG00000021867.16:t:26205167-26205270	t|1e1.1o1|1e2.1o1	-0.0002;0.0002	3.579e-07;3.580e-07	9.763e-01;9.763e-01	0.9873;0.0127	0.9895;0.0105	2	3	26205270-26206667;26205270-26206414
ENSMUSG00000032959.12	ENSMUSG00000032959.12:s:117285721-117285821	s|1e1.1o1|1e2.1o1|1e3.1o1	0.0000;0.0000;0.0000	4.857e-21;4.857e-21;4.857e-21	1.000e+00;1.000e+00;1.000e+00	0.0001;0.0001;0.9999	0.0001;0.0001;0.9999	3	4	117284674-117285721;117284129-117285721;117283465-117285721
ENSMUSG00000032498.9	ENSMUSG00000032498.9:s:111247876-111249313	s|1e1.1o1|2e1.1o1	0.0000;-0.0000	4.887e-21;4.889e-21	9.948e-01;9.948e-01	0.9755;0.0245	0.9808;0.0192	2	2	111247403-111249220;111247403-111247876
ENSMUSG00000041238.16	ENSMUSG00000041238.16:t:11660735-11660941	t|1e1.1o1|1e2.1o1|1e3.1o1	0.0000;-0.0326;0.0326	4.857e-21;9.296e-05;9.341e-05	1.000e+00;3.882e-01;3.880e-01	0.0005;0.7281;0.2714	0.0006;0.6792;0.3202	3	4	11633524-11660735;11657692-11660735;11657973-11660735
ENSMUSG00000034055.16	ENSMUSG00000034055.16:t:102555526-102555617	t|1e1.1o1|1e2.1o1	0.0815;-0.0815	1.180e-02;1.180e-02	1.164e-01;1.164e-01	0.1056;0.8944	0.2099;0.7901	2	3	102555617-102559565;102555617-102557096
ENSMUSG00000041638.18	ENSMUSG00000041638.18:s:115616634-115616748	s|1e1.1o1|i	0.0001;-0.0001	4.485e-21;4.488e-21	9.939e-01;9.939e-01	0.9688;0.0312	0.9767;0.0233	1	2	115616748-115619297;115616749-115619296	115616749-115619296
ENSMUSG00000039176.17	ENSMUSG00000039176.17:s:79451860-79451922	s|1e1.1o2|1e1.2o2	0.0000;-0.0000	4.857e-21;4.857e-21	1.000e+00;1.000e+00	0.9978;0.0022	0.9982;0.0018	2	2	79451750-79451860;79451672-79451860
ENSMUSG00000057561.10	ENSMUSG00000057561.10:t:46607504-46608276	t|1e1.1o1|1e2.1o1|i	0.0000;0.0000;0.0000	4.452e-21;4.452e-21;4.452e-21	1.000e+00;1.000e+00;1.000e+00	0.9863;0.0019;0.0116	0.9916;0.0003;0.0082	2	3	46598700-46607504;46599400-46607504;46599401-46607503	46599401-46607503
ENSMUSG00000037234.17	ENSMUSG00000037234.17:s:26034931-26035002	s|1e1.1o1|1e2.1o2	0.0000;0.0000	4.857e-21;4.857e-21	1.000e+00;1.000e+00	0.0008;0.9992	0.0008;0.9992	2	3	26032531-26034931;26032030-26034931
ENSMUSG00000036339.18	ENSMUSG00000036339.18:t:48472322-48472501	t|1e1.1o1|1e2.1o1	0.0133;-0.0133	4.784e-04;4.784e-04	4.671e-01;4.671e-01	0.8942;0.1058	0.9150;0.0850	2	3	48452057-48472324;48455310-48472324
ENSMUSG00000079553.11	ENSMUSG00000079553.11:t:33884742-33884986	t|1e1.1o1|1e2.1o1	0.0055;-0.0055	5.986e-21;6.359e-21	8.408e-01;8.408e-01	0.0154;0.9846	0.0400;0.9600	2	3	33884986-33885849;33884986-33885168
ENSMUSG00000027490.17	ENSMUSG00000027490.17:s:154562938-154563090	s|1e1.1o1|i	0.0158;-0.0158	8.848e-09;8.866e-09	5.988e-01;5.988e-01	0.9003;0.0997	0.9338;0.0662	1	2	154561461-154562938;154561462-154562937	154561462-154562937
ENSMUSG00000015377.10	ENSMUSG00000015377.10:t:89186172-89186261	t|1e1.1o1|1e2.1o1	-0.0000;0.0000	4.871e-21;7.920e-11	9.977e-01;9.977e-01	0.0059;0.9941	0.0043;0.9957	2	3	89186261-89186754;89186261-89186363
ENSMUSG00000040428.19	ENSMUSG00000040428.19:t:45534744-45534853	t|1e1.1o1|1e2.1o1	-0.0156;0.0156	1.590e-04;1.590e-04	5.969e-01;5.969e-01	0.0543;0.9457	0.0102;0.9898	2	3	45534410-45534744;45534607-45534744
ENSMUSG00000029095.17	ENSMUSG00000029095.17:s:35828124-35828182	s|1e1.1o1|1e2.1o2|1e2.2o2	-0.0091;0.0075;0.0007	3.369e-05;5.043e-05;2.586e-08	6.878e-01;6.359e-01;9.716e-01	0.0471;0.9487;0.0045	0.0196;0.9700;0.0119	3	3	35828182-35831686;35828182-35833053;35828182-35833061
ENSMUSG00000028461.12	ENSMUSG00000028461.12:t:43495195-43495255	t|1e1.1o1|1e2.1o1	-0.0485;0.0485	2.971e-09;3.035e-09	4.120e-01;4.120e-01	0.9753;0.0247	0.9205;0.0795	2	3	43493759-43495195;43494541-43495195
ENSMUSG00000014177.10	ENSMUSG00000014177.10:s:62885076-62885346	s|1e1.1o1|1e2.1o1	-0.0000;0.0000	4.857e-21;4.857e-21	1.000e+00;1.000e+00	0.9991;0.0009	0.9991;0.0009	2	3	62885165-62886189;62885165-62916632
ENSMUSG00000039662.16	ENSMUSG00000039662.16:s:152297227-152297568	s|1e1.1o2|1e1.2o2|1e2.1o1	-0.0767;-0.0347;0.1360	4.192e-02;1.646e-06;1.688e-01	1.186e-01;4.544e-01;2.525e-02	0.8479;0.0761;0.0794	0.7439;0.0219;0.2312	3	3	152297568-152298685;152297568-152298689;152297568-152299671
ENSMUSG00000032252.14	ENSMUSG00000032252.14:s:62068385-62068630	s|1e1.1o2|i	0.0009;-0.0009	7.994e-14;4.684e-21	9.634e-01;9.634e-01	0.9754;0.0246	0.9875;0.0125	1	2	62061035-62068385;62061036-62068384	62061036-62068384
ENSMUSG00000062646.12	ENSMUSG00000062646.12:s:120419358-120419485	s|1e1.1o1|2e1.1o1	-0.0042;0.0042	4.638e-06;4.639e-06	7.117e-01;7.117e-01	0.0523;0.9477	0.0344;0.9656	2	2	120419440-120422025;120419485-120422025
ENSMUSG00000042632.17	ENSMUSG00000042632.17:s:79287616-79288237	s|1e1.1o1|1e2.1o1	-0.0004;0.0004	4.952e-21;4.941e-21	9.851e-01;9.851e-01	0.9926;0.0074	0.9690;0.0310	2	3	79287183-79287616;79286895-79287616
ENSMUSG00000025220.8	ENSMUSG00000025220.8:s:45778587-45778684	s|1e1.1o1|i	0.0061;-0.0061	7.119e-21;7.292e-21	7.101e-01;7.101e-01	0.9497;0.0503	0.9564;0.0436	1	2	45777017-45778587;45777018-45778586	45777018-45778586
ENSMUSG00000037386.16	ENSMUSG00000037386.16:s:39585185-39585762	s|1e1.1o1|1e2.1o1|1e3.1o1	-0.0000;0.0847;-0.0838	4.864e-21;1.405e-01;1.383e-01	9.989e-01;8.250e-02;8.383e-02	0.0039;0.3815;0.6148	0.0029;0.5050;0.4921	3	4	39585762-39586534;39585762-39610064;39585762-39616269
ENSMUSG00000049550.17	ENSMUSG00000049550.17:t:123583521-123583638	t|1e1.1o1|1e2.1o1	-0.0000;0.0000	4.857e-21;4.857e-21	1.000e+00;1.000e+00	0.9989;0.0011	0.9987;0.0013	2	3	123583638-123590793;123583638-123586334
ENSMUSG00000057177.12	ENSMUSG00000057177.12:s:25229465-25229572	s|1e1.1o2|1e1.2o2	0.0000;0.0000	4.857e-21;4.857e-21	1.000e+00;1.000e+00	0.9996;0.0004	0.9997;0.0003	2	2	25228930-25229465;25228918-25229465
ENSMUSG00000030516.14	ENSMUSG00000030516.14:s:65314659-65315009	s|1e1.1o1|1e2.1o1	-0.0042;0.0042	5.002e-17;2.056e-12	8.241e-01;8.241e-01	0.1295;0.8705	0.1137;0.8863	2	3	65314332-65314659;65313424-65314659
ENSMUSG00000027709.9	ENSMUSG00000027709.9:t:35975193-35975904	t|1e1.1o1|1e2.1o1	0.0001;-0.0001	3.220e-14;4.876e-21	9.969e-01;9.969e-01	0.9905;0.0095	0.9977;0.0023	2	3	35975904-35976661;35975904-35976479
ENSMUSG00000037373.12	ENSMUSG00000037373.12:s:33269442-33269636	s|1e1.1o1|1e2.1o1	-0.0000;0.0000	4.857e-21;4.857e-21	1.000e+00;1.000e+00	0.9910;0.0090	0.9836;0.0164	2	3	33267037-33269442;33261153-33269442
ENSMUSG00000036112.15	ENSMUSG00000036112.15:s:93880073-93880138	s|1e1.1o4|1e1.2o4|1e1.3o4|1e1.4o4	0.0000;-0.0002;0.0000;0.0001	4.857e-21;4.895e-21;4.857e-21;4.887e-21	1.000e+00;9.940e-01;1.000e+00;9.946e-01	0.0023;0.9830;0.0001;0.0146	0.0001;0.9622;0.0001;0.0376	4	2	93879672-93880073;93879642-93880073;93879636-93880073;93879573-93880073
ENSMUSG00000027195.10	ENSMUSG00000027195.10:t:94083167-94083274	t|1e1.1o1|1e2.1o1|2e2.1o1	0.0000;0.0000;0.0000	4.857e-21;4.857e-21;4.857e-21	1.000e+00;1.000e+00;1.000e+00	0.0022;0.9852;0.0123	0.0026;0.9932;0.0043	3	3	94083274-94117430;94083274-94114993;94083271-94114993
ENSMUSG00000052593.16	ENSMUSG00000052593.16:t:21323509-21324213	t|1e1.1o2|i	0.0000;-0.0000	4.452e-21;4.452e-21	1.000e+00;1.000e+00	0.0011;0.9989	0.0013;0.9987	1	2	21324213-21353920;21324214-21324953	21324214-21324953
ENSMUSG00000039230.14	ENSMUSG00000039230.14:t:121601957-121602040	t|1e1.1o1|1e2.1o2|1e2.2o2	-0.0000;0.0000;0.0000	4.857e-21;4.857e-21;4.857e-21	1.000e+00;1.000e+00;1.000e+00	0.9986;0.0007;0.0007	0.9985;0.0007;0.0007	3	3	121597392-121601957;121601719-121601957;121601837-121601957
ENSMUSG00000029432.12	ENSMUSG00000029432.12:s:129744705-129744799	s|1e2.2o2|2e1.1o1	0.0000;0.0000	4.857e-21;4.857e-21	1.000e+00;1.000e+00	0.0005;0.9995	0.0005;0.9995	2	3	129744776-129746353;129744799-129745216
ENSMUSG00000014550.14	ENSMUSG00000014550.14:t:92191249-92191353	t|1e1.1o1|1e2.1o1	-0.0000;0.0000	4.858e-21;4.858e-21	9.999e-01;9.999e-01	0.0135;0.9865	0.0072;0.9928	2	3	92191353-92198184;92191353-92193129
ENSMUSG00000025373.14	ENSMUSG00000025373.14:t:128436468-128436603	t|1e1.1o1|1e2.1o1|1e3.1o2|1e3.2o2	0.0119;0.0000;0.0155;-0.0338	7.755e-21;4.857e-21;8.060e-21;6.446e-07	6.761e-01;1.000e+00;6.781e-01;4.987e-01	0.0516;0.0004;0.0243;0.9256	0.0642;0.0004;0.0490;0.8838	4	4	128428703-128436468;128432317-128436468;128435568-128436468;128435584-128436468
ENSMUSG00000014313.15	ENSMUSG00000014313.15:t:35935285-35935413	t|1e1.1o1|1e2.1o1|i	0.0000;0.0000;0.0000	4.452e-21;4.452e-21;4.452e-21	1.000e+00;1.000e+00;1.000e+00	0.9882;0.0047;0.0072	0.9865;0.0041;0.0089	2	3	35935413-35937155;35935413-35936960;35935414-35936793	35935414-35936793
ENSMUSG00000029234.13	ENSMUSG00000029234.13:s:76183880-76184352	s|1e1.1o1|1e2.1o1|i	0.0000;0.0000;-0.0000	4.452e-21;4.471e-21;4.467e-21	1.000e+00;9.965e-01;9.974e-01	0.0006;0.9804;0.0190	0.0023;0.9792;0.0179	2	3	76184352-76196929;76184352-76199345;76184353-76196928	76184353-76196928
ENSMUSG00000020886.17	ENSMUSG00000020886.17:s:70042571-70042743	s|1e1.1o1|1e2.1o1|i	0.0149;-0.0301;0.0113	9.417e-05;2.164e-04;9.559e-08	4.867e-01;3.697e-01;6.251e-01	0.4592;0.3814;0.1612	0.4836;0.3327;0.1838	2	3	70042743-70043658;70042743-70044276;70042744-70043657	70042744-70043657
ENSMUSG00000059146.12	ENSMUSG00000059146.12:t:78300690-78302747	t|1e1.1o1|1e2.1o1	0.0063;-0.0063	2.117e-04;2.117e-04	5.084e-01;5.084e-01	0.1032;0.8968	0.1285;0.8715	2	3	78302747-78356027;78302747-78304292
ENSMUSG00000024404.7	ENSMUSG00000024404.7:s:12139377-12139460	s|1e1.1o1|1e2.1o1|1e3.1o1|i	-0.0048;0.0004;0.0000;-0.0004	5.985e-21;4.549e-21;4.452e-21;4.557e-21	7.872e-01;9.823e-01;1.000e+00;9.829e-01	0.9437;0.0232;0.0016;0.0317	0.9373;0.0349;0.0047;0.0243	3	4	12139460-12142936;12139460-12148791;12139460-12152799;12139461-12142935	12139461-12142935
ENSMUSG00000038497.7	ENSMUSG00000038497.7:s:13298213-13298305	s|1e1.1o1|i	0.0004;-0.0004	4.550e-21;4.560e-21	9.823e-01;9.823e-01	0.9705;0.0295	0.9766;0.0234	1	2	13298305-13303728;13298306-13303727	13298306-13303727
ENSMUSG00000040687.16	ENSMUSG00000040687.16:s:91165366-91165467	s|1e1.1o1|1e2.1o1	-0.0192;0.0192	3.549e-04;3.549e-04	4.685e-01;4.685e-01	0.1902;0.8098	0.1589;0.8411	2	3	91164022-91165366;91163601-91165366
ENSMUSG00000025812.18	ENSMUSG00000025812.18:t:127460274-127460384	t|1e1.1o1|1e2.1o1	-0.0000;0.0000	4.857e-21;4.857e-21	1.000e+00;1.000e+00	0.9988;0.0012	0.9986;0.0014	2	3	127426753-127460274;127447806-127460274
ENSMUSG00000041605.16	ENSMUSG00000041605.16:t:136213531-136214418	t|1e1.1o1|1e2.1o1	0.0281;-0.0281	1.067e-20;1.141e-20	5.680e-01;5.680e-01	0.9432;0.0568	0.9690;0.0310	2	3	136214418-136215756;136214418-136214630
ENSMUSG00000013089.15	ENSMUSG00000013089.15:t:22401864-22401931	t|1e1.1o1|1e2.1o1	0.0000;0.0000	4.857e-21;4.857e-21	1.000e+00;1.000e+00	0.0016;0.9984	0.0074;0.9926	2	3	22401931-22435877;22401931-22411633
ENSMUSG00000032370.8	ENSMUSG00000032370.8:s:66970582-66970936	s|1e1.1o1|1e2.1o1	0.0071;-0.0071	2.619e-03;2.619e-03	4.318e-01;4.318e-01	0.8847;0.1153	0.8883;0.1117	2	3	66967844-66970582;66956200-66970582
ENSMUSG00000020604.13	ENSMUSG00000020604.13:t:109548014-109548122	t|1e1.1o1|1e2.1o1	-0.0000;0.0000	9.048e-18;4.867e-21	9.982e-01;9.982e-01	0.9979;0.0021	0.9883;0.0117	2	3	109535337-109548014;109543828-109548014
ENSMUSG00000054008.9	ENSMUSG00000054008.9:s:60698360-60698535	s|1e1.1o1|2e1.1o1	-0.0000;0.0000	4.857e-21;4.857e-21	1.000e+00;1.000e+00	0.9884;0.0116	0.9812;0.0188	2	2	60697190-60698439;60697190-60698360
ENSMUSG00000020186.7	ENSMUSG00000020186.7:t:110935148-110935316	t|1e1.1o1|1e2.1o1	-0.0000;0.0000	4.936e-21;4.860e-21	9.994e-01;9.994e-01	0.9987;0.0013	0.9888;0.0112	2	3	110932067-110935148;110934693-110935148
ENSMUSG00000027709.9	ENSMUSG00000027709.9:s:35976661-35976844	s|1e1.1o1|1e2.1o1	-0.0000;0.0000	4.857e-21;1.064e-20	1.000e+00;1.000e+00	0.0030;0.9970	0.0023;0.9977	2	3	35976576-35976661;35975904-35976661
ENSMUSG00000022681.15	ENSMUSG00000022681.15:s:13818845-13819436	s|1e1.1o1|1e2.1o1|1e3.1o1	-0.0353;0.0686;-0.0215	3.418e-06;8.612e-04;9.670e-21	3.964e-01;1.794e-01;6.007e-01	0.5158;0.4090;0.0779	0.4622;0.4860;0.0481	3	4	13819436-13826883;13819436-13827060;13819436-13827388
ENSMUSG00000044224.16	ENSMUSG00000044224.16:s:10470265-10470516	s|1e1.1o1|i	0.0026;-0.0026	4.396e-08;4.389e-08	7.522e-01;7.522e-01	0.9588;0.0412	0.9594;0.0406	1	2	10463980-10470265;10463981-10470264	10463981-10470264
ENSMUSG00000043323.17	ENSMUSG00000043323.17:t:110381601-110381646	t|1e1.1o1|1e2.1o1|1e3.1o1|1e4.1o1|i	0.0286;-0.0070;-0.0096;-0.0001;-0.0010	7.689e-08;1.883e-06;1.205e-04;4.466e-21;2.266e-09	4.992e-01;5.974e-01;5.187e-01;9.976e-01;7.412e-01	0.0203;0.1171;0.7820;0.0117;0.0665	0.0606;0.1110;0.7620;0.0007;0.0635	4	5	110381646-110417843;110381646-110416030;110381646-110396045;110381646-110386901;110381647-110386900	110381647-110386900
ENSMUSG00000048758.14	ENSMUSG00000048758.14:s:106431069-106431388	s|1e1.1o1|i	0.0000;0.0000	4.452e-21;4.452e-21	1.000e+00;1.000e+00	0.0001;0.9999	0.0001;0.9999	1	2	106431332-106431429;106431389-106431428	106431389-106431428
ENSMUSG00000037058.16	ENSMUSG00000037058.16:t:35613323-35613874	t|1e1.1o2|1e2.1o1	0.0000;-0.0000	4.857e-21;4.857e-21	1.000e+00;1.000e+00	0.0193;0.9807	0.0251;0.9749	2	3	35598759-35613323;35611034-35613323
ENSMUSG00000012422.14	ENSMUSG00000012422.14:s:90089123-90089783	s|1e1.1o1|i	0.0000;0.0000	4.452e-21;4.452e-21	1.000e+00;1.000e+00	0.9936;0.0064	0.9933;0.0067	1	2	90089783-90098362;90089784-90098361	90089784-90098361
ENSMUSG00000046138.15	ENSMUSG00000046138.15:t:29786249-29786449	t|1e1.1o1|1e2.1o1	-0.0247;0.0247	2.138e-04;2.138e-04	4.264e-01;4.264e-01	0.9527;0.0473	0.9085;0.0915	2	3	29786449-29805282;29786449-29791349
ENSMUSG00000085385.7	ENSMUSG00000085385.7:t:158359182-158359432	t|1e1.1o1|1e2.1o3|1e2.2o3|1e2.3o3|2e2.2o3|i	-0.0147;-0.0095;0.1130;-0.0001;-0.0061;-0.0377	1.026e-05;2.742e-07;9.774e-02;4.468e-21;6.257e-21;2.869e-03	5.672e-01;6.278e-01;4.719e-02;9.972e-01;7.864e-01;2.941e-01	0.0959;0.1373;0.3852;0.0206;0.0387;0.3102	0.0716;0.1186;0.5234;0.0076;0.0241;0.2534	5	3	158359432-158360943;158359432-158360527;158359432-158360464;158359432-158360459;158359331-158360464;158359433-158360458	158359433-158360458
ENSMUSG00000027506.15	ENSMUSG00000027506.15:s:9004405-9004723	s|1e1.1o1|1e2.1o1|1e3.1o1	0.0000;0.0000;0.0000	4.857e-21;4.857e-21;4.857e-21	1.000e+00;1.000e+00;1.000e+00	0.0011;0.0003;0.9986	0.0043;0.0002;0.9955	3	4	9003434-9004405;8958334-9004405;8953799-9004405
ENSMUSG00000032118.16	ENSMUSG00000032118.16:s:36832684-36833053	s|1e1.1o2|1e1.2o2|1e2.1o1|2e1.1o2	0.0029;0.0000;-0.0009;0.0000	5.066e-21;4.950e-21;5.062e-21;4.857e-21	9.049e-01;9.845e-01;9.686e-01;1.000e+00	0.9183;0.0348;0.0363;0.0085	0.9414;0.0324;0.0229;0.0033	4	3	36832911-36843662;36832911-36843670;36832911-36850347;36833053-36843662
ENSMUSG00000037791.15	ENSMUSG00000037791.15:t:78006727-78006799	t|1e1.1o1|1e2.1o2|1e2.2o2	0.0097;0.0228;-0.0622	6.856e-21;9.568e-21;7.236e-06	7.569e-01;5.985e-01;2.101e-01	0.0198;0.0150;0.9648	0.0449;0.0560;0.8956	3	3	77983377-78006727;77984142-78006727;77984197-78006727
ENSMUSG00000048240.14	ENSMUSG00000048240.14:t:80997992-80998190	t|1e1.1o1|1e2.1o1	0.0000;0.0000	4.857e-21;4.857e-21	1.000e+00;1.000e+00	0.9957;0.0043	0.9993;0.0007	2	3	80998044-81014856;80998044-81001233
ENSMUSG00000025464.15	ENSMUSG00000025464.15:s:140125657-140125882	s|1e1.1o1|1e2.1o1	0.0155;-0.0155	1.208e-06;1.208e-06	6.364e-01;6.364e-01	0.9470;0.0530	0.9807;0.0193	2	3	140125882-140126326;140125882-140129018
ENSMUSG00000031824.15	ENSMUSG00000031824.15:s:120156297-120156374	s|1e1.1o1|1e2.1o1	0.0001;-0.0001	4.894e-21;8.854e-13	9.935e-01;9.935e-01	0.0047;0.9953	0.0160;0.9840	2	3	120156374-120157468;120156374-120159959
ENSMUSG00000057858.8	ENSMUSG00000057858.8:s:60221054-60221304	s|1e1.1o1|1e2.1o1	-0.0026;0.0026	2.709e-09;2.694e-09	6.808e-01;6.808e-01	0.7967;0.2033	0.7906;0.2094	2	3	60220577-60221054;60220360-60221054
ENSMUSG00000022748.8	ENSMUSG00000022748.8:t:57317906-57317980	t|1e1.1o1|1e2.1o1	0.0118;-0.0118	7.412e-09;7.495e-09	6.549e-01;6.549e-01	0.1134;0.8866	0.1384;0.8616	2	3	57317980-57606666;57317980-57323464
ENSMUSG00000020413.11	ENSMUSG00000020413.11:t:9010241-9010417	t|1e1.1o1|1e2.1o1	0.0310;-0.0310	5.438e-08;5.491e-08	4.812e-01;4.812e-01	0.0347;0.9653	0.0805;0.9195	2	3	9010417-9011059;9010417-9010497
ENSMUSG00000002010.17	ENSMUSG00000002010.17:t:73782675-73782716	t|1e1.1o1|1e2.1o1	0.0000;0.0000	4.857e-21;4.857e-21	1.000e+00;1.000e+00	0.9870;0.0130	0.9879;0.0121	2	3	73782716-73786775;73782716-73786528
ENSMUSG00000021810.3	ENSMUSG00000021810.3:s:20347794-20348121	s|1e1.1o1|1e2.1o1	-0.0001;0.0001	4.946e-21;4.896e-21	9.933e-01;9.933e-01	0.9805;0.0195	0.9776;0.0224	2	3	20346821-20347794;20343373-20347794
ENSMUSG00000032839.13	ENSMUSG00000032839.13:s:95732007-95732209	s|1e1.1o2|1e1.2o2|1e2.1o1	-0.0973;0.0225;0.0702	1.246e-01;2.415e-03;1.453e-02	7.150e-02;3.744e-01;1.469e-01	0.8577;0.1043;0.0399	0.7199;0.1503;0.1255	3	3	95726556-95732007;95726535-95732007;95723290-95732007
ENSMUSG00000090246.1	ENSMUSG00000090246.1:t:85641222-85643435	t|1e1.1o1|2e2.1o1	-0.0000;0.0000	4.857e-21;4.857e-21	1.000e+00;1.000e+00	0.0021;0.9979	0.0020;0.9980	2	3	85643435-85650395;85643346-85644584
ENSMUSG00000106918.3	ENSMUSG00000106918.3:s:31614603-31614621	s|1e1.1o1|1e2.1o1|i	0.0237;0.0000;-0.0193	1.011e-20;4.452e-21;9.535e-21	5.799e-01;1.000e+00;6.201e-01	0.9378;0.0089;0.0511	0.9546;0.0093;0.0353	2	3	31614621-31616381;31614621-31622377;31614622-31616380	31614622-31616380
ENSMUSG00000026775.9	ENSMUSG00000026775.9:s:23195322-23195408	s|1e1.1o1|i	-0.0010;0.0010	7.048e-21;7.019e-21	7.219e-01;7.219e-01	0.9556;0.0444	0.9531;0.0469	1	2	23195408-23196888;23195409-23196887	23195409-23196887
ENSMUSG00000034471.12	ENSMUSG00000034471.12:s:115813514-115813639	s|1e1.1o1|1e2.1o1	-0.0000;0.0000	4.857e-21;4.857e-21	1.000e+00;1.000e+00	0.0014;0.9986	0.0012;0.9988	2	3	115812944-115813514;115812382-115813514
ENSMUSG00000027765.6	ENSMUSG00000027765.6:s:61002795-61005001	s|1e1.1o2|1e1.2o2|i	-0.0353;0.0088;0.0272	1.402e-02;4.018e-03;3.379e-02	2.683e-01;3.809e-01;2.474e-01	0.2806;0.1358;0.5899	0.2148;0.1609;0.6369	2	2	61004599-61006899;61004599-61007174;61005002-61006898	61005002-61006898
ENSMUSG00000029207.16	ENSMUSG00000029207.16:s:66362717-66362845	s|1e2.1o1|1e3.1o1|2e1.1o1	-0.0000;0.0000;-0.0000	4.857e-21;9.609e-21;4.857e-21	1.000e+00;9.999e-01;1.000e+00	0.0021;0.9958;0.0021	0.0016;0.9968;0.0016	3	4	66323607-66362718;66313429-66362718;66362715-66362717
ENSMUSG00000033943.15	ENSMUSG00000033943.15:s:119938492-119938786	s|1e1.1o1|1e2.1o1|1e3.1o1	-0.0462;0.0013;0.0359	1.565e-02;5.145e-21;9.913e-03	2.210e-01;9.512e-01;2.747e-01	0.7237;0.0078;0.2660	0.6447;0.0204;0.3298	3	4	119938786-119941222;119938786-119941729;119938786-119946172
ENSMUSG00000024740.10	ENSMUSG00000024740.10:t:10624724-10624847	t|1e1.1o1|1e2.1o1	0.0000;0.0000	4.857e-21;4.857e-21	1.000e+00;1.000e+00	0.0002;0.9998	0.0001;0.9999	2	3	10606993-10624724;10623638-10624724
ENSMUSG00000087213.2	ENSMUSG00000087213.2:s:64689124-64690659	s|1e1.1o1|1e2.1o1	-0.0005;0.0005	1.051e-10;1.314e-10	9.807e-01;9.807e-01	0.0125;0.9875	0.0040;0.9960	2	3	64688924-64690464;64680385-64690464
ENSMUSG00000035597.19	ENSMUSG00000035597.19:s:65043003-65043357	s|1e1.1o1|1e2.1o2|1e2.2o2|1e3.1o1	-0.0306;-0.0264;-0.0005;0.0691	3.256e-03;1.793e-06;4.990e-21;3.018e-02	3.469e-01;4.650e-01;9.791e-01;1.425e-01	0.2097;0.0816;0.0221;0.6865	0.1688;0.0404;0.0139;0.7753	4	4	65043357-65043543;65043357-65043715;65043357-65043768;65043357-65044006
ENSMUSG00000029478.16	ENSMUSG00000029478.16:s:125037861-125037997	s|1e1.1o2|1e1.2o2	-0.0399;0.0399	4.871e-04;4.871e-04	3.523e-01;3.523e-01	0.8787;0.1213	0.8269;0.1731	2	2	125037379-125037861;125037376-125037861
ENSMUSG00000020340.16	ENSMUSG00000020340.16:s:46207387-46207481	s|1e1.1o1|i	0.0000;-0.0000	4.452e-21;4.452e-21	1.000e+00;1.000e+00	0.9768;0.0232	0.9787;0.0213	1	2	46200884-46207387;46200885-46207386	46200885-46207386
ENSMUSG00000039195.4	ENSMUSG00000039195.4:s:32381682-32381938	s|1e1.1o2|2e1.1o2	0.0010;-0.0010	5.078e-21;5.103e-21	9.625e-01;9.625e-01	0.9671;0.0329	0.9725;0.0275	2	2	32379533-32381692;32379533-32381682
ENSMUSG00000024875.5	ENSMUSG00000024875.5:t:5092129-5092222	t|1e1.1o1|1e2.1o1	-0.0011;0.0011	6.331e-21;9.141e-11	8.096e-01;8.096e-01	0.0363;0.9637	0.0338;0.9662	2	3	5091425-5092129;5091696-5092129
ENSMUSG00000025027.18	ENSMUSG00000025027.18:s:53038514-53040214	s|1e1.1o2|1e1.2o2|1e2.1o1|1e3.1o1	0.0000;0.0000;-0.0455;0.0450	4.857e-21;4.857e-21;4.588e-06;4.067e-06	1.000e+00;1.000e+00;3.314e-01;3.358e-01	0.0001;0.0001;0.4726;0.5271	0.0001;0.0006;0.4227;0.5768	4	4	53032825-53038514;53032821-53038514;53032097-53038514;53025383-53038514
ENSMUSG00000034473.14	ENSMUSG00000034473.14:s:35329498-35329613	s|1e1.1o1|1e2.1o1	0.0152;-0.0152	1.333e-04;1.333e-04	4.925e-01;4.925e-01	0.9398;0.0602	0.9519;0.0481	2	3	35318869-35329498;35314287-35329498
ENSMUSG00000033365.14	ENSMUSG00000033365.14:s:117905181-117905322	s|1e1.1o2|1e1.2o2	-0.0042;0.0042	5.864e-21;5.716e-21	8.721e-01;8.721e-01	0.9838;0.0162	0.9618;0.0382	2	2	117905071-117905181;117905050-117905181
ENSMUSG00000027170.12	ENSMUSG00000027170.12:t:105012851-105012945	t|1e1.1o1|1e2.1o1	0.0000;0.0000	4.857e-21;4.857e-21	1.000e+00;1.000e+00	0.0003;0.9997	0.0003;0.9997	2	3	105012945-105016946;105012945-105013198
ENSMUSG00000034377.10	ENSMUSG00000034377.10:s:6121195-6123263	s|1e1.1o1|1e2.1o2|1e2.2o2|1e3.1o1|i	-0.0568;0.0207;0.0144;0.0302;-0.0202	1.577e-03;7.445e-09;1.545e-04;9.192e-04;8.574e-04	2.092e-01;5.317e-01;5.289e-01;3.771e-01;3.940e-01	0.2020;0.0700;0.1572;0.1733;0.3938	0.1296;0.1041;0.1798;0.2268;0.3539	4	4	6122344-6124171;6122344-6124480;6122344-6124657;6122344-6137211;6123264-6124170	6123264-6124170
ENSMUSG00000027030.15	ENSMUSG00000027030.15:t:68368996-68369105	t|1e1.1o1|1e2.1o1	0.0000;0.0000	4.857e-21;4.857e-21	1.000e+00;1.000e+00	0.9992;0.0008	0.9992;0.0008	2	3	68369105-68390914;68369105-68386340
ENSMUSG00000026768.10	ENSMUSG00000026768.10:t:12191706-12191843	t|1e1.1o1|1e2.1o1	-0.0000;0.0000	4.857e-21;4.857e-21	1.000e+00;1.000e+00	0.9994;0.0006	0.9989;0.0011	2	3	12191843-12193412;12191843-12193270
ENSMUSG00000030268.17	ENSMUSG00000030268.17:t:145019192-145019355	t|1e1.1o1|1e2.1o1	0.0000;0.0000	4.857e-21;4.857e-21	1.000e+00;1.000e+00	0.0003;0.9997	0.0003;0.9997	2	3	145019355-145047292;145019355-145032783
ENSMUSG00000063808.14	ENSMUSG00000063808.14:s:35309301-35309386	s|1e1.1o2|1e1.2o2	-0.0009;0.0009	3.081e-08;3.074e-08	8.713e-01;8.713e-01	0.9805;0.0195	0.9784;0.0216	2	2	35308339-35309301;35308331-35309301
ENSMUSG00000035835.14	ENSMUSG00000035835.14:s:79862435-79862541	s|1e1.1o1|2e2.1o2	-0.0001;0.0001	4.794e-08;4.775e-08	9.893e-01;9.893e-01	0.9938;0.0062	0.9919;0.0081	2	3	79862047-79862449;79861796-79862435
ENSMUSG00000087679.2	ENSMUSG00000087679.2:s:26139797-26140521	s|1e1.1o1|2e1.1o1	-0.0000;0.0000	4.857e-21;4.857e-21	1.000e+00;1.000e+00	0.9874;0.0126	0.9809;0.0191	2	2	26138913-26140139;26138913-26139797
ENSMUSG00000004610.4	ENSMUSG00000004610.4:s:43456479-43456637	s|1e1.1o3|1e1.2o3|1e2.1o1	0.0000;0.0000;0.0000	4.857e-21;4.857e-21;4.857e-21	1.000e+00;1.000e+00;1.000e+00	0.0021;0.9973;0.0005	0.0006;0.9988;0.0006	3	3	43456637-43457509;43456637-43457570;43456637-43457676
ENSMUSG00000030268.17	ENSMUSG00000030268.17:s:145075889-145076184	s|1e1.1o1|1e2.1o1|1e3.1o1	0.0010;-0.0009;0.0064	5.072e-21;4.672e-21;6.384e-21	9.632e-01;9.663e-01;8.012e-01	0.0322;0.9311;0.0372	0.0390;0.9142;0.0466	3	4	145056952-145075889;145047363-145075889;145039635-145075889
ENSMUSG00000036686.16	ENSMUSG00000036686.16:t:84133464-84133540	t|1e1.1o1|1e2.1o1	0.0667;-0.0667	6.725e-03;6.725e-03	1.728e-01;1.728e-01	0.0365;0.9635	0.1220;0.8780	2	3	84133540-84133977;84133540-84133764
ENSMUSG00000041431.16	ENSMUSG00000041431.16:s:100780776-100780916	s|1e1.1o1|1e2.1o1	0.0000;0.0000	4.857e-21;4.857e-21	1.000e+00;1.000e+00	0.9995;0.0005	0.9996;0.0004	2	3	100780132-100780776;100779785-100780776
ENSMUSG00000022404.8	ENSMUSG00000022404.8:t:81327041-81327136	t|1e1.1o1|1e2.1o1	0.0000;0.0000	4.857e-21;4.857e-21	1.000e+00;1.000e+00	0.0034;0.9966	0.0041;0.9959	2	3	81327136-81329050;81327136-81327217
ENSMUSG00000029131.14	ENSMUSG00000029131.14:s:29766325-29767103	s|1e1.1o1|1e2.1o1|i	0.0005;0.0000;-0.0005	4.579e-21;4.452e-21;4.580e-21	9.771e-01;1.000e+00;9.793e-01	0.9744;0.0006;0.0251	0.9775;0.0004;0.0221	2	3	29766395-29781130;29766395-29817921;29767104-29781129	29767104-29781129
ENSMUSG00000042289.11	ENSMUSG00000042289.11:t:127801052-127801363	t|1e1.1o1|2e1.1o1|3e1.1o1|3e2.1o1	0.0000;-0.0015;0.0015;0.0000	4.857e-21;2.488e-07;1.841e-07;4.857e-21	1.000e+00;7.075e-01;7.032e-01;1.000e+00	0.0009;0.9307;0.0676;0.0009	0.0010;0.9223;0.0758;0.0010	4	3	127800714-127801052;127800714-127801075;127800714-127801127;127801050-127801127
ENSMUSG00000045312.12	ENSMUSG00000045312.12:t:94120777-94123974	t|1e1.1o1|1e2.1o1|1e3.1o1|1e4.1o1|1e5.1o1	0.0239;-0.0474;-0.0000;-0.0000;0.0014	4.810e-05;7.521e-05;4.857e-21;4.857e-21;5.164e-21	4.741e-01;2.925e-01;1.000e+00;1.000e+00;9.487e-01	0.8921;0.0989;0.0009;0.0009;0.0098	0.9310;0.0358;0.0006;0.0006;0.0304	5	6	94057906-94120777;94078774-94120777;94083601-94120777;94094505-94120777;94118029-94120777
ENSMUSG00000074358.9	ENSMUSG00000074358.9:s:18893767-18893849	s|1e1.1o1|2e1.1o1	0.0044;-0.0044	2.811e-02;2.811e-02	2.650e-01;2.650e-01	0.3755;0.6245	0.3862;0.6138	2	2	18893348-18893779;18893348-18893767
ENSMUSG00000043716.13	ENSMUSG00000043716.13:s:16102692-16102848	s|1e1.1o2|1e1.2o2	0.0000;0.0000	4.857e-21;4.857e-21	1.000e+00;1.000e+00	0.9942;0.0058	0.9806;0.0194	2	2	16102599-16102692;16102598-16102692
ENSMUSG00000034206.15	ENSMUSG00000034206.15:s:37013107-37013448	s|1e1.1o1|2e1.1o1	0.0002;-0.0002	7.946e-07;7.946e-07	9.721e-01;9.721e-01	0.9892;0.0108	0.9915;0.0085	2	2	37013286-37015079;37013448-37015079
ENSMUSG00000027304.9	ENSMUSG00000027304.9:t:119692116-119692226	t|1e1.1o1|1e2.1o1	0.0000;0.0000	4.857e-21;4.857e-21	1.000e+00;1.000e+00	0.9993;0.0007	0.9994;0.0006	2	3	119675280-119692116;119691540-119692116
ENSMUSG00000117841.1	ENSMUSG00000117841.1:t:35858391-35858441	t|1e4.1o1|2e1.1o1|2e2.1o1|2e3.1o1|2e5.1o1	0.0645;0.0847;-0.0729;0.0019;-0.0872	1.649e-02;4.292e-02;8.935e-03;2.086e-07;7.150e-02	1.661e-01;9.772e-02;1.412e-01;6.913e-01;9.294e-02	0.1934;0.1635;0.1210;0.0806;0.4411	0.2772;0.2694;0.0349;0.0796;0.3365	5	6	35856066-35858391;35801367-35858393;35855851-35858393;35855958-35858393;35856804-35858393
ENSMUSG00000025006.18	ENSMUSG00000025006.18:s:40513371-40513779	s|1e1.1o1|1e2.1o1|1e3.1o1|2e2.1o1	0.0000;0.0144;-0.0141;-0.0000	4.859e-21;1.589e-05;9.623e-06;4.858e-21	9.996e-01;6.345e-01;6.577e-01;9.999e-01	0.0021;0.9424;0.0533;0.0021	0.0100;0.9715;0.0124;0.0055	4	4	40501585-40513671;40451398-40513671;40402310-40513671;40451398-40513371
ENSMUSG00000029687.16	ENSMUSG00000029687.16:s:47540677-47540735	s|1e1.1o1|i	0.0000;-0.0000	4.456e-21;4.457e-21	9.991e-01;9.991e-01	0.9743;0.0257	0.9780;0.0220	1	2	47533837-47540677;47535126-47540676	47535126-47540676
ENSMUSG00000028245.15	ENSMUSG00000028245.15:s:6453985-6454271	s|1e1.1o1|1e2.1o1|1e3.1o1	0.0478;-0.0498;-0.0000	2.042e-04;2.626e-04;4.858e-21	3.178e-01;3.025e-01;9.999e-01	0.0094;0.9883;0.0024	0.0848;0.9130;0.0023	3	4	6453573-6453985;6440989-6453985;6398959-6453985
ENSMUSG00000036646.13	ENSMUSG00000036646.13:t:25333435-25333543	t|1e1.1o1|1e2.1o1	0.0000;0.0000	4.857e-21;4.857e-21	1.000e+00;1.000e+00	0.0013;0.9987	0.0012;0.9988	2	3	25332582-25333435;25332976-25333435
ENSMUSG00000045751.16	ENSMUSG00000045751.16:s:24521241-24521303	s|1e1.1o1|1e2.1o1	-0.0000;0.0000	4.302e-15;4.858e-21	9.999e-01;9.999e-01	0.9969;0.0031	0.9963;0.0037	2	3	24521303-24529044;24521303-24532903
ENSMUSG00000046822.14	ENSMUSG00000046822.14:s:81037204-81037426	s|1e1.1o1|1e2.1o2|1e2.2o2	-0.0000;0.0886;-0.0792	4.870e-21;5.715e-02;4.103e-02	9.980e-01;9.175e-02;1.155e-01	0.0182;0.2678;0.7120	0.0099;0.3761;0.6148	3	3	81037111-81037204;81035009-81037204;81035005-81037204
ENSMUSG00000030022.14	ENSMUSG00000030022.14:s:92912623-92912912	s|1e1.1o1|1e2.1o2|1e2.2o2	0.0092;0.0172;-0.0430	4.540e-06;8.400e-21;5.208e-04	5.927e-01;6.538e-01;3.200e-01	0.8610;0.0087;0.1273	0.8798;0.0556;0.0745	3	3	92909989-92912623;92909832-92912623;92909804-92912623
ENSMUSG00000029614.13	ENSMUSG00000029614.13:t:121208196-121208575	t|1e1.1o1|1e2.1o1|2e2.1o1	0.0000;0.0000;0.0000	4.857e-21;4.857e-21;4.857e-21	1.000e+00;1.000e+00;1.000e+00	0.0030;0.9968;0.0001	0.0017;0.9980;0.0004	3	3	121206810-121208391;121207195-121208391;121207195-121208410
ENSMUSG00000014601.13	ENSMUSG00000014601.13:s:107620452-107621544	s|1e1.1o1|2e1.1o1	-0.0000;0.0000	4.858e-21;4.858e-21	9.999e-01;9.999e-01	0.0168;0.9832	0.0083;0.9917	2	2	107620274-107621407;107620274-107621327
ENSMUSG00000013076.17	ENSMUSG00000013076.17:s:14596451-14596600	s|1e1.1o2|1e1.2o2	0.0147;-0.0147	1.919e-10;1.696e-10	6.242e-01;6.242e-01	0.7894;0.2106	0.8108;0.1892	2	2	14593711-14596451;14593708-14596451
ENSMUSG00000041219.14	ENSMUSG00000041219.14:t:113832567-113832611	t|1e1.2o3|1e1.3o3|i	0.3281;0.0199;-0.3641	9.890e-01;5.483e-12;9.967e-01	2.975e-10;5.724e-01;1.095e-10	0.0729;0.0500;0.8782	0.4012;0.0870;0.5158	2	2	113832611-113832888;113832611-113832796;113832612-113832658	113832612-113832658
ENSMUSG00000013539.14	ENSMUSG00000013539.14:t:18316310-18316734	t|1e1.1o1|1e2.1o1	0.0000;-0.0000	1.843e-14;4.858e-21	9.998e-01;9.998e-01	0.9961;0.0039	0.9970;0.0030	2	3	18316734-18324357;18316734-18319744
ENSMUSG00000034252.14	ENSMUSG00000034252.14:t:80093537-80094484	t|1e1.1o1|1e2.1o1	0.0002;-0.0002	5.320e-21;5.325e-21	9.283e-01;9.283e-01	0.0316;0.9684	0.0328;0.9672	2	3	80067572-80093537;80092412-80093537
ENSMUSG00000024395.9	ENSMUSG00000024395.9:s:31957238-31957313	s|1e1.1o1|1e2.1o1	0.0000;-0.0000	4.857e-21;4.857e-21	1.000e+00;1.000e+00	0.9980;0.0020	0.9990;0.0010	2	3	31957313-31957843;31957313-31958212
ENSMUSG00000038712.16	ENSMUSG00000038712.16:s:95282683-95282744	s|1e1.1o2|1e1.2o2	0.0021;-0.0021	1.868e-05;1.868e-05	7.786e-01;7.786e-01	0.0240;0.9760	0.0326;0.9674	2	2	95282744-95282920;95282744-95283231
ENSMUSG00000063889.16	ENSMUSG00000063889.16:s:3280949-3281132	s|1e1.1o2|1e1.2o2|1e2.1o1	-0.0009;0.0731;-0.0674	1.239e-08;1.029e-01;9.116e-02	9.477e-01;1.028e-01;1.140e-01	0.0133;0.4071;0.5686	0.0109;0.5291;0.4640	3	3	3276775-3280949;3276729-3280949;3273578-3280949
ENSMUSG00000034118.15	ENSMUSG00000034118.15:t:130101590-130102535	t|1e1.1o1|1e2.1o1|1e3.1o1	0.0000;0.0000;0.0000	4.857e-21;4.857e-21;4.857e-21	1.000e+00;1.000e+00;1.000e+00	0.0049;0.9946;0.0005	0.0025;0.9971;0.0003	3	4	130073434-130101590;130079661-130101590;130093716-130101590
ENSMUSG00000027522.15	ENSMUSG00000027522.15:s:174091482-174091622	s|1e1.1o1|1e2.1o1	-0.0204;0.0204	2.516e-05;2.516e-05	5.120e-01;5.120e-01	0.8201;0.1799	0.7859;0.2141	2	3	174091622-174092402;174091622-174093434
ENSMUSG00000005881.13	ENSMUSG00000005881.13:s:156008365-156008435	s|1e1.1o1|1e2.1o1	-0.0000;0.0000	4.857e-21;4.857e-21	1.000e+00;1.000e+00	0.9793;0.0207	0.9773;0.0227	2	3	156008435-156008564;156008435-156008860
ENSMUSG00000061411.12	ENSMUSG00000061411.12:s:153416644-153416845	s|1e1.1o2|i	0.0000;-0.0000	4.452e-21;4.452e-21	1.000e+00;1.000e+00	0.9899;0.0101	0.9890;0.0110	1	2	153411829-153416644;153411830-153416643	153411830-153416643
ENSMUSG00000117975.1	ENSMUSG00000117975.1:s:47919124-47919299	s|1e1.1o1|1e2.1o2|1e2.2o2	0.0070;-0.0501;0.0099	6.302e-21;1.669e-05;6.491e-09	8.050e-01;3.363e-01;7.407e-01	0.0020;0.9838;0.0142	0.0326;0.9155;0.0450	3	3	47914600-47919124;47898190-47919124;47898185-47919124
ENSMUSG00000002320.15	ENSMUSG00000002320.15:t:55640096-55640570	t|1e1.1o1|1e2.1o1	-0.0049;0.0049	6.015e-21;5.886e-21	8.521e-01;8.521e-01	0.0421;0.9579	0.0181;0.9819	2	3	55640570-55641270;55640570-55640967
ENSMUSG00000062127.11	ENSMUSG00000062127.11:s:105052795-105052954	s|1e1.1o1|1e2.1o2|2e1.1o1|3e1.1o1	0.0060;0.0007;-0.0112;-0.0001	1.573e-08;5.094e-21;8.112e-21;5.475e-21	6.437e-01;9.604e-01;6.756e-01;9.083e-01	0.8805;0.0198;0.0640;0.0328	0.8867;0.0278;0.0521;0.0296	4	3	105038987-105052900;105032760-105052900;105038987-105052827;105038987-105052795
ENSMUSG00000024830.17	ENSMUSG00000024830.17:t:4159403-4159460	t|1e1.1o1|1e2.1o1	0.0178;-0.0178	7.727e-07;7.726e-07	5.904e-01;5.904e-01	0.9328;0.0672	0.9617;0.0383	2	3	4159460-4161068;4159460-4159566
ENSMUSG00000020527.14	ENSMUSG00000020527.14:t:84897121-84897211	t|1e1.1o1|1e2.1o1	-0.0490;0.0490	6.225e-03;6.225e-03	2.376e-01;2.376e-01	0.1305;0.8695	0.0585;0.9415	2	3	84895364-84897121;84895554-84897121
ENSMUSG00000097571.9	ENSMUSG00000097571.9:t:103496438-103496593	t|1e1.1o1|1e2.1o1	-0.0725;0.0725	5.165e-02;5.165e-02	1.283e-01;1.283e-01	0.7405;0.2595	0.6504;0.3496	2	3	103493700-103496438;103493947-103496438
ENSMUSG00000056367.14	ENSMUSG00000056367.14:s:25825108-25825215	s|1e1.1o1|1e2.1o1	0.0270;-0.0270	2.136e-02;2.136e-02	2.555e-01;2.555e-01	0.8089;0.1911	0.8412;0.1588	2	3	25825215-25829526;25825215-25831611
ENSMUSG00000045374.18	ENSMUSG00000045374.18:s:75449335-75449536	s|1e1.1o1|2e1.1o1	0.0000;-0.0000	4.873e-21;4.873e-21	9.973e-01;9.973e-01	0.9797;0.0203	0.9791;0.0209	2	2	75449215-75449346;75449215-75449335
ENSMUSG00000059920.9	ENSMUSG00000059920.9:s:64768924-64769162	s|1e1.1o2|1e1.2o2	-0.0120;0.0120	2.690e-07;2.691e-07	6.557e-01;6.557e-01	0.9363;0.0637	0.9143;0.0857	2	2	64766993-64768924;64766990-64768924
ENSMUSG00000061904.12	ENSMUSG00000061904.12:t:91119527-91119706	t|1e1.1o1|1e2.1o2|1e2.2o2|1e3.1o1|1e4.1o1	0.0000;0.0000;0.0000;0.0000;0.0000	4.857e-21;4.857e-21;4.857e-21;4.857e-21;4.857e-21	1.000e+00;1.000e+00;1.000e+00;1.000e+00;1.000e+00	0.0049;0.0169;0.0001;0.9743;0.0037	0.0046;0.0118;0.0016;0.9732;0.0084	5	5	91119706-91123558;91119706-91122207;91119706-91122108;91119706-91121922;91119706-91120625
ENSMUSG00000085227.1	ENSMUSG00000085227.1:t:138265757-138266083	t|1e1.1o1|1e2.1o2|1e2.2o2|1e3.1o1	-0.2400;0.1730;0.0443;-0.0001	5.981e-01;4.135e-01;1.878e-02;8.400e-09	6.070e-03;1.866e-02;2.188e-01;9.971e-01	0.7570;0.1496;0.0780;0.0041	0.4786;0.3717;0.1412;0.0025	4	4	138264101-138265757;138264153-138265757;138264387-138265757;138265637-138265757
ENSMUSG00000022914.17	ENSMUSG00000022914.17:t:96037891-96037985	t|1e1.1o1|1e2.1o1	0.0001;-0.0001	4.871e-21;1.130e-20	9.975e-01;9.975e-01	0.0096;0.9904	0.0145;0.9855	2	3	96037985-96043001;96037985-96041252
ENSMUSG00000029056.13	ENSMUSG00000029056.13:s:154971373-154971554	s|1e1.1o1|1e2.1o1|1e3.1o1	-0.0081;-0.0104;0.0199	8.646e-04;9.972e-07;3.994e-04	5.004e-01;6.234e-01;4.694e-01	0.8707;0.0721;0.0651	0.8507;0.0522;0.0942	3	4	154971554-154972149;154971554-154972469;154971554-154974630
ENSMUSG00000019947.10	ENSMUSG00000019947.10:s:68183824-68186256	s|1e1.1o1|1e2.1o1	-0.0000;0.0000	8.897e-11;1.387e-10	9.982e-01;9.982e-01	0.0056;0.9944	0.0033;0.9967	2	3	68138781-68186026;68135106-68186026
ENSMUSG00000028792.14	ENSMUSG00000028792.14:s:128999134-128999259	s|1e1.1o1|1e2.1o1	0.0000;0.0000	4.857e-21;4.857e-21	1.000e+00;1.000e+00	0.0014;0.9986	0.0003;0.9997	2	3	128999259-129001496;128999259-129002151
ENSMUSG00000031628.9	ENSMUSG00000031628.9:s:46634198-46635082	s|1e1.1o1|2e2.1o1	0.0000;0.0000	4.857e-21;4.857e-21	1.000e+00;1.000e+00	0.9995;0.0005	0.9994;0.0006	2	3	46634326-46635377;46634368-46639408
ENSMUSG00000001441.13	ENSMUSG00000001441.13:t:97205842-97206134	t|1e1.1o1|2e2.1o1|i	0.0000;0.0000;0.0000	4.452e-21;4.452e-21;4.452e-21	1.000e+00;1.000e+00;1.000e+00	0.0005;0.0005;0.9990	0.0004;0.0004;0.9991	2	3	97206134-97213771;97206091-97213032;97206135-97206907	97206135-97206907
ENSMUSG00000013846.10	ENSMUSG00000013846.10:t:67153043-67153170	t|1e1.1o1|1e2.1o1	0.0481;-0.0481	1.946e-03;1.946e-03	2.643e-01;2.643e-01	0.8728;0.1272	0.9367;0.0633	2	3	67153170-67176632;67153170-67162987
ENSMUSG00000019082.18	ENSMUSG00000019082.18:s:141431502-141431549	s|1e1.1o1|1e2.1o1	-0.0001;0.0001	5.024e-07;5.021e-07	9.645e-01;9.645e-01	0.9901;0.0099	0.9840;0.0160	2	3	141431425-141431502;141431258-141431502
ENSMUSG00000022353.10	ENSMUSG00000022353.10:s:58956574-58956590	s|1e1.1o1|i	0.0000;0.0000	4.452e-21;4.452e-21	1.000e+00;1.000e+00	0.0005;0.9995	0.0004;0.9996	1	2	58951557-58956574;58956473-58956573	58956473-58956573
ENSMUSG00000005417.17	ENSMUSG00000005417.17:s:59772152-59772574	s|1e2.1o2|1e2.2o2|2e1.1o1|i	0.0000;0.0135;0.0000;0.0035	4.452e-21;1.261e-17;4.452e-21;4.941e-21	1.000e+00;6.525e-01;1.000e+00;8.657e-01	0.0098;0.8939;0.0166;0.0791	0.0005;0.9083;0.0077;0.0827	3	3	59772217-59775354;59772217-59775516;59772574-59772618;59772575-59772617	59772575-59772617
ENSMUSG00000045098.19	ENSMUSG00000045098.19:t:3814115-3818303	t|1e1.1o1|1e2.1o1|i	0.0071;-0.0043;-0.0023	5.393e-09;4.580e-09;5.696e-21	7.273e-01;7.129e-01;8.356e-01	0.0660;0.8926;0.0406	0.0849;0.8843;0.0318	2	3	3805053-3814115;3807421-3814115;3808836-3814114	3808836-3814114
ENSMUSG00000033985.17	ENSMUSG00000033985.17:s:116801718-116801806	s|1e1.1o1|1e2.1o1	0.0000;-0.0000	4.857e-21;4.857e-21	1.000e+00;1.000e+00	0.9971;0.0029	0.9986;0.0014	2	3	116801806-116802224;116801806-116804839
ENSMUSG00000074698.10	ENSMUSG00000074698.10:t:152250402-152252842	t|1e1.1o2|1e1.2o2|1e2.1o1|1e3.1o1|1e4.1o1|1e5.1o1|2e1.1o2	0.7399;-0.4483;-0.0020;-0.0087;-0.0896;-0.1735;0.0010	1.000e+00;9.998e-01;1.952e-09;9.860e-07;2.396e-02;3.127e-01;9.143e-11	9.798e-21;2.027e-12;9.308e-01;7.577e-01;1.091e-01;2.791e-03;9.517e-01	0.0275;0.5635;0.0246;0.0421;0.1129;0.1995;0.0087	0.7539;0.1275;0.0220;0.0155;0.0153;0.0286;0.0358	7	6	152226991-152250402;152227032-152250402;152227450-152250402;152235007-152250402;152246827-152250402;152248811-152250402;152226991-152250457
ENSMUSG00000022159.16	ENSMUSG00000022159.16:t:52268642-52268734	t|1e1.1o1|1e2.1o1	-0.0009;0.0009	5.075e-21;4.687e-11	9.664e-01;9.664e-01	0.0222;0.9778	0.0071;0.9929	2	3	52268734-52275443;52268734-52268918
ENSMUSG00000027167.11	ENSMUSG00000027167.11:s:105904269-105904564	s|1e1.1o1|1e2.1o1|1e3.1o1	-0.0000;-0.0319;0.0376	4.866e-21;2.117e-04;2.041e-04	9.986e-01;3.664e-01;3.249e-01	0.0073;0.9431;0.0483	0.0015;0.8990;0.0996	3	4	105903380-105904269;105896937-105904269;105866080-105904269
ENSMUSG00000041406.14	ENSMUSG00000041406.14:t:163989705-163989793	t|1e1.1o1|1e2.1o2|1e2.2o2	-0.0000;0.0000;-0.0000	4.857e-21;4.859e-21;4.857e-21	1.000e+00;1.000e+00;1.000e+00	0.0019;0.9963;0.0019	0.0014;0.9973;0.0014	3	3	163989793-163994255;163989793-163990720;163989793-163990716
ENSMUSG00000022263.10	ENSMUSG00000022263.10:s:27735050-27735579	s|1e1.1o1|1e2.1o1|i	-0.0126;0.0026;0.0012	5.044e-20;4.702e-21;4.523e-21	6.730e-01;9.027e-01;9.301e-01	0.8751;0.0585;0.0666	0.8504;0.0795;0.0709	2	3	27733644-27735379;27733030-27735379;27733645-27735049	27733645-27735049
ENSMUSG00000027706.8	ENSMUSG00000027706.8:s:30814234-30814353	s|1e1.1o1|i	0.0000;-0.0000	4.457e-21;4.458e-21	9.990e-01;9.990e-01	0.9787;0.0213	0.9795;0.0205	1	2	30814353-30818500;30814354-30818499	30814354-30818499
ENSMUSG00000028329.13	ENSMUSG00000028329.13:s:46182969-46183235	s|1e1.1o1|1e2.1o1|1e3.2o2	0.0364;-0.0362;-0.0000	3.363e-03;3.381e-03;4.857e-21	3.052e-01;3.062e-01;1.000e+00	0.1325;0.8658;0.0016	0.1889;0.8097;0.0015	3	4	46180398-46183118;46175415-46183118;46155826-46183118
ENSMUSG00000030213.12	ENSMUSG00000030213.12:s:136518802-136524397	s|1e1.1o1|1e2.1o2|1e3.1o1	0.0000;-0.0000;0.0000	4.857e-21;4.857e-21;4.857e-21	1.000e+00;1.000e+00;1.000e+00	0.0057;0.9892;0.0050	0.0119;0.9844;0.0040	3	4	136518963-136555418;136518963-136559764;136518963-136563760
ENSMUSG00000025856.15	ENSMUSG00000025856.15:t:138994709-138995037	t|1e1.1o1|1e2.1o1	0.0083;-0.0083	4.334e-04;4.334e-04	7.041e-01;7.041e-01	0.0103;0.9897	0.0358;0.9642	2	3	138994838-138996199;138994838-138995734
ENSMUSG00000030347.6	ENSMUSG00000030347.6:s:126961966-126962040	s|1e1.1o1|1e2.1o1	0.0101;-0.0101	1.536e-20;7.971e-21	6.958e-01;6.958e-01	0.9475;0.0525	0.9579;0.0421	2	3	126962040-126966880;126962040-126973556
ENSMUSG00000037108.13	ENSMUSG00000037108.13:s:137797898-137797973	s|1e1.1o2|1e1.2o2	0.0000;-0.0000	4.858e-21;4.859e-21	9.998e-01;9.998e-01	0.0086;0.9914	0.0218;0.9782	2	2	137797973-137799481;137797973-137799508
ENSMUSG00000011831.16	ENSMUSG00000011831.16:t:107842071-107842300	t|1e1.1o1|1e2.1o1|1e3.1o1|1e4.1o1	-0.0012;0.0058;-0.0053;0.0000	9.562e-09;4.205e-07;7.606e-05;4.857e-21	6.665e-01;6.577e-01;5.332e-01;1.000e+00	0.1035;0.1613;0.7353;0.0005	0.1028;0.1692;0.7253;0.0004	4	5	107842300-107874989;107842300-107872601;107842300-107868791;107842300-107868238
ENSMUSG00000016128.14	ENSMUSG00000016128.14:s:151060748-151060921	s|1e1.1o2|1e1.2o2	0.0265;-0.0265	1.905e-07;1.907e-07	4.451e-01;4.451e-01	0.1527;0.8473	0.1973;0.8027	2	2	151059675-151060748;151059618-151060748
ENSMUSG00000022515.6	ENSMUSG00000022515.6:t:4957641-4957762	t|1e1.1o1|1e2.1o1	0.0081;-0.0081	2.480e-03;2.480e-03	4.072e-01;4.072e-01	0.5543;0.4457	0.5649;0.4351	2	3	4957762-4964120;4957762-4957968
ENSMUSG00000031904.5	ENSMUSG00000031904.5:s:106168857-106168954	s|1e1.1o1|1e2.1o1	0.0000;0.0000	4.857e-21;4.857e-21	1.000e+00;1.000e+00	0.9967;0.0033	0.9964;0.0036	2	3	106168954-106179102;106168954-106189617
ENSMUSG00000071302.10	ENSMUSG00000071302.10:s:129221544-129221604	s|1e1.1o1|1e2.1o1	-0.0023;0.0023	9.745e-08;9.734e-08	9.189e-01;9.189e-01	0.9961;0.0039	0.9776;0.0224	2	3	129220151-129221544;129217749-129221544
ENSMUSG00000038594.9	ENSMUSG00000038594.9:t:53273443-53278244	t|1e1.1o1|1e2.1o1	-0.0000;0.0000	2.403e-15;4.858e-21	9.999e-01;9.999e-01	0.9971;0.0029	0.9964;0.0036	2	3	53278244-53281349;53278244-53280077
ENSMUSG00000020230.15	ENSMUSG00000020230.15:t:76217314-76217489	t|1e1.1o1|1e2.1o1	0.0000;0.0000	4.857e-21;4.857e-21	1.000e+00;1.000e+00	0.9992;0.0008	0.9993;0.0007	2	3	76217489-76220998;76217489-76217580
ENSMUSG00000041498.13	ENSMUSG00000041498.13:s:136467848-136468769	s|1e1.1o1|i	0.0000;-0.0000	4.452e-21;4.452e-21	1.000e+00;1.000e+00	0.0018;0.9982	0.0020;0.9980	1	2	136468769-136468920;136468770-136468919	136468770-136468919
ENSMUSG00000029407.10	ENSMUSG00000029407.10:t:92187698-92187816	t|1e2.2o2|2e1.1o2	0.0000;-0.0000	4.857e-21;4.857e-21	1.000e+00;1.000e+00	0.9839;0.0161	0.9944;0.0056	2	3	92187345-92187698;92152500-92187705
ENSMUSG00000010097.15	ENSMUSG00000010097.15:s:8762312-8762495	s|1e1.1o1|2e1.1o1	0.0000;0.0000	4.857e-21;4.857e-21	1.000e+00;1.000e+00	0.0006;0.9994	0.0006;0.9994	2	2	8762487-8762683;8762495-8762683
ENSMUSG00000019813.16	ENSMUSG00000019813.16:s:41809788-41809871	s|1e2.1o1|1e3.1o1|2e1.1o1|2e3.1o1	-0.0038;-0.1168;0.0089;0.1072	4.541e-05;2.444e-01;3.650e-05;2.357e-01	8.589e-01;4.434e-02;7.311e-01;5.018e-02	0.0285;0.3911;0.0054;0.5834	0.0032;0.2094;0.0408;0.7366	4	4	41781550-41809846;41745921-41809846;41809663-41809788;41745921-41809788
ENSMUSG00000026615.14	ENSMUSG00000026615.14:s:185370889-185371045	s|1e1.1o1|1e2.1o1	0.0000;0.0000	4.857e-21;4.857e-21	1.000e+00;1.000e+00	0.9955;0.0045	0.9969;0.0031	2	3	185371045-185372918;185371045-185374118
ENSMUSG00000031134.16	ENSMUSG00000031134.16:t:57391567-57391701	t|1e1.1o1|2e1.1o1|2e2.1o1|3e1.1o1	0.0067;-0.0094;0.0000;0.0000	7.226e-21;2.368e-17;4.857e-21;4.857e-21	6.691e-01;6.577e-01;1.000e+00;1.000e+00	0.1408;0.8588;0.0002;0.0002	0.1483;0.8489;0.0027;0.0001	4	3	57391701-57392852;57391698-57392852;57391698-57392696;57391682-57392852
ENSMUSG00000032491.14	ENSMUSG00000032491.14:s:110622580-110623322	s|1e1.1o2|1e1.2o2	-0.0349;0.0349	8.853e-03;8.853e-03	3.036e-01;3.036e-01	0.9297;0.0703	0.8791;0.1209	2	2	110622261-110623087;110622114-110623087
ENSMUSG00000087590.2	ENSMUSG00000087590.2:s:33794892-33795124	s|1e1.1o1|1e2.1o1	-0.0001;0.0001	4.871e-21;4.870e-21	9.977e-01;9.977e-01	0.9872;0.0128	0.9715;0.0285	2	3	33795124-33795383;33795124-33795853
ENSMUSG00000037174.18	ENSMUSG00000037174.18:t:51258685-51260241	t|1e1.1o1|1e2.1o1	-0.0000;0.0000	4.857e-21;4.857e-21	1.000e+00;1.000e+00	0.0027;0.9973	0.0040;0.9960	2	3	51259364-51264869;51259364-51260999
ENSMUSG00000035202.8	ENSMUSG00000035202.8:s:123366927-123368527	s|1e1.1o1|2e1.1o1	-0.0002;0.0002	3.765e-16;4.889e-21	9.943e-01;9.943e-01	0.9969;0.0031	0.9854;0.0146	2	2	123367107-123371855;123367439-123371855
ENSMUSG00000017765.17	ENSMUSG00000017765.17:t:105959358-105959489	t|1e1.1o2|1e2.1o1	0.0042;-0.0042	6.417e-21;2.768e-17	8.001e-01;8.001e-01	0.0347;0.9653	0.0393;0.9607	2	3	105959489-105965925;105959489-105960676
ENSMUSG00000000568.15	ENSMUSG00000000568.15:t:99976534-99976590	t|1e1.1o1|1e2.1o1	0.0000;0.0000	4.857e-21;4.857e-21	1.000e+00;1.000e+00	0.9947;0.0053	0.9954;0.0046	2	3	99976590-99978392;99976590-99977986
ENSMUSG00000030204.10	ENSMUSG00000030204.10:s:135012302-135012395	s|1e1.1o1|1e2.1o1	0.0000;0.0000	4.857e-21;4.857e-21	1.000e+00;1.000e+00	0.9996;0.0004	0.9996;0.0004	2	3	135012395-135015195;135012395-135015576
ENSMUSG00000024097.11	ENSMUSG00000024097.11:t:80204313-80204387	t|1e1.1o1|1e2.1o1|i	0.1293;-0.0258;-0.0897	5.106e-02;1.112e-20;9.968e-03	1.891e-02;5.751e-01;9.595e-02	0.6326;0.0548;0.3138	0.7611;0.0226;0.2166	2	3	80204387-80205262;80204387-80204622;80204388-80204621	80204388-80204621
ENSMUSG00000004099.16	ENSMUSG00000004099.16:t:20915722-20915940	t|1e1.1o1|1e2.1o1	0.0000;-0.0000	4.857e-21;4.857e-21	1.000e+00;1.000e+00	0.0017;0.9983	0.0183;0.9817	2	3	20915940-20917906;20915940-20917297
ENSMUSG00000031392.18	ENSMUSG00000031392.18:t:74017130-74017511	t|1e1.1o1|1e2.2o2|1e3.1o1|2e1.1o1|2e2.2o2|3e2.2o2|4e2.1o2	0.0000;0.0745;-0.0348;0.0000;-0.0060;-0.0016;-0.0058	4.857e-21;2.331e-03;1.298e-20;4.857e-21;7.643e-21;6.383e-21;6.198e-21	1.000e+00;1.546e-01;5.185e-01;1.000e+00;7.043e-01;8.090e-01;8.342e-01	0.0003;0.7965;0.0640;0.0003;0.0576;0.0421;0.0406	0.0003;0.8847;0.0102;0.0003;0.0503;0.0393;0.0160	7	4	74017511-74019900;74017511-74018130;74017511-74017901;74017430-74019900;74017430-74018130;74017240-74018130;74017164-74018294
ENSMUSG00000058392.13	ENSMUSG00000058392.13:t:32055911-32056061	t|1e1.1o1|1e2.1o2|1e2.2o2	0.0000;-0.0222;0.0220	4.857e-21;6.861e-06;6.865e-06	1.000e+00;5.333e-01;5.350e-01	0.0009;0.9277;0.0714	0.0009;0.8904;0.1087	3	3	32053954-32055911;32055124-32055911;32055315-32055911
ENSMUSG00000059839.9	ENSMUSG00000059839.9:t:67474644-67474951	t|1e1.1o1|1e2.1o1|1e3.1o1	-0.0045;-0.0000;0.0056	1.736e-05;8.866e-11;2.819e-05	8.407e-01;9.978e-01;8.074e-01	0.0273;0.0041;0.9688	0.0039;0.0039;0.9922	3	4	67474951-67484221;67474951-67484141;67474951-67481170
ENSMUSG00000021756.12	ENSMUSG00000021756.12:s:112490483-112490642	s|1e1.1o1|1e2.1o1|1e3.1o1|1e4.2o2	0.0000;-0.0000;0.0000;0.0000	4.857e-21;4.857e-21;4.857e-21;4.857e-21	1.000e+00;1.000e+00;1.000e+00;1.000e+00	0.0006;0.9983;0.0006;0.0006	0.0006;0.9981;0.0006;0.0006	4	5	112490642-112491144;112490642-112493589;112490642-112494579;112490642-112502791
ENSMUSG00000061778.10	ENSMUSG00000061778.10:t:164936169-164937303	t|1e1.1o1|2e1.1o1|i	-0.0382;0.0022;0.0246	4.485e-03;8.327e-10;1.831e-03	2.816e-01;9.078e-01;3.744e-01	0.2107;0.0079;0.7754	0.1489;0.0269;0.8239	2	2	164937303-164939643;164937084-164939643;164937304-164938208	164937304-164938208
ENSMUSG00000031785.16	ENSMUSG00000031785.16:s:95012857-95013135	s|1e1.1o1|i	0.0000;0.0000	4.452e-21;4.452e-21	1.000e+00;1.000e+00	0.0004;0.9996	0.0004;0.9996	1	2	95013135-95013718;95013136-95013717	95013136-95013717
ENSMUSG00000022812.14	ENSMUSG00000022812.14:t:38219972-38220158	t|1e1.1o1|1e2.1o1	-0.0108;0.0108	2.153e-11;3.775e-15	6.893e-01;6.893e-01	0.8851;0.1149	0.8587;0.1413	2	3	38208090-38219972;38217151-38219972
ENSMUSG00000092203.7	ENSMUSG00000092203.7:t:34950238-34950475	t|1e1.1o1|1e2.1o1	0.0377;-0.0377	1.855e-04;1.855e-04	3.557e-01;3.557e-01	0.4751;0.5249	0.5207;0.4793	2	3	34950475-34951885;34950475-34950698
ENSMUSG00000026036.17	ENSMUSG00000026036.17:s:58447631-58448089	s|1e1.1o1|1e2.1o1	0.0000;0.0000	4.857e-21;4.857e-21	1.000e+00;1.000e+00	0.0018;0.9982	0.0005;0.9995	2	3	58448089-58449244;58448089-58450387
ENSMUSG00000025521.15	ENSMUSG00000025521.15:t:64965539-64965641	t|1e1.1o1|1e2.1o2|1e2.2o2	-0.0257;0.0004;0.0097	1.111e-20;3.844e-11;6.514e-21	5.548e-01;7.618e-01;7.323e-01	0.0655;0.8705;0.0625	0.0406;0.8693;0.0900	3	3	64959609-64965539;64964332-64965539;64964532-64965539
ENSMUSG00000111375.4	ENSMUSG00000111375.4:s:107504504-107504594	s|1e1.1o2|1e1.2o2	-0.0003;0.0003	7.981e-08;8.005e-08	9.881e-01;9.881e-01	0.0093;0.9907	0.0051;0.9949	2	2	107504594-107504930;107504594-107504991
ENSMUSG00000025964.15	ENSMUSG00000025964.15:s:63572887-63573217	s|1e1.1o1|1e2.1o1|1e3.1o1|1e4.2o2|i	0.0000;0.0000;0.0009;-0.0157;-0.0078	4.452e-21;4.452e-21;2.758e-12;9.104e-21;7.093e-21	1.000e+00;1.000e+00;7.361e-01;6.233e-01;7.276e-01	0.0004;0.0048;0.8845;0.0608;0.0471	0.0046;0.0205;0.8922;0.0448;0.0364	4	5	63572998-63581137;63572998-63583799;63572998-63585365;63572998-63592608;63573218-63578791	63573218-63578791
ENSMUSG00000010110.17	ENSMUSG00000010110.17:s:8741413-8741575	s|1e1.1o1|1e2.1o1	0.0000;-0.0000	4.858e-21;4.858e-21	9.999e-01;9.999e-01	0.9937;0.0063	0.9981;0.0019	2	3	8741575-8742254;8741575-8742854
ENSMUSG00000117098.1	ENSMUSG00000117098.1:t:70974119-70974496	t|1e1.1o1|1e4.1o1|2e2.1o1|3e3.1o1	-0.0350;-0.0105;0.0380;0.0000	4.359e-16;7.023e-21;1.260e-20;4.857e-21	4.857e-01;6.912e-01;5.197e-01;1.000e+00	0.7665;0.1944;0.0395;0.0001	0.7276;0.1849;0.0697;0.0177	4	5	70974496-70996110;70974496-70975459;70974476-70994765;70974308-70994597
ENSMUSG00000039988.14	ENSMUSG00000039988.14:t:157975228-157975294	t|1e1.1o1|1e2.1o1	0.0094;-0.0094	7.114e-21;1.275e-15	7.382e-01;7.382e-01	0.0265;0.9735	0.0447;0.9553	2	3	157972317-157975228;157973045-157975228
ENSMUSG00000020102.15	ENSMUSG00000020102.15:s:125389287-125389465	s|1e1.1o1|1e2.1o1|1e3.1o1|1e4.1o1	-0.1195;-0.0064;0.0588;0.0466	1.362e-01;6.316e-07;2.483e-02;1.272e-06	4.185e-02;6.836e-01;1.785e-01;3.870e-01	0.5895;0.0864;0.3276;0.0099	0.4429;0.0737;0.4025;0.0806	4	5	125377578-125389287;125371722-125389287;125341850-125389287;125302081-125389287
ENSMUSG00000117098.1	ENSMUSG00000117098.1:t:70977048-70977246	t|1e1.1o1|2e2.1o3	0.0225;-0.0225	2.539e-05;2.539e-05	5.358e-01;5.358e-01	0.0070;0.9930	0.0558;0.9442	2	3	70977246-71002108;70977175-70996825
ENSMUSG00000038773.11	ENSMUSG00000038773.11:t:34799285-34799359	t|1e1.1o1|1e2.1o2	0.0000;-0.0000	4.857e-21;4.857e-21	1.000e+00;1.000e+00	0.0006;0.9994	0.0073;0.9927	2	3	34795780-34799285;34796912-34799285
ENSMUSG00000021180.9	ENSMUSG00000021180.9:t:100615997-100616104	t|1e1.1o1|1e2.1o1	0.0001;-0.0001	1.471e-08;1.511e-08	9.905e-01;9.905e-01	0.0064;0.9936	0.0078;0.9922	2	3	100616104-100654271;100616104-100619526
ENSMUSG00000046027.17	ENSMUSG00000046027.17:t:83633130-83633471	t|1e1.4o4|1e2.1o1	0.0005;-0.0005	5.137e-21;5.150e-21	9.543e-01;9.543e-01	0.0303;0.9697	0.0348;0.9652	2	3	83632139-83633130;83632785-83633130
ENSMUSG00000028603.15	ENSMUSG00000028603.15:t:108102291-108102355	t|1e1.1o1|1e2.2o2	0.0000;0.0000	4.857e-21;4.857e-21	1.000e+00;1.000e+00	0.0014;0.9986	0.0010;0.9990	2	3	108102355-108107617;108102355-108105044
ENSMUSG00000027708.14	ENSMUSG00000027708.14:s:35916146-35916350	s|1e1.1o1|1e2.1o1	0.0003;-0.0003	4.933e-21;3.998e-20	9.866e-01;9.866e-01	0.0100;0.9900	0.0194;0.9806	2	3	35909279-35916220;35897875-35916220
ENSMUSG00000024571.15	ENSMUSG00000024571.15:t:80210062-80210767	t|1e1.1o1|1e2.1o1|i	-0.0015;0.0244;-0.0004	4.507e-21;1.018e-20;4.549e-21	9.312e-01;5.791e-01;9.842e-01	0.9240;0.0395;0.0351	0.9145;0.0568;0.0296	2	3	80207343-80210062;80208229-80210062;80208230-80210061	80208230-80210061
ENSMUSG00000026277.14	ENSMUSG00000026277.14:s:93625461-93625645	s|1e1.1o1|1e2.1o1	-0.0180;0.0180	9.030e-21;8.558e-21	6.522e-01;6.522e-01	0.9829;0.0171	0.9485;0.0515	2	3	93625148-93625461;93624624-93625461
ENSMUSG00000046947.12	ENSMUSG00000046947.12:s:39580996-39581091	s|1e1.1o1|1e2.1o1	0.0000;-0.0000	2.405e-09;2.648e-09	9.938e-01;9.938e-01	0.0060;0.9940	0.0069;0.9931	2	3	39581091-39581852;39581091-39583811
ENSMUSG00000032518.6	ENSMUSG00000032518.6:s:120131000-120131165	s|1e1.3o3|2e1.1o3|2e1.2o3	0.0000;0.0000;0.0000	4.857e-21;4.857e-21;4.857e-21	1.000e+00;1.000e+00;1.000e+00	0.0021;0.9791;0.0187	0.0033;0.9789;0.0175	3	2	120131072-120131439;120131165-120131400;120131165-120131403
ENSMUSG00000000693.10	ENSMUSG00000000693.10:s:83038395-83038609	s|1e1.1o1|1e2.1o1|i	0.0001;-0.0072;-0.0006	4.472e-21;2.521e-07;7.564e-09	9.962e-01;6.486e-01;6.880e-01	0.0013;0.9483;0.0502	0.0165;0.9348;0.0480	2	3	83038609-83044115;83038609-83047988;83038610-83044114	83038610-83044114
ENSMUSG00000037465.10	ENSMUSG00000037465.10:s:38300559-38300706	s|1e1.1o1|1e2.1o1	0.0000;0.0000	4.857e-21;4.857e-21	1.000e+00;1.000e+00	0.0010;0.9990	0.0008;0.9992	2	3	38300417-38300559;38297852-38300559
ENSMUSG00000038174.14	ENSMUSG00000038174.14:t:58565604-58565954	t|1e1.1o1|1e2.1o1	0.0001;-0.0001	1.049e-08;9.970e-09	9.927e-01;9.927e-01	0.9931;0.0069	0.9940;0.0060	2	3	58565954-58586212;58565954-58586103
ENSMUSG00000036693.12	ENSMUSG00000036693.12:s:34643926-34644079	s|1e1.1o2|1e1.2o2|i	0.0057;-0.0034;-0.0051	9.992e-15;6.725e-21;6.710e-21	7.474e-01;7.358e-01;7.345e-01	0.8830;0.0565;0.0598	0.8925;0.0504;0.0543	2	2	34641482-34643926;34641457-34643926;34641483-34643925	34641483-34643925
ENSMUSG00000000738.18	ENSMUSG00000000738.18:s:123088945-123089047	s|1e1.1o2|1e1.2o2|1e2.1o1	-0.0007;0.0008;0.0000	5.069e-21;5.075e-21;4.857e-21	9.671e-01;9.631e-01;1.000e+00	0.0304;0.9690;0.0006	0.0260;0.9735;0.0006	3	3	123089047-123090075;123089047-123090124;123089047-123091635
ENSMUSG00000027620.16	ENSMUSG00000027620.16:t:156174094-156174168	t|1e1.1o1|1e2.1o1|i	0.1262;-0.0320;-0.0839	1.355e-01;9.444e-09;3.433e-02	3.141e-02;4.985e-01;9.684e-02	0.4119;0.0727;0.5209	0.5479;0.0334;0.4080	2	3	156174168-156177336;156174168-156176403;156174169-156174684	156174169-156174684
ENSMUSG00000033543.17	ENSMUSG00000033543.17:t:70016819-70016923	t|1e1.1o1|1e2.1o1	-0.0001;0.0001	4.870e-21;4.869e-21	9.979e-01;9.979e-01	0.9842;0.0158	0.9718;0.0282	2	3	70015410-70016819;70015937-70016819
ENSMUSG00000042408.13	ENSMUSG00000042408.13:s:127088329-127088554	s|1e2.2o2|2e1.1o1|2e2.2o2	-0.0024;0.0382;-0.0169	5.419e-21;2.742e-03;8.039e-04	9.195e-01;3.196e-01;4.850e-01	0.0289;0.0658;0.9073	0.0018;0.1227;0.8755	3	3	127088336-127092912;127088554-127090907;127088554-127092912
ENSMUSG00000038346.18	ENSMUSG00000038346.18:s:125024033-125024270	s|1e1.1o2|1e1.2o2|1e2.1o1|1e3.1o2|1e3.2o2	-0.0015;-0.0861;0.0785;0.0003;-0.0000	5.519e-21;7.252e-03;7.486e-04;4.915e-21;4.857e-21	9.050e-01;1.078e-01;1.247e-01;9.897e-01;1.000e+00	0.0355;0.8609;0.0910;0.0039;0.0107	0.0315;0.7621;0.1774;0.0226;0.0043	5	4	125024270-125024414;125024270-125024505;125024270-125024746;125024270-125024842;125024270-125024863
ENSMUSG00000023951.18	ENSMUSG00000023951.18:t:46028351-46028399	t|1e1.1o1|1e2.1o1|1e3.1o1|i	0.0044;0.0221;-0.0314;-0.0006	1.394e-12;8.706e-21;1.160e-20;4.372e-21	7.518e-01;5.765e-01;5.413e-01;9.557e-01	0.6763;0.1453;0.1151;0.0673	0.6836;0.1653;0.0875;0.0615	3	4	46028399-46031291;46028399-46030481;46028399-46029136;46028400-46031290	46028400-46031290
ENSMUSG00000023944.14	ENSMUSG00000023944.14:s:45571519-45571619	s|1e1.1o1|i	0.0000;0.0000	4.452e-21;4.452e-21	1.000e+00;1.000e+00	0.0002;0.9998	0.0002;0.9998	1	2	45571481-45571519;45571482-45571518	45571482-45571518
ENSMUSG00000023147.17	ENSMUSG00000023147.17:s:96151810-96151978	s|1e1.1o1|1e2.1o1|1e3.1o1	-0.0140;0.0091;0.0020	7.435e-06;3.857e-07;5.772e-21	5.784e-01;6.779e-01;8.672e-01	0.9019;0.0705;0.0295	0.8756;0.0917;0.0318	3	4	96151978-96152971;96151978-96154081;96151978-96155879
ENSMUSG00000026914.15	ENSMUSG00000026914.15:t:61760636-61760707	t|1e1.1o1|1e2.1o1|1e3.1o2|1e3.2o2	0.0243;0.0000;-0.0141;0.0000	9.989e-21;4.857e-21;8.200e-21;4.857e-21	5.920e-01;1.000e+00;6.787e-01;1.000e+00	0.0377;0.0103;0.9514;0.0009	0.0559;0.0009;0.9384;0.0044	4	4	61711873-61760636;61720571-61760636;61722761-61760636;61722848-61760636
ENSMUSG00000032254.10	ENSMUSG00000032254.10:s:61919875-61919957	s|1e1.1o2|1e1.2o2|1e2.1o1	0.0016;-0.0016;-0.0000	1.417e-06;1.329e-06;4.857e-21	6.662e-01;6.688e-01;1.000e+00	0.9060;0.0927;0.0014	0.9098;0.0889;0.0014	3	3	61919693-61919875;61919690-61919875;61918970-61919875
ENSMUSG00000027833.16	ENSMUSG00000027833.16:t:66978186-66978447	t|1e1.1o1|1e2.1o1|1e3.1o1	0.0000;-0.0000;-0.0000	6.519e-14;4.858e-21;4.858e-21	9.997e-01;9.999e-01;9.999e-01	0.9949;0.0025;0.0025	0.9962;0.0019;0.0019	3	4	66978394-66981211;66978394-66981066;66978394-66978764
ENSMUSG00000025027.18	ENSMUSG00000025027.18:t:53013399-53013604	t|1e1.1o1|1e2.1o1	0.0000;0.0000	4.857e-21;4.857e-21	1.000e+00;1.000e+00	0.0004;0.9996	0.0004;0.9996	2	3	53013503-53019986;53013503-53014611
ENSMUSG00000027193.12	ENSMUSG00000027193.12:t:94423412-94423501	t|1e2.1o1|2e1.1o2	0.0000;0.0000	4.857e-21;4.857e-21	1.000e+00;1.000e+00	0.9995;0.0005	0.9995;0.0005	2	3	94423501-94424974;94423482-94425620
ENSMUSG00000026074.15	ENSMUSG00000026074.15:t:40000531-40000561	t|1e1.1o1|1e2.1o1|2e2.1o1	0.0000;-0.0000;0.0000	4.857e-21;4.857e-21;4.857e-21	1.000e+00;1.000e+00;1.000e+00	0.0052;0.9912;0.0034	0.0116;0.9794;0.0088	3	3	39997182-40000531;39999974-40000531;39999974-40000534
ENSMUSG00000021662.11	ENSMUSG00000021662.11:t:98029876-98029931	t|1e1.1o1|1e2.1o1	0.0000;-0.0000	2.110e-13;4.860e-21	9.995e-01;9.995e-01	0.9958;0.0042	0.9963;0.0037	2	3	98029931-98043800;98029931-98032510
ENSMUSG00000062822.8	ENSMUSG00000062822.8:s:119484453-119484493	s|1e1.1o1|i	0.0229;-0.0229	7.833e-03;7.833e-03	3.173e-01;3.173e-01	0.6105;0.3895	0.6581;0.3419	1	2	119484493-119485727;119484494-119485726	119484494-119485726
ENSMUSG00000021963.17	ENSMUSG00000021963.17:s:57798426-57798597	s|1e1.1o1|1e2.1o1	-0.0000;0.0000	4.857e-21;4.857e-21	1.000e+00;1.000e+00	0.9976;0.0024	0.9929;0.0071	2	3	57798597-57801494;57798597-57804758
ENSMUSG00000014243.5	ENSMUSG00000014243.5:t:62268704-62268808	t|1e1.1o1|1e2.1o1|i	0.0300;-0.0212;-0.0010	8.843e-06;5.563e-06;4.859e-21	4.599e-01;4.835e-01;9.372e-01	0.0617;0.8992;0.0384	0.1144;0.8659;0.0201	2	3	62268808-62281257;62268808-62273712;62268809-62273711	62268809-62273711
ENSMUSG00000030287.15	ENSMUSG00000030287.15:s:146359294-146359487	s|1e1.1o1|1e2.1o1	-0.0000;0.0000	4.857e-21;4.857e-21	1.000e+00;1.000e+00	0.0021;0.9979	0.0015;0.9985	2	3	146357817-146359294;146354759-146359294
ENSMUSG00000016487.15	ENSMUSG00000016487.15:s:147012455-147012518	s|1e1.1o1|1e2.1o1	0.0737;-0.0737	1.426e-07;1.426e-07	1.313e-01;1.313e-01	0.1418;0.8582	0.2186;0.7814	2	3	147012518-147012918;147012518-147016222
ENSMUSG00000002279.19	ENSMUSG00000002279.19:s:25585543-25585852	s|1e1.1o1|1e2.1o1|1e3.1o1	0.0099;-0.0000;-0.0101	2.486e-06;4.857e-21;2.282e-06	6.638e-01;1.000e+00;6.598e-01	0.9219;0.0012;0.0769	0.9391;0.0010;0.0599	3	4	25585852-25588676;25585852-25603763;25585852-25612296
ENSMUSG00000035901.14	ENSMUSG00000035901.14:t:109934693-109934802	t|1e1.2o2|1e2.1o1	0.0000;0.0000	4.857e-21;4.857e-21	1.000e+00;1.000e+00	0.0012;0.9988	0.0023;0.9977	2	3	109934802-109960074;109934802-109935482
ENSMUSG00000025404.15	ENSMUSG00000025404.15:s:127476520-127476698	s|1e1.1o1|1e2.1o1	-0.0002;0.0002	4.908e-21;4.902e-21	9.919e-01;9.919e-01	0.0238;0.9762	0.0218;0.9782	2	3	127476698-127481693;127476698-127483976
ENSMUSG00000024073.16	ENSMUSG00000024073.16:s:74611999-74612345	s|1e1.1o2|1e1.2o2	0.0375;-0.0375	2.639e-07;2.636e-07	3.962e-01;3.962e-01	0.8396;0.1604	0.8883;0.1117	2	2	74612345-74613377;74612345-74613395
ENSMUSG00000052512.17	ENSMUSG00000052512.17:t:49452399-49454642	t|1e1.1o1|1e2.1o1	0.0001;-0.0001	5.099e-09;5.089e-09	9.949e-01;9.949e-01	0.9928;0.0072	0.9947;0.0053	2	3	49420340-49452399;49450883-49452399
ENSMUSG00000066877.11	ENSMUSG00000066877.11:t:43569148-43570515	t|1e1.1o1|1e2.1o1|i	-0.0000;0.0073;-0.0037	4.452e-21;1.754e-09;9.446e-10	1.000e+00;7.003e-01;7.524e-01	0.0056;0.9004;0.0918	0.0008;0.9190;0.0802	2	3	43533793-43569148;43554582-43569148;43554583-43569147	43554583-43569147
ENSMUSG00000037373.12	ENSMUSG00000037373.12:t:33259138-33259344	t|1e1.1o1|1e2.1o1	0.0000;0.0000	4.857e-21;4.857e-21	1.000e+00;1.000e+00	0.0044;0.9956	0.0056;0.9944	2	3	33259344-33266883;33259344-33261009
ENSMUSG00000021288.19	ENSMUSG00000021288.19:t:111795180-111795678	t|1e1.1o2|1e1.2o2|1e2.1o1	-0.0104;0.0477;-0.0340	2.891e-05;4.663e-03;1.398e-05	5.776e-01;2.405e-01;4.454e-01	0.2919;0.5824;0.1248	0.2712;0.6502;0.0762	3	3	111789459-111795548;111789486-111795548;111793699-111795548
ENSMUSG00000042626.13	ENSMUSG00000042626.13:t:89424526-89424606	t|1e1.1o1|1e2.1o1	0.0046;-0.0046	6.049e-21;5.139e-13	7.887e-01;7.887e-01	0.0799;0.9201	0.0898;0.9102	2	3	89423816-89424555;89424243-89424555
ENSMUSG00000024663.20	ENSMUSG00000024663.20:s:10027560-10027637	s|1e1.1o1|1e2.1o1	-0.0863;0.0863	1.800e-01;1.800e-01	7.107e-02;7.107e-02	0.7474;0.2526	0.5751;0.4249	2	3	10027637-10028285;10027637-10030150
ENSMUSG00000013973.12	ENSMUSG00000013973.12:t:171331234-171331285	t|1e1.1o1|2e1.1o1|2e2.1o1|2e3.1o1	-0.0000;0.1441;-0.1952;0.0298	4.857e-21;1.985e-01;4.702e-01;2.389e-06	1.000e+00;1.892e-02;1.716e-03;4.299e-01	0.0012;0.5241;0.4290;0.0518	0.0007;0.6757;0.2261;0.0959	4	4	171329526-171331234;171329526-171331253;171329692-171331253;171330607-171331253
ENSMUSG00000031015.8	ENSMUSG00000031015.8:t:110279180-110279378	t|1e1.1o1|1e2.1o1|i	-0.0000;0.0000;-0.0000	4.458e-21;4.452e-21;4.452e-21	9.989e-01;1.000e+00;1.000e+00	0.9789;0.0037;0.0167	0.9740;0.0131;0.0125	2	3	110274801-110279180;110275725-110279180;110274802-110279179	110274802-110279179
ENSMUSG00000050605.17	ENSMUSG00000050605.17:t:24291039-24292504	t|1e1.1o1|1e2.1o1	-0.0000;0.0000	4.857e-21;4.975e-21	1.000e+00;1.000e+00	0.0026;0.9974	0.0023;0.9977	2	3	24292504-24294955;24292504-24293345
ENSMUSG00000071054.12	ENSMUSG00000071054.12:s:56584825-56585043	s|1e1.1o2|1e1.2o2|i	0.0000;0.0093;-0.0271	4.455e-21;6.611e-21;1.128e-20	9.993e-01;7.457e-01;5.655e-01	0.0157;0.0290;0.9561	0.0254;0.0470;0.9249	2	2	56585043-56585136;56585043-56585187;56585044-56585058	56585044-56585058
ENSMUSG00000028414.17	ENSMUSG00000028414.17:s:53713998-53714546	s|1e1.1o1|2e1.1o1	0.0097;-0.0097	3.520e-03;3.520e-03	4.042e-01;4.042e-01	0.8176;0.1824	0.8303;0.1697	2	2	53714195-53720007;53714546-53720007
ENSMUSG00000009079.16	ENSMUSG00000009079.16:s:5082022-5082433	s|1e4.2o2|2e1.1o1|2e2.1o2|2e2.2o2|2e3.1o1|i	-0.0002;0.0000;0.0051;-0.0016;0.0000;-0.0097	4.669e-21;4.452e-21;5.140e-19;1.234e-10;4.452e-21;6.921e-11	9.644e-01;1.000e+00;7.303e-01;6.632e-01;1.000e+00;6.592e-01	0.0358;0.0032;0.2101;0.3793;0.0051;0.3682	0.0358;0.0001;0.2218;0.3770;0.0182;0.3504	5	5	5078579-5082284;5080688-5082253;5079522-5082253;5079519-5082253;5078952-5082253;5080689-5082021	5080689-5082021
ENSMUSG00000104252.5	ENSMUSG00000104252.5:s:37184946-37185047	s|1e1.1o1|i	-0.0189;0.0189	1.226e-04;1.226e-04	5.070e-01;5.070e-01	0.1098;0.8902	0.0770;0.9230	1	2	37185047-37185476;37185048-37185475	37185048-37185475
ENSMUSG00000024843.15	ENSMUSG00000024843.15:s:3874664-3874798	s|1e1.1o1|i	0.0620;-0.0620	2.952e-02;2.952e-02	1.543e-01;1.543e-01	0.1453;0.8547	0.2284;0.7716	1	2	3874798-3875735;3874799-3875364	3874799-3875364
ENSMUSG00000039716.12	ENSMUSG00000039716.12:t:106908416-106908537	t|1e1.1o1|1e2.1o1	0.0000;-0.0000	3.515e-19;4.857e-21	1.000e+00;1.000e+00	0.9972;0.0028	0.9972;0.0028	2	3	106908537-106911251;106908537-106908650
ENSMUSG00000074527.11	ENSMUSG00000074527.11:s:176927692-176927809	s|1e1.1o1|2e1.1o1	-0.0576;0.0576	2.715e-02;2.715e-02	1.751e-01;1.751e-01	0.1797;0.8203	0.0871;0.9129	2	2	176924253-176927720;176924253-176927692
ENSMUSG00000037503.12	ENSMUSG00000037503.12:s:34836733-34836813	s|1e1.1o1|1e2.1o3	0.0000;0.0000	4.857e-21;4.857e-21	1.000e+00;1.000e+00	0.9906;0.0094	0.9870;0.0130	2	3	34828847-34836733;34820009-34836733
ENSMUSG00000028760.16	ENSMUSG00000028760.16:s:137993022-137993627	s|1e1.1o2|1e1.2o2	-0.0004;0.0004	4.957e-21;4.946e-21	9.843e-01;9.843e-01	0.0268;0.9732	0.0163;0.9837	2	2	137993627-137993963;137993627-137993982
ENSMUSG00000025137.15	ENSMUSG00000025137.15:s:120611628-120611705	s|1e1.1o2|1e1.2o2	0.0000;0.0000	4.857e-21;4.857e-21	1.000e+00;1.000e+00	0.0132;0.9868	0.0071;0.9929	2	2	120611473-120611628;120611413-120611628
ENSMUSG00000058729.13	ENSMUSG00000058729.13:s:180650723-180650836	s|1e1.1o1|1e2.1o1	-0.0000;0.0000	4.857e-21;4.857e-21	1.000e+00;1.000e+00	0.9986;0.0014	0.9956;0.0044	2	3	180650836-180651862;180650836-180659063
ENSMUSG00000026718.17	ENSMUSG00000026718.17:t:14117389-14117535	t|1e1.1o1|1e2.1o1	-0.0001;0.0001	4.879e-21;4.933e-21	9.965e-01;9.965e-01	0.0135;0.9865	0.0073;0.9927	2	3	14102485-14117389;14116073-14117389
ENSMUSG00000056004.16	ENSMUSG00000056004.16:s:9410584-9411493	s|1e1.1o1|2e1.1o1|2e2.1o1|i	-0.0000;-0.0094;0.0000;0.0092	4.456e-21;2.286e-12;4.452e-21;6.890e-21	9.993e-01;6.892e-01;1.000e+00;7.229e-01	0.0100;0.9598;0.0011;0.0284	0.0007;0.9447;0.0063;0.0485	3	3	9410697-9417985;9410731-9417985;9410731-9479196;9411494-9417614	9411494-9417614
ENSMUSG00000043962.16	ENSMUSG00000043962.16:t:126180563-126180814	t|1e1.1o1|1e2.1o1|1e3.1o1|1e4.1o1|i	0.0277;0.0000;-0.0157;0.0000;0.0000	1.083e-20;4.452e-21;1.868e-17;4.452e-21;4.453e-21	5.628e-01;1.000e+00;6.555e-01;1.000e+00;9.998e-01	0.0361;0.0059;0.9275;0.0062;0.0235	0.0568;0.0117;0.8987;0.0068;0.0252	4	5	126180814-126202570;126180814-126194317;126180814-126186435;126180814-126184931;126180815-126184930	126180815-126184930
ENSMUSG00000028345.15	ENSMUSG00000028345.15:s:48467664-48467904	s|1e1.1o1|i	-0.0002;0.0002	8.719e-08;8.701e-08	6.731e-01;6.731e-01	0.9423;0.0577	0.9391;0.0609	1	2	48462881-48467664;48462882-48467663	48462882-48467663
ENSMUSG00000024480.9	ENSMUSG00000024480.9:s:46741876-46742081	s|1e1.1o1|1e2.1o1	0.0000;0.0000	4.857e-21;4.857e-21	1.000e+00;1.000e+00	0.9880;0.0120	0.9966;0.0034	2	3	46742081-46754371;46742081-46779188
ENSMUSG00000031314.18	ENSMUSG00000031314.18:s:101590473-101590589	s|1e1.1o1|1e2.1o1	0.0000;0.0000	4.857e-21;4.857e-21	1.000e+00;1.000e+00	0.0009;0.9991	0.0009;0.9991	2	3	101590589-101590734;101590589-101593940
ENSMUSG00000068921.14	ENSMUSG00000068921.14:t:88930912-88931020	t|1e1.1o1|1e2.1o1	0.0000;-0.0000	4.857e-21;4.857e-21	1.000e+00;1.000e+00	0.0106;0.9894	0.0146;0.9854	2	3	88931020-88936149;88931020-88933565
ENSMUSG00000037965.14	ENSMUSG00000037965.14:s:11145396-11145779	s|1e1.1o1|1e2.1o1	0.0435;-0.0435	1.569e-08;1.648e-08	4.470e-01;4.470e-01	0.9255;0.0745	0.9967;0.0033	2	3	11145285-11145646;11141771-11145646
ENSMUSG00000028641.16	ENSMUSG00000028641.16:s:119246862-119247206	s|1e1.1o1|1e2.1o2	0.0000;-0.0000	4.857e-21;4.857e-21	1.000e+00;1.000e+00	0.9978;0.0022	0.9982;0.0018	2	3	119247206-119247445;119247206-119247891
ENSMUSG00000006728.12	ENSMUSG00000006728.12:s:127065155-127065315	s|1e1.1o1|i	-0.0000;0.0000	4.089e-21;4.089e-21	9.995e-01;9.995e-01	0.9287;0.0713	0.9246;0.0754	1	2	127065264-127065953;127065316-127065952	127065316-127065952
ENSMUSG00000038717.8	ENSMUSG00000038717.8:t:44912557-44913466	t|1e1.1o2|1e2.1o1	0.0201;-0.0201	8.895e-21;9.421e-21	6.273e-01;6.273e-01	0.0490;0.9510	0.0627;0.9373	2	3	44913466-44920610;44913466-44914651
ENSMUSG00000047216.8	ENSMUSG00000047216.8:t:110954569-110954872	t|1e1.1o1|1e2.1o1|1e3.1o1|2e1.1o1|3e1.1o1	-0.0208;0.0190;-0.0000;-0.0001;0.0083	3.868e-06;5.829e-08;4.857e-21;4.872e-21;1.257e-12	5.033e-01;5.355e-01;1.000e+00;9.976e-01;7.056e-01	0.6810;0.1743;0.0111;0.0217;0.1068	0.6469;0.2082;0.0127;0.0100;0.1214	5	4	110954872-110977247;110954872-110972513;110954872-110958421;110954791-110977247;110954696-110977247
ENSMUSG00000062110.14	ENSMUSG00000062110.14:s:74462560-74462735	s|1e1.1o1|1e2.1o1	0.0682;-0.0682	8.894e-03;8.894e-03	1.462e-01;1.462e-01	0.1705;0.8295	0.2660;0.7340	2	3	74458642-74462560;74397903-74462560
ENSMUSG00000032712.16	ENSMUSG00000032712.16:s:149317334-149317708	s|1e1.1o1|1e2.1o1	0.0257;-0.0257	1.129e-02;1.129e-02	3.153e-01;3.153e-01	0.1452;0.8548	0.1873;0.8127	2	3	149317708-149324732;149317708-149325405
ENSMUSG00000029569.9	ENSMUSG00000029569.9:t:13602238-13603487	t|1e1.1o1|1e2.1o1|1e3.1o1	0.0138;0.0000;-0.0143	5.631e-04;4.857e-21;5.289e-04	4.923e-01;1.000e+00;4.903e-01	0.8942;0.0016;0.1043	0.9121;0.0023;0.0856	3	4	13603487-13607830;13603487-13607501;13603487-13605787
ENSMUSG00000037458.15	ENSMUSG00000037458.15:t:38494292-38494386	t|1e1.1o1|1e2.1o1	0.0000;-0.0000	4.857e-21;4.857e-21	1.000e+00;1.000e+00	0.0006;0.9994	0.0069;0.9931	2	3	38494366-38497264;38494366-38495273
ENSMUSG00000037339.17	ENSMUSG00000037339.17:s:33614603-33614834	s|1e1.1o1|1e2.1o1	-0.0014;0.0014	5.208e-21;5.164e-21	9.486e-01;9.486e-01	0.9806;0.0194	0.9672;0.0328	2	3	33610486-33614603;33600880-33614603
ENSMUSG00000028960.20	ENSMUSG00000028960.20:t:149335202-149335335	t|1e1.1o1|2e1.1o1|2e2.1o1	0.0000;0.0000;0.0000	4.857e-21;4.857e-21;4.857e-21	1.000e+00;1.000e+00;1.000e+00	0.0003;0.9964;0.0033	0.0003;0.9929;0.0068	3	3	149335335-149337385;149335303-149337385;149335303-149335706
ENSMUSG00000033434.15	ENSMUSG00000033434.15:s:110107036-110107202	s|1e1.1o1|1e2.3o3|1e3.1o1	0.0147;-0.0134;-0.0000	5.584e-14;8.764e-21;4.857e-21	6.404e-01;6.455e-01;1.000e+00	0.9314;0.0639;0.0035	0.9528;0.0462;0.0009	3	4	110106940-110107060;110106742-110107060;110106697-110107060
ENSMUSG00000028282.12	ENSMUSG00000028282.12:t:32630178-32630246	t|1e1.1o2|1e2.1o1	0.0239;-0.0239	2.709e-04;2.709e-04	4.299e-01;4.299e-01	0.1081;0.8919	0.1523;0.8477	2	3	32615492-32630178;32624166-32630178
ENSMUSG00000025854.15	ENSMUSG00000025854.15:t:138793187-138793279	t|1e1.1o1|1e2.1o1|1e3.1o1	0.0000;-0.0000;-0.0000	5.884e-21;4.857e-21;4.857e-21	1.000e+00;1.000e+00;1.000e+00	0.9967;0.0017;0.0017	0.9969;0.0016;0.0016	3	4	138766707-138793187;138786600-138793187;138789174-138793187
ENSMUSG00000024187.15	ENSMUSG00000024187.15:s:26220281-26220580	s|1e1.1o1|1e2.1o1	-0.0000;0.0000	4.858e-21;4.858e-21	9.999e-01;9.999e-01	0.9924;0.0076	0.9820;0.0180	2	3	26218751-26220281;26218318-26220281
ENSMUSG00000020196.10	ENSMUSG00000020196.10:t:75726858-75727019	t|1e1.1o1|1e2.1o1	0.0052;-0.0052	6.500e-10;5.283e-10	8.401e-01;8.401e-01	0.9711;0.0289	0.9943;0.0057	2	3	75727019-75732400;75727019-75729026
ENSMUSG00000034951.10	ENSMUSG00000034951.10:s:121925424-121925567	s|1e1.1o1|1e2.1o1	-0.0000;0.0000	1.241e-19;4.857e-21	1.000e+00;1.000e+00	0.9974;0.0026	0.9973;0.0027	2	3	121923468-121925424;121881115-121925424
ENSMUSG00000000127.15	ENSMUSG00000000127.15:t:63911465-63911564	t|1e1.1o1|1e2.1o1	-0.0000;0.0000	4.857e-21;4.857e-21	1.000e+00;1.000e+00	0.0081;0.9919	0.0040;0.9960	2	3	63896283-63911465;63907454-63911465
ENSMUSG00000029238.11	ENSMUSG00000029238.11:t:76303424-76303502	t|1e1.1o1|1e2.1o1	-0.0404;0.0404	1.608e-03;1.608e-03	2.991e-01;2.991e-01	0.6579;0.3421	0.6077;0.3923	2	3	76303502-76304655;76303502-76304368
ENSMUSG00000032826.19	ENSMUSG00000032826.19:s:127248134-127248232	s|1e1.1o1|1e2.1o1	0.0059;-0.0059	6.579e-08;6.599e-08	7.005e-01;7.005e-01	0.1110;0.8890	0.1234;0.8766	2	3	127244268-127248134;127104862-127248134
ENSMUSG00000027677.17	ENSMUSG00000027677.17:t:33804000-33804071	t|1e1.1o1|1e2.1o1	0.0829;-0.0829	1.740e-02;1.740e-02	1.116e-01;1.116e-01	0.1717;0.8283	0.2638;0.7362	2	3	33803204-33804000;33803605-33804000
ENSMUSG00000025949.16	ENSMUSG00000025949.16:s:65186683-65186833	s|1e1.1o1|2e1.1o1	-0.0742;0.0742	2.352e-03;2.352e-03	1.289e-01;1.289e-01	0.3837;0.6163	0.2942;0.7058	2	2	65186778-65190319;65186833-65190319
ENSMUSG00000030528.12	ENSMUSG00000030528.12:t:80454733-80455436	t|1e1.1o1|1e2.1o1	-0.0000;0.0000	9.544e-14;4.860e-21	9.995e-01;9.995e-01	0.9960;0.0040	0.9960;0.0040	2	3	80455436-80458813;80455436-80457032
ENSMUSG00000036371.6	ENSMUSG00000036371.6:t:67281648-67281821	t|1e2.1o1|2e1.1o2	0.0000;0.0000	4.857e-21;4.857e-21	1.000e+00;1.000e+00	0.9999;0.0001	0.9999;0.0001	2	3	67277938-67281648;67271918-67281739
ENSMUSG00000029389.17	ENSMUSG00000029389.17:s:124566114-124566495	s|1e1.1o2|1e1.2o2	-0.0000;0.0000	1.800e-18;4.861e-21	9.993e-01;9.993e-01	0.9943;0.0057	0.9891;0.0109	2	2	124566495-124566834;124566495-124566846
ENSMUSG00000026260.12	ENSMUSG00000026260.12:s:92452011-92452119	s|1e1.1o2|1e1.2o2|i	0.0000;0.0000;0.0000	4.452e-21;4.452e-21;4.452e-21	1.000e+00;1.000e+00;1.000e+00	0.0129;0.9835;0.0028	0.0061;0.9908;0.0030	2	2	92439930-92452011;92439907-92452011;92439931-92452010	92439931-92452010
ENSMUSG00000061589.14	ENSMUSG00000061589.14:s:80790611-80791561	s|1e1.1o1|1e2.1o1|1e3.1o1	-0.0077;0.0001;-0.0002	7.825e-21;4.873e-21;4.344e-09	6.884e-01;9.972e-01;7.489e-01	0.0615;0.0123;0.9253	0.0501;0.0202;0.9310	3	4	80791561-80791744;80791561-80792143;80791561-80793507
ENSMUSG00000030629.15	ENSMUSG00000030629.15:t:84617850-84618698	t|1e1.1o1|1e2.1o1|2e2.1o1|i	0.0000;-0.0052;-0.0000;-0.0021	4.452e-21;5.698e-21;4.452e-21;6.335e-21	1.000e+00;7.749e-01;1.000e+00;7.370e-01	0.0073;0.8909;0.0099;0.0936	0.0122;0.8848;0.0102;0.0936	3	3	84617963-84632656;84617963-84620868;84617957-84620868;84618699-84620451	84618699-84620451
ENSMUSG00000025153.9	ENSMUSG00000025153.9:s:120810437-120810528	s|1e2.2o2|2e1.1o2|2e1.2o2|2e2.1o2	0.0000;0.0000;0.0000;0.0000	4.857e-21;4.857e-21;4.857e-21;4.857e-21	1.000e+00;1.000e+00;1.000e+00;1.000e+00	0.0076;0.9908;0.0006;0.0012	0.0039;0.9921;0.0018;0.0022	4	3	120810025-120810465;120810281-120810437;120810224-120810437;120810049-120810437
ENSMUSG00000034667.8	ENSMUSG00000034667.8:s:121605582-121605651	s|1e1.1o2|1e1.2o2	0.0000;0.0000	4.857e-21;4.857e-21	1.000e+00;1.000e+00	0.9872;0.0128	0.9899;0.0101	2	2	121604584-121605582;121604581-121605582
ENSMUSG00000022564.7	ENSMUSG00000022564.7:t:76247851-76247943	t|1e1.1o1|1e2.1o1|1e3.1o1	0.0000;0.0000;0.0000	4.857e-21;4.857e-21;4.857e-21	1.000e+00;1.000e+00;1.000e+00	0.9786;0.0128;0.0088	0.9853;0.0101;0.0046	3	4	76246900-76247851;76247568-76247851;76247737-76247851
ENSMUSG00000032855.6	ENSMUSG00000032855.6:t:24578811-24578960	t|1e1.1o2|1e2.1o1	0.0000;-0.0000	4.857e-21;4.857e-21	1.000e+00;1.000e+00	0.0014;0.9986	0.0016;0.9984	2	3	24578170-24578811;24578538-24578811
ENSMUSG00000061436.15	ENSMUSG00000061436.15:t:38817907-38819313	t|1e1.1o1|1e2.1o1	0.0000;0.0000	4.857e-21;4.857e-21	1.000e+00;1.000e+00	0.9989;0.0011	0.9993;0.0007	2	3	38819313-38875799;38819313-38836996
ENSMUSG00000034024.8	ENSMUSG00000034024.8:s:117062976-117063139	s|1e2.2o2|2e1.1o1	0.0000;0.0000	4.857e-21;4.857e-21	1.000e+00;1.000e+00	0.0006;0.9994	0.0029;0.9971	2	3	117061320-117063029;117062882-117062976
ENSMUSG00000034371.9	ENSMUSG00000034371.9:s:10593147-10593236	s|1e1.1o1|1e2.1o1	-0.0093;0.0093	1.435e-06;1.435e-06	7.447e-01;7.447e-01	0.9967;0.0033	0.9571;0.0429	2	3	10592789-10593147;10588846-10593147
ENSMUSG00000023015.14	ENSMUSG00000023015.14:t:99642883-99642971	t|1e1.1o1|1e2.1o2|1e2.2o2|2e1.1o1|2e2.2o2	-0.0069;0.0000;0.0268;-0.0003;0.0000	5.717e-21;4.857e-21;9.949e-21;4.538e-21;4.857e-21	7.865e-01;1.000e+00;5.710e-01;9.891e-01;1.000e+00	0.8236;0.0093;0.0908;0.0763;0.0001	0.8070;0.0082;0.1130;0.0660;0.0068	5	3	99642971-99651507;99642971-99643422;99642971-99643393;99642967-99651507;99642967-99643393
ENSMUSG00000025509.15	ENSMUSG00000025509.15:t:141458845-141458977	t|1e1.1o1|1e2.1o1	0.0000;0.0000	4.857e-21;4.857e-21	1.000e+00;1.000e+00	0.0006;0.9994	0.0005;0.9995	2	3	141458490-141458845;141458759-141458845
ENSMUSG00000024050.18	ENSMUSG00000024050.18:s:32358943-32359494	s|1e1.1o2|1e1.2o2	-0.0537;0.0537	2.458e-06;2.458e-06	2.568e-01;2.568e-01	0.9586;0.0414	0.8941;0.1059	2	2	32357984-32358943;32357981-32358943
ENSMUSG00000010663.5	ENSMUSG00000010663.5:s:10194318-10194460	s|1e1.1o1|1e2.2o3|1e2.3o3	-0.0524;0.0524;0.0000	1.576e-20;1.478e-20;4.857e-21	4.477e-01;4.481e-01;1.000e+00	0.9201;0.0798;0.0000	0.8647;0.1352;0.0001	3	3	10194397-10194489;10194397-10194871;10194397-10195187
ENSMUSG00000020231.15	ENSMUSG00000020231.15:s:76327702-76327773	s|1e1.1o1|1e2.1o1	0.0145;-0.0145	1.518e-02;1.518e-02	2.833e-01;2.833e-01	0.6053;0.3947	0.6264;0.3736	2	3	76321606-76327702;76319586-76327702
ENSMUSG00000029822.15	ENSMUSG00000029822.15:s:50351844-50351957	s|1e1.1o1|1e2.1o1	-0.0404;0.0404	8.702e-03;8.702e-03	3.004e-01;3.004e-01	0.9894;0.0106	0.9127;0.0873	2	3	50348138-50351844;50345030-50351844
ENSMUSG00000032280.16	ENSMUSG00000032280.16:t:61373672-61374053	t|1e1.1o1|1e2.1o1|1e3.1o1	-0.0000;0.0000;0.0000	1.350e-11;4.859e-21;4.859e-21	9.985e-01;9.996e-01;9.996e-01	0.9952;0.0024;0.0024	0.9935;0.0033;0.0033	3	4	61373461-61373953;61373506-61373953;61373559-61373953
ENSMUSG00000020974.6	ENSMUSG00000020974.6:s:69211103-69211445	s|1e1.1o2|1e1.2o2	0.0039;-0.0039	4.362e-12;7.634e-21	7.110e-01;7.110e-01	0.9538;0.0462	0.9586;0.0414	2	2	69209994-69211373;69209962-69211373
ENSMUSG00000055760.12	ENSMUSG00000055760.12:s:80225621-80225764	s|1e1.1o1|1e2.1o1	-0.0000;0.0000	4.860e-21;1.527e-20	9.995e-01;9.995e-01	0.0112;0.9888	0.0025;0.9975	2	3	80225764-80226525;80225764-80227738
ENSMUSG00000027624.20	ENSMUSG00000027624.20:t:156514028-156514210	t|1e1.1o1|1e2.1o1	0.0007;-0.0007	1.361e-12;5.163e-21	9.527e-01;9.527e-01	0.9799;0.0201	0.9752;0.0248	2	3	156510881-156514028;156511820-156514028
ENSMUSG00000003344.14	ENSMUSG00000003344.14:s:80656130-80657071	s|1e1.1o1|i	-0.0013;0.0013	1.667e-06;1.667e-06	6.307e-01;6.307e-01	0.9203;0.0797	0.9266;0.0734	1	2	80648679-80656130;80648680-80656129	80648680-80656129
ENSMUSG00000021552.7	ENSMUSG00000021552.7:t:58238649-58238712	t|1e1.1o1|1e2.1o1	0.0156;-0.0156	5.367e-06;5.367e-06	5.613e-01;5.613e-01	0.1063;0.8937	0.1253;0.8747	2	3	58238712-58243802;58238712-58241654
ENSMUSG00000034777.2	ENSMUSG00000034777.2:s:83711264-83711543	s|1e1.1o1|2e1.1o1	0.0314;-0.0314	5.796e-04;5.796e-04	3.968e-01;3.968e-01	0.0428;0.9572	0.0897;0.9103	2	2	83711536-83733099;83711543-83733099
ENSMUSG00000023050.9	ENSMUSG00000023050.9:s:102509112-102509397	s|1e1.1o1|1e2.1o1	0.0173;-0.0173	6.292e-05;6.292e-05	5.290e-01;5.290e-01	0.0665;0.9335	0.0924;0.9076	2	3	102508463-102509290;102505568-102509290
[truncated: 43,802 more rows]
