# Supplementary material for: Transcriptional and metabolic effects of aspartate-glutamate carrier isoform 1 (AGC1) downregulation in mouse oligodendrocyte precursor cells (OPCs)
Source: Cell Mol Biol Lett. 2024 Mar 29;29:44. doi: 10.1186/s11658-024-00563-z (PMC10979587; doi:10.1186/s11658-024-00563-z)
Supplement: Supplementary file 4 — Additional file 4: Metabolites quantification in cells and culture media samples. [file 11658_2024_563_MOESM4_ESM.xlsx]

## Sheet: Analytical results - Oli-neu
Sample	L-Glutamate	L-Glutamine	L-Aspartate	L-Asparagine	L-Alanine	2-Oxoglutarate	Succinate	Fumarate	L-Malate	Citrate	Pyruvate	Lactate	Oxalacetate	N-Acetylaspartate	ATP	ADP	AMP	CTP	GTP	GSH	GSSG	α-Ketoisocaproic	α-Ketoisovaleric	Leucine	Isoleucine	Valine
Medium (ng/mL)
CM control Oli-neu 1	7	80	22	2	58	20	56	16	9	3	99	12	32	6	27	5	3	2	2	4	7	5	58	33	43	110
CM control Oli-neu 2	4	65	16	< LOD	68	32	59	23	5	3	120	14	21	4	33	2	2	4	1	4	4	6	45	45	42	141
CM control Oli-neu 3	8	75	17	1	66	23	44	15	6	1	91	18	23	2	18	5	2	3	< LOD	5	4	10	55	35	48	120
CM siAGC1 Oli-neu 1	10	102	39	3	17	4	28	12	8	3	112	5	24	8	36	8	1	2	2	4	3	2	46	48	48	70
CM siAGC1 Oli-neu 2	4	122	35	4	24	3	40	18	7	4	118	6	28	11	33	3	1	4	4	4	5	2	29	34	43	85
CM siAGC1 Oli-neu 3	6	118	33	3	24	6	47	14	12	2	95	9	15	7	24	8	2	4	3	5	3	1	40	45	55	91
		logFC	AveExpr	t	P.Value	adj.P.Val	B
	L-Alanine	-42.3333	42.8333	-12.311	3.75128e-05	0.000975332	-0.347827
	L-Aspartate	17.3333	27	7.24388	0.000565532	0.00735192	-1.04026
	2-Oxoglutarate	-20.6667	14.6667	-6.20795	0.00120287	0.00784743	-1.33868
	L-Glutamine	40.6667	93.6667	6.20322	0.0012073	0.00784743	-1.34027
	Valine	-41.6667	102.833	-4.35149	0.00617372	0.0321034	-2.17303
	Lactate	-8	10.6667	-3.88417	0.0100107	0.0433796	-2.46824
	α-Ketoisocaproic	-5.33333	4.33333	-3.26015	0.0201101	0.0746947	-2.92932
	N-Acetylaspartate	4.66667	6.33333	2.72934	0.0381721	0.124059	-3.38374
	α-Ketoisovaleric	-14.3333	45.5	-2.58699	0.045647	0.131869	-3.5147
	Succinate	-14.6667	45.6667	-2.34049	0.0625941	0.162745	-3.74915
	L-Asparagine	2.33333	2.16667	2.13651	0.0816812	0.193065	-3.94906
	GTP	2	2	1.71652	0.142436	0.308612	-4.36799
	Isoleucine	4.33333	46.5	1.23052	0.269461	0.462135	-4.8334
	L-Malate	2.33333	7.83333	1.21879	0.273541	0.462135	-4.84392
	ADP	2.33333	5.16667	1.21879	0.273541	0.462135	-4.84392
	Fumarate	-3.33333	16.3333	-1.18832	0.284391	0.462135	-4.87101
	ATP	5	28.5	1.00812	0.356468	0.502086	-5.02353
	AMP	-1	1.83333	-0.986336	0.366131	0.502086	-5.04096
	GSSG	-1.33333	4.33333	-0.958644	0.37872	0.502086	-5.06277
	Leucine	4.66667	40	0.942492	0.38622	0.502086	-5.0753
	Oxalacetate	-3	23.8333	-0.665628	0.533063	0.659983	-5.26566
	Citrate	0.666667	2.66667	0.55556	0.600776	0.703105	-5.32654
	Pyruvate	5	105.833	0.522649	0.621978	0.703105	-5.3429
	CTP	0.333333	3.16667	0.27778	0.791519	0.857479	-5.43547
	L-Glutamate	0.333333	6.5	0.16184	0.877322	0.912415	-5.46018
	GSH	0	4.33333	0	1	1	-5.47299
